# Supplementary material for: Private Selective Sweeps Identified from Next-Generation Pool-Sequencing Reveal Convergent Pathways under Selection in Two Inbred Schistosoma mansoni Strains
Source: PLoS Negl Trop Dis. 2013 Dec 12;7(12):e2591. doi: 10.1371/journal.pntd.0002591 (PMC3861164; doi:10.1371/journal.pntd.0002591)
Supplement: Table S2 — Excel file with summary of nucleotide diversity measures of Tajima's D and Watterson' Theta for the 7 autosomes of BRE and GH2 strains. See excel file Table_S2_SummaryResPopoolation.xls. (XLS) [file pntd.0002591.s008.xls]

## Sheet: diversity_estimators
Autosomes	nwin	nsites_GH2	PI_GH2	TH_GH2	D_GH2	nsites_BRE	PI_BRE	TH_BRE	D_BRE
Chr_1	2619	29.6 (3 - 219)	1.8e-04 (2.0e-05 - 1.7e-03)	2.7e-04 (4.5e-05 - 1.6e-03)	-1.259 (-2.441 - 0.592)	20.5 (2 - 226)	1.7e-04 (1.5e-05 - 2.1e-03)	2.1e-04 (2.4e-05 - 2.1e-03)	-0.998 (-2.449 - 0.843)
Chr_2	1378	42.5 (4 - 464)	2.7e-04 (2.8e-05 - 5.1e-03)	3.6e-04 (5.4e-05 - 5.0e-03)	-1.283 (-2.464 - 0.534)	27.7 (3 - 288)	2.2e-04 (1.1e-05 - 3.4e-03)	2.6e-04 (2.4e-05 - 3.5e-03)	-0.975 (-2.106 - 0.802)
Chr_3	1118	33.3 (5 - 356)	2.0e-04 (1.2e-05 - 3.0e-03)	2.9e-04 (3.5e-05 - 2.6e-03)	-1.307 (-2.395 - 0.627)	22.7 (2 - 287)	1.8e-04 (1.2e-05 - 3.1e-03)	2.3e-04 (3.5e-05 - 2.8e-03)	-1.026 (-2.469 - 0.709)
Chr_4	1284	30 (5 - 259)	1.8e-04 (3.4e-05 - 2.9e-03)	2.7e-04 (6.8e-05 - 2.9e-03)	-1.302 (-2.368 - 0.617)	21.7 (2 - 227)	1.8e-04 (1.0e-05 - 2.9e-03)	2.2e-04 (1.7e-05 - 2.8e-03)	-1.002 (-2.24 - 0.573)
Chr_5	375	39 (3 - 304)	2.4e-04 (4.2e-05 - 2.4e-03)	3.4e-04 (8.8e-05 - 2.3e-03)	-1.299 (-2.261 - 0.068)	25.6 (1 - 214)	2.1e-04 (2.5e-05 - 1.6e-03)	2.6e-04 (4.1e-05 - 1.5e-03)	-0.957 (-2.295 - 0.445)
Chr_6	801	34.4 (3 - 164)	1.9e-04 (2.7e-05 - 1.7e-03)	3.0e-04 (5.9e-05 - 1.5e-03)	-1.37 (-2.448 - 0.352)	22.8 (4 - 381)	1.8e-04 (2.5e-05 - 3.0e-03)	2.3e-04 (4.6e-05 - 3.2e-03)	-1.009 (-2.208 - 0.257)
Chr_7	389	32.1 (10 - 121)	1.7e-04 (3.0e-05 - 1.0e-03)	2.7e-04 (8.2e-05 - 1.1e-03)	-1.426 (-2.316 - -0.226)	20.5 (4 - 123)	1.6e-04 (1.4e-05 - 1.4e-03)	2.1e-04 (3.2e-05 - 1.3e-03)	-1.075 (-2.297 - 0.105)
Total	7964	33.5 (3 - 464)	2.0e-04 (1.2e-05 - 5.1e-03)	2.9e-04 (3.5e-05 - 5.0e-03)	-1.298 (-2.464 - 0.627)	22.7 (1 - 381)	1.8e-04 (1.0e-05 - 3.4e-03)	2.3e-04 (1.7e-05 - 3.5e-03)	-1.002 (-2.469 - 0.843)
Column legends
nwin	number of 50kb windows
nsites_GH2	average (min - max) number of polymorphic sites per windows (according to the criteria of covergae, base quality... Chosen: cf mat&meth) in the GH2 strains
PI_GH2	Average (min - max) Tajima's Pi estimator of nucleotide diversity per window in the GH2 strains
TH_GH2	Average (min - max) Watterson Theta estimator of nucleotide diversity per window in the GH2 strains
D_GH2	Average (min - max) Tajima D per window in the GH2 strains
nsites_BRE	average (min - max) number of polymorphic sites per windows (according to the criteria of covergae, base quality... Chosen: cf mat&meth) in the BRE strains
PI_BRE	Average (min - max) Tajima's Pi estimator of nucleotide diversity per window in the BRE strains
TH_BRE	Average (min - max) Watterson Theta estimator of nucleotide diversity per window in the BRE strains
D_BRE	Average (min - max) Tajima D per window in the BRE strains
