# Supplementary material for: Private Selective Sweeps Identified from Next-Generation Pool-Sequencing Reveal Convergent Pathways under Selection in Two Inbred Schistosoma mansoni Strains
Source: PLoS Negl Trop Dis. 2013 Dec 12;7(12):e2591. doi: 10.1371/journal.pntd.0002591 (PMC3861164; doi:10.1371/journal.pntd.0002591)
Supplement: Table S3 — Excel file with list of genomic regions with copy number variation between BRE and GH2. See excel file Table_S3_CNV_list.xlsx. (XLS) [file pntd.0002591.s009.xls]

## Sheet: auto_chrw_10-6.tab
cnv	omosome	start	end	size	log2	p.value
CNVR_248	Schisto_mansoni.Chr_2	22415286	22418392	3107	-11.85956	0	Schisto_mansoni.Chr_2:22415286..22418392
CNVR_1135	Schisto_mansoni.Chr_1	7682588	7687250	4663	-8.399007	0	Schisto_mansoni.Chr_1:7682588..7687250
CNVR_967	Schisto_mansoni.Chr_4	16445594	16452586	6993	-6.986894	0	Schisto_mansoni.Chr_4:16445594..16452586
CNVR_271	Schisto_mansoni.Chr_2	30274640	30296396	21757	-6.70223	0	Schisto_mansoni.Chr_2:30274640..30296396
CNVR_377	Schisto_mansoni.Chr_6	3942888	3948326	5439	-6.576607	0	Schisto_mansoni.Chr_6:3942888..3948326
CNVR_417	Schisto_mansoni.Chr_6	12364014	12371006	6993	-6.405771	0	Schisto_mansoni.Chr_6:12364014..12371006
CNVR_1353	Schisto_mansoni.Chr_1	43296384	43299490	3107	-5.976774	0	Schisto_mansoni.Chr_1:43296384..43299490
CNVR_145	Schisto_mansoni.Chr_2	8237366	8240474	3109	-5.464218	0	Schisto_mansoni.Chr_2:8237366..8240474
CNVR_270	Schisto_mansoni.Chr_2	30215588	30273862	58275	-5.404273	0	Schisto_mansoni.Chr_2:30215588..30273862
CNVR_566	Schisto_mansoni.Chr_7	7382	11266	3885	-5.389676	0	Schisto_mansoni.Chr_7:7382..11266
CNVR_603	Schisto_mansoni.Chr_7	9527964	9538840	10877	-5.191824	0	Schisto_mansoni.Chr_7:9527964..9538840
CNVR_1134	Schisto_mansoni.Chr_1	7677150	7680256	3107	-5.033357	0	Schisto_mansoni.Chr_1:7677150..7680256
CNVR_1355	Schisto_mansoni.Chr_1	43326686	43329794	3109	-4.957409	0	Schisto_mansoni.Chr_1:43326686..43329794
CNVR_574	Schisto_mansoni.Chr_7	3001940	3005048	3109	-4.884987	0	Schisto_mansoni.Chr_7:3001940..3005048
CNVR_1129	Schisto_mansoni.Chr_1	4168218	4175986	7769	-4.677247	0	Schisto_mansoni.Chr_1:4168218..4175986
CNVR_728	Schisto_mansoni.Chr_3	11648396	11651504	3109	-4.613036	0	Schisto_mansoni.Chr_3:11648396..11651504
CNVR_965	Schisto_mansoni.Chr_4	16299518	16317388	17871	-4.575425	0	Schisto_mansoni.Chr_4:16299518..16317388
CNVR_1473	Schisto_mansoni.Chr_1	65430006	65463416	33411	-4.549613	0	Schisto_mansoni.Chr_1:65430006..65463416
CNVR_968	Schisto_mansoni.Chr_4	16455696	16468126	12431	-4.538270	0	Schisto_mansoni.Chr_4:16455696..16468126
CNVR_371	Schisto_mansoni.Chr_6	1985624	1995724	10101	-4.287255	0	Schisto_mansoni.Chr_6:1985624..1995724
CNVR_1468	Schisto_mansoni.Chr_1	64594730	64598614	3885	-4.239808	0	Schisto_mansoni.Chr_1:64594730..64598614
CNVR_536	Schisto_mansoni.Chr_5	7872176	7876060	3885	-4.201396	0	Schisto_mansoni.Chr_5:7872176..7876060
CNVR_1416	Schisto_mansoni.Chr_1	54687980	54691864	3885	-4.196611	0	Schisto_mansoni.Chr_1:54687980..54691864
CNVR_778	Schisto_mansoni.Chr_3	24174414	24186844	12431	-4.03508	0	Schisto_mansoni.Chr_3:24174414..24186844
CNVR_966	Schisto_mansoni.Chr_4	16432386	16440932	8547	-4.01538	0	Schisto_mansoni.Chr_4:16432386..16440932
CNVR_773	Schisto_mansoni.Chr_3	23510078	23573014	62937	-3.934451	0	Schisto_mansoni.Chr_3:23510078..23573014
CNVR_273	Schisto_mansoni.Chr_2	30357002	30364772	7771	-3.906326	0	Schisto_mansoni.Chr_2:30357002..30364772
CNVR_272	Schisto_mansoni.Chr_2	30350786	30355448	4663	-3.891613	0	Schisto_mansoni.Chr_2:30350786..30355448
CNVR_1310	Schisto_mansoni.Chr_1	33713642	33734620	20979	-3.531837	0	Schisto_mansoni.Chr_1:33713642..33734620
CNVR_504	Schisto_mansoni.Chr_5	2113052	2116160	3109	-3.513305	0	Schisto_mansoni.Chr_5:2113052..2116160
CNVR_1309	Schisto_mansoni.Chr_1	33691110	33712864	21755	-3.5044	0	Schisto_mansoni.Chr_1:33691110..33712864
CNVR_295	Schisto_mansoni.Chr_2	32534156	32537264	3109	-3.485279	0	Schisto_mansoni.Chr_2:32534156..32537264
CNVR_696	Schisto_mansoni.Chr_3	8330606	8337598	6993	-3.46522	0	Schisto_mansoni.Chr_3:8330606..8337598
CNVR_732	Schisto_mansoni.Chr_3	12698124	12701230	3107	-3.412853	0	Schisto_mansoni.Chr_3:12698124..12701230
CNVR_1257	Schisto_mansoni.Chr_1	26646828	26649934	3107	-3.391811	0	Schisto_mansoni.Chr_1:26646828..26649934
CNVR_255	Schisto_mansoni.Chr_2	26171304	26174410	3107	-3.376755	0	Schisto_mansoni.Chr_2:26171304..26174410
CNVR_1410	Schisto_mansoni.Chr_1	53328230	53344546	16317	-3.356207	0	Schisto_mansoni.Chr_1:53328230..53344546
CNVR_438	Schisto_mansoni.Chr_6	17879936	17888482	8547	-3.309824	0	Schisto_mansoni.Chr_6:17879936..17888482
CNVR_424	Schisto_mansoni.Chr_6	15959192	15971624	12433	-3.291367	0	Schisto_mansoni.Chr_6:15959192..15971624
CNVR_777	Schisto_mansoni.Chr_3	24169752	24172858	3107	-3.196693	0	Schisto_mansoni.Chr_3:24169752..24172858
CNVR_308	Schisto_mansoni.Chr_W	22870795	22874247	3453	-3.168281	0	Schisto_mansoni.Chr_W:22870795..22874247
CNVR_964	Schisto_mansoni.Chr_4	16294080	16298740	4661	-3.160950	0	Schisto_mansoni.Chr_4:16294080..16298740
CNVR_230	Schisto_mansoni.Chr_2	19573796	19576904	3109	-3.077195	0	Schisto_mansoni.Chr_2:19573796..19576904
CNVR_962	Schisto_mansoni.Chr_4	16254452	16282424	27973	-3.064259	0	Schisto_mansoni.Chr_4:16254452..16282424
CNVR_365	Schisto_mansoni.Chr_6	434732	444056	9325	-3.013367	0	Schisto_mansoni.Chr_6:434732..444056
CNVR_113	Schisto_mansoni.Chr_W	53939	60841	6903	-2.968083	0	Schisto_mansoni.Chr_W:53939..60841
CNVR_1397	Schisto_mansoni.Chr_1	50408264	50411372	3109	-2.96649	0	Schisto_mansoni.Chr_1:50408264..50411372
CNVR_1124	Schisto_mansoni.Chr_1	1493006	1498444	5439	-2.873047	0	Schisto_mansoni.Chr_1:1493006..1498444
CNVR_772	Schisto_mansoni.Chr_3	23472006	23475890	3885	-2.856042	0	Schisto_mansoni.Chr_3:23472006..23475890
CNVR_764	Schisto_mansoni.Chr_3	19963850	19977058	13209	-2.768786	0	Schisto_mansoni.Chr_3:19963850..19977058
CNVR_1467	Schisto_mansoni.Chr_1	64485950	64490612	4663	-2.760779	0	Schisto_mansoni.Chr_1:64485950..64490612
CNVR_432	Schisto_mansoni.Chr_6	17712882	17737744	24863	-2.732435	0	Schisto_mansoni.Chr_6:17712882..17737744
CNVR_1145	Schisto_mansoni.Chr_1	12299522	12304184	4663	-2.705151	0	Schisto_mansoni.Chr_1:12299522..12304184
CNVR_1126	Schisto_mansoni.Chr_1	2639082	2644520	5439	-2.687664	0	Schisto_mansoni.Chr_1:2639082..2644520
CNVR_1258	Schisto_mansoni.Chr_1	26663144	26667806	4663	-2.667613	0	Schisto_mansoni.Chr_1:26663144..26667806
CNVR_1141	Schisto_mansoni.Chr_1	11423066	11426174	3109	-2.654846	0	Schisto_mansoni.Chr_1:11423066..11426174
CNVR_1132	Schisto_mansoni.Chr_1	6806132	6812348	6217	-2.620806	0	Schisto_mansoni.Chr_1:6806132..6812348
CNVR_426	Schisto_mansoni.Chr_6	16224926	16256006	31081	-2.614302	0	Schisto_mansoni.Chr_6:16224926..16256006
CNVR_782	Schisto_mansoni.Chr_3	27553586	27557470	3885	-2.594475	0	Schisto_mansoni.Chr_3:27553586..27557470
CNVR_1127	Schisto_mansoni.Chr_1	3060992	3064100	3109	-2.576843	3.627535e-304	Schisto_mansoni.Chr_1:3060992..3064100
CNVR_125	Schisto_mansoni.Chr_2	3187644	3191528	3885	-2.550199	0	Schisto_mansoni.Chr_2:3187644..3191528
CNVR_458	Schisto_mansoni.Chr_W	41730797	41735111	4315	-2.544416	0	Schisto_mansoni.Chr_W:41730797..41735111
CNVR_395	Schisto_mansoni.Chr_6	6433950	6437834	3885	-2.540875	0	Schisto_mansoni.Chr_6:6433950..6437834
CNVR_116	Schisto_mansoni.Chr_2	458820	479020	20201	-2.506127	0	Schisto_mansoni.Chr_2:458820..479020
CNVR_367	Schisto_mansoni.Chr_6	1311966	1315850	3885	-2.498237	0	Schisto_mansoni.Chr_6:1311966..1315850
CNVR_708	Schisto_mansoni.Chr_3	9260676	9263782	3107	-2.474499	1.041556e-298	Schisto_mansoni.Chr_3:9260676..9263782
CNVR_1154	Schisto_mansoni.Chr_1	13833320	13837204	3885	-2.458449	0	Schisto_mansoni.Chr_1:13833320..13837204
CNVR_123	Schisto_mansoni.Chr_2	2616548	2621210	4663	-2.45564	0	Schisto_mansoni.Chr_2:2616548..2621210
CNVR_1125	Schisto_mansoni.Chr_1	2507768	2510876	3109	-2.447325	6.538954e-291	Schisto_mansoni.Chr_1:2507768..2510876
CNVR_747	Schisto_mansoni.Chr_3	15390428	15394312	3885	-2.41579	0	Schisto_mansoni.Chr_3:15390428..15394312
CNVR_1351	Schisto_mansoni.Chr_1	43003454	43006562	3109	-2.383544	5.068148e-284	Schisto_mansoni.Chr_1:43003454..43006562
CNVR_523	Schisto_mansoni.Chr_5	5258348	5275442	17095	-2.374052	0	Schisto_mansoni.Chr_5:5258348..5275442
CNVR_660	Schisto_mansoni.Chr_3	1894716	1898600	3885	-2.371068	0	Schisto_mansoni.Chr_3:1894716..1898600
CNVR_116	Schisto_mansoni.Chr_W	734845	790939	56095	-2.325448	0	Schisto_mansoni.Chr_W:734845..790939
CNVR_1354	Schisto_mansoni.Chr_1	43318140	43321246	3107	-2.299751	1.329675e-274	Schisto_mansoni.Chr_1:43318140..43321246
CNVR_144	Schisto_mansoni.Chr_2	7518642	7521748	3107	-2.285607	5.283544e-279	Schisto_mansoni.Chr_2:7518642..7521748
CNVR_996	Schisto_mansoni.Chr_4	27526392	27531830	5439	-2.255034	0	Schisto_mansoni.Chr_4:27526392..27531830
CNVR_376	Schisto_mansoni.Chr_6	3903260	3935894	32635	-2.249938	0	Schisto_mansoni.Chr_6:3903260..3935894
CNVR_284	Schisto_mansoni.Chr_2	32137110	32141770	4661	-2.237275	0	Schisto_mansoni.Chr_2:32137110..32141770
CNVR_1155	Schisto_mansoni.Chr_1	14041556	14045440	3885	-2.233382	0	Schisto_mansoni.Chr_1:14041556..14045440
CNVR_150	Schisto_mansoni.Chr_2	9218718	9245134	26417	-2.228704	0	Schisto_mansoni.Chr_2:9218718..9245134
CNVR_656	Schisto_mansoni.Chr_3	1716006	1719112	3107	-2.227849	1.17684e-270	Schisto_mansoni.Chr_3:1716006..1719112
CNVR_1450	Schisto_mansoni.Chr_1	59026748	59029856	3109	-2.224152	9.596583e-266	Schisto_mansoni.Chr_1:59026748..59029856
CNVR_988	Schisto_mansoni.Chr_4	24818546	24827092	8547	-2.223702	0	Schisto_mansoni.Chr_4:24818546..24827092
CNVR_1452	Schisto_mansoni.Chr_1	59042288	59045396	3109	-2.223068	1.292810e-265	Schisto_mansoni.Chr_1:59042288..59045396
CNVR_974	Schisto_mansoni.Chr_4	18810006	18815444	5439	-2.221119	0	Schisto_mansoni.Chr_4:18810006..18815444
CNVR_1230	Schisto_mansoni.Chr_1	22455690	22458796	3107	-2.218531	4.512721e-265	Schisto_mansoni.Chr_1:22455690..22458796
CNVR_529	Schisto_mansoni.Chr_5	6283212	6287872	4661	-2.212063	0	Schisto_mansoni.Chr_5:6283212..6287872
CNVR_989	Schisto_mansoni.Chr_4	24914118	24919556	5439	-2.204013	0	Schisto_mansoni.Chr_4:24914118..24919556
CNVR_370	Schisto_mansoni.Chr_6	1594794	1604116	9323	-2.162411	0	Schisto_mansoni.Chr_6:1594794..1604116
CNVR_390	Schisto_mansoni.Chr_6	5841876	5844982	3107	-2.148383	4.549897e-282	Schisto_mansoni.Chr_6:5841876..5844982
CNVR_998	Schisto_mansoni.Chr_4	27992592	27997252	4661	-2.146625	0	Schisto_mansoni.Chr_4:27992592..27997252
CNVR_428	Schisto_mansoni.Chr_6	17518632	17543494	24863	-2.146007	0	Schisto_mansoni.Chr_6:17518632..17543494
CNVR_368	Schisto_mansoni.Chr_6	1533410	1575368	41959	-2.140441	0	Schisto_mansoni.Chr_6:1533410..1575368
CNVR_1395	Schisto_mansoni.Chr_1	49935072	49941286	6215	-2.135843	0	Schisto_mansoni.Chr_1:49935072..49941286
CNVR_528	Schisto_mansoni.Chr_W	57946567	57957785	11219	-2.110195	0	Schisto_mansoni.Chr_W:57946567..57957785
CNVR_676	Schisto_mansoni.Chr_3	4868294	4873732	5439	-2.095873	0	Schisto_mansoni.Chr_3:4868294..4873732
CNVR_756	Schisto_mansoni.Chr_3	17417622	17423060	5439	-2.092871	0	Schisto_mansoni.Chr_3:17417622..17423060
CNVR_984	Schisto_mansoni.Chr_4	23039994	23053978	13985	-2.090132	0	Schisto_mansoni.Chr_4:23039994..23053978
CNVR_406	Schisto_mansoni.Chr_W	33056785	33061961	5177	-2.089081	0	Schisto_mansoni.Chr_W:33056785..33061961
CNVR_1469	Schisto_mansoni.Chr_1	64719828	64722934	3107	-2.086144	1.076614e-248	Schisto_mansoni.Chr_1:64719828..64722934
CNVR_569	Schisto_mansoni.Chr_7	877622	880730	3109	-2.079183	1.732023e-275	Schisto_mansoni.Chr_7:877622..880730
CNVR_1412	Schisto_mansoni.Chr_1	53669334	53674772	5439	-2.071704	0	Schisto_mansoni.Chr_1:53669334..53674772
CNVR_657	Schisto_mansoni.Chr_3	1734654	1744754	10101	-2.057882	0	Schisto_mansoni.Chr_3:1734654..1744754
CNVR_993	Schisto_mansoni.Chr_4	25543488	25547372	3885	-2.053080	2.238460e-304	Schisto_mansoni.Chr_4:25543488..25547372
CNVR_378	Schisto_mansoni.Chr_6	4254464	4259902	5439	-2.018833	0	Schisto_mansoni.Chr_6:4254464..4259902
CNVR_1474	Schisto_mansoni.Chr_1	65464194	65472740	8547	-2.014170	0	Schisto_mansoni.Chr_1:65464194..65472740
CNVR_450	Schisto_mansoni.Chr_W	41578047	41603073	25027	-2.009172	0	Schisto_mansoni.Chr_W:41578047..41603073
CNVR_429	Schisto_mansoni.Chr_6	17545050	17583898	38849	-2.005844	0	Schisto_mansoni.Chr_6:17545050..17583898
CNVR_1117	Schisto_mansoni.Chr_1	925020	928126	3107	-2.000099	1.685546e-237	Schisto_mansoni.Chr_1:925020..928126
CNVR_577	Schisto_mansoni.Chr_7	3911808	3915692	3885	-1.960691	0	Schisto_mansoni.Chr_7:3911808..3915692
CNVR_498	Schisto_mansoni.Chr_5	212510	218726	6217	-1.941297	0	Schisto_mansoni.Chr_5:212510..218726
CNVR_500	Schisto_mansoni.Chr_5	237374	246698	9325	-1.934821	0	Schisto_mansoni.Chr_5:237374..246698
CNVR_151	Schisto_mansoni.Chr_2	9250574	9280100	29527	-1.930602	0	Schisto_mansoni.Chr_2:9250574..9280100
CNVR_457	Schisto_mansoni.Chr_W	41725619	41729071	3453	-1.927299	8.815713e-228	Schisto_mansoni.Chr_W:41725619..41729071
CNVR_527	Schisto_mansoni.Chr_5	5997276	6005044	7769	-1.918695	0	Schisto_mansoni.Chr_5:5997276..6005044
CNVR_526	Schisto_mansoni.Chr_5	5985620	5993390	7771	-1.914502	0	Schisto_mansoni.Chr_5:5985620..5993390
CNVR_538	Schisto_mansoni.Chr_5	7925790	7932004	6215	-1.910277	0	Schisto_mansoni.Chr_5:7925790..7932004
CNVR_499	Schisto_mansoni.Chr_5	221058	226496	5439	-1.908087	0	Schisto_mansoni.Chr_5:221058..226496
CNVR_658	Schisto_mansoni.Chr_3	1753302	1759516	6215	-1.905689	0	Schisto_mansoni.Chr_3:1753302..1759516
CNVR_781	Schisto_mansoni.Chr_3	24935096	24939758	4663	-1.90415	0	Schisto_mansoni.Chr_3:24935096..24939758
CNVR_427	Schisto_mansoni.Chr_6	17488328	17517854	29527	-1.902692	0	Schisto_mansoni.Chr_6:17488328..17517854
CNVR_435	Schisto_mansoni.Chr_6	17798352	17803790	5439	-1.889403	0	Schisto_mansoni.Chr_6:17798352..17803790
CNVR_1428	Schisto_mansoni.Chr_1	56300256	56303362	3107	-1.888841	2.082524e-222	Schisto_mansoni.Chr_1:56300256..56303362
CNVR_502	Schisto_mansoni.Chr_5	273116	298756	25641	-1.878319	0	Schisto_mansoni.Chr_5:273116..298756
CNVR_524	Schisto_mansoni.Chr_5	5963864	5967748	3885	-1.875818	1.186992e-296	Schisto_mansoni.Chr_5:5963864..5967748
CNVR_775	Schisto_mansoni.Chr_3	23687234	23692672	5439	-1.869480	0	Schisto_mansoni.Chr_3:23687234..23692672
CNVR_533	Schisto_mansoni.Chr_5	7019808	7022914	3107	-1.86815	1.392892e-236	Schisto_mansoni.Chr_5:7019808..7022914
CNVR_774	Schisto_mansoni.Chr_3	23579232	23584670	5439	-1.850518	0	Schisto_mansoni.Chr_3:23579232..23584670
CNVR_422	Schisto_mansoni.Chr_6	13807680	13811564	3885	-1.828330	5.968157e-293	Schisto_mansoni.Chr_6:13807680..13811564
CNVR_522	Schisto_mansoni.Chr_5	5245916	5249800	3885	-1.822556	2.017415e-286	Schisto_mansoni.Chr_5:5245916..5249800
CNVR_120	Schisto_mansoni.Chr_W	2571309	2574761	3453	-1.82195	3.905608e-213	Schisto_mansoni.Chr_W:2571309..2574761
CNVR_682	Schisto_mansoni.Chr_3	6670934	6674042	3109	-1.817509	5.996791e-216	Schisto_mansoni.Chr_3:6670934..6674042
CNVR_521	Schisto_mansoni.Chr_W	48555401	48558853	3453	-1.811255	1.289075e-211	Schisto_mansoni.Chr_W:48555401..48558853
CNVR_147	Schisto_mansoni.Chr_2	9131694	9138686	6993	-1.811048	0	Schisto_mansoni.Chr_2:9131694..9138686
CNVR_985	Schisto_mansoni.Chr_4	24489098	24493760	4663	-1.810495	0	Schisto_mansoni.Chr_4:24489098..24493760
CNVR_366	Schisto_mansoni.Chr_6	1274670	1278554	3885	-1.804853	2.555007e-288	Schisto_mansoni.Chr_6:1274670..1278554
CNVR_148	Schisto_mansoni.Chr_2	9186860	9210946	24087	-1.79303	0	Schisto_mansoni.Chr_2:9186860..9210946
CNVR_115	Schisto_mansoni.Chr_W	716723	731393	14671	-1.786532	0	Schisto_mansoni.Chr_W:716723..731393
CNVR_279	Schisto_mansoni.Chr_2	31648376	31656146	7771	-1.783670	0	Schisto_mansoni.Chr_2:31648376..31656146
CNVR_872	Schisto_mansoni.Chr_4	4391216	4394324	3109	-1.765898	1.718522e-204	Schisto_mansoni.Chr_4:4391216..4394324
CNVR_602	Schisto_mansoni.Chr_7	7384220	7389658	5439	-1.765342	0	Schisto_mansoni.Chr_7:7384220..7389658
CNVR_571	Schisto_mansoni.Chr_7	1083528	1092074	8547	-1.763383	0	Schisto_mansoni.Chr_7:1083528..1092074
CNVR_501	Schisto_mansoni.Chr_5	251360	270784	19425	-1.757569	0	Schisto_mansoni.Chr_5:251360..270784
CNVR_391	Schisto_mansoni.Chr_6	6113048	6116932	3885	-1.749896	2.457538e-277	Schisto_mansoni.Chr_6:6113048..6116932
CNVR_1414	Schisto_mansoni.Chr_1	54529472	54533356	3885	-1.737308	1.698133e-250	Schisto_mansoni.Chr_1:54529472..54533356
CNVR_114	Schisto_mansoni.Chr_W	448329	453507	5179	-1.733796	1.289003e-299	Schisto_mansoni.Chr_W:448329..453507
CNVR_854	Schisto_mansoni.Chr_4	461928	479020	17093	-1.719947	0	Schisto_mansoni.Chr_4:461928..479020
CNVR_253	Schisto_mansoni.Chr_2	23907126	23911010	3885	-1.703538	2.86218e-249	Schisto_mansoni.Chr_2:23907126..23911010
CNVR_1277	Schisto_mansoni.Chr_1	29772698	29776582	3885	-1.702563	4.031896e-244	Schisto_mansoni.Chr_1:29772698..29776582
CNVR_987	Schisto_mansoni.Chr_4	24716760	24719866	3107	-1.701492	4.416392e-195	Schisto_mansoni.Chr_4:24716760..24719866
CNVR_963	Schisto_mansoni.Chr_4	16288640	16292524	3885	-1.685066	2.729435e-240	Schisto_mansoni.Chr_4:16288640..16292524
CNVR_392	Schisto_mansoni.Chr_6	6121596	6130918	9323	-1.666251	0	Schisto_mansoni.Chr_6:6121596..6130918
CNVR_225	Schisto_mansoni.Chr_W	11786423	11811449	25027	-1.651226	0	Schisto_mansoni.Chr_W:11786423..11811449
CNVR_245	Schisto_mansoni.Chr_2	22111478	22119248	7771	-1.644171	0	Schisto_mansoni.Chr_2:22111478..22119248
CNVR_303	Schisto_mansoni.Chr_2	33116906	33121568	4663	-1.643911	4.740531e-285	Schisto_mansoni.Chr_2:33116906..33121568
CNVR_870	Schisto_mansoni.Chr_4	4301862	4360912	59051	-1.635131	0	Schisto_mansoni.Chr_4:4301862..4360912
CNVR_1001	Schisto_mansoni.Chr_4	31481322	31487536	6215	-1.634807	0	Schisto_mansoni.Chr_4:31481322..31487536
CNVR_530	Schisto_mansoni.Chr_5	6356250	6359356	3107	-1.617667	9.042464e-197	Schisto_mansoni.Chr_5:6356250..6359356
CNVR_1271	Schisto_mansoni.Chr_1	28478216	28489870	11655	-1.613695	0	Schisto_mansoni.Chr_1:28478216..28489870
CNVR_526	Schisto_mansoni.Chr_W	54183887	54188201	4315	-1.612355	1.628181e-227	Schisto_mansoni.Chr_W:54183887..54188201
CNVR_1123	Schisto_mansoni.Chr_1	1479798	1482904	3107	-1.610225	6.378321e-182	Schisto_mansoni.Chr_1:1479798..1482904
CNVR_599	Schisto_mansoni.Chr_7	6934338	6938998	4661	-1.603579	1.379235e-299	Schisto_mansoni.Chr_7:6934338..6938998
CNVR_873	Schisto_mansoni.Chr_4	4398986	4402870	3885	-1.590999	1.162539e-222	Schisto_mansoni.Chr_4:4398986..4402870
CNVR_117	Schisto_mansoni.Chr_2	558276	566044	7769	-1.590307	0	Schisto_mansoni.Chr_2:558276..566044
CNVR_115	Schisto_mansoni.Chr_2	438618	443278	4661	-1.589454	2.049443e-272	Schisto_mansoni.Chr_2:438618..443278
CNVR_410	Schisto_mansoni.Chr_W	33508133	33520215	12083	-1.559312	0	Schisto_mansoni.Chr_W:33508133..33520215
CNVR_659	Schisto_mansoni.Chr_3	1760294	1764178	3885	-1.556481	2.62536e-220	Schisto_mansoni.Chr_3:1760294..1764178
CNVR_986	Schisto_mansoni.Chr_4	24695004	24698110	3107	-1.552494	1.101932e-172	Schisto_mansoni.Chr_4:24695004..24698110
CNVR_434	Schisto_mansoni.Chr_6	17793690	17796796	3107	-1.548448	6.423276e-189	Schisto_mansoni.Chr_6:17793690..17796796
CNVR_1301	Schisto_mansoni.Chr_1	33335244	33338350	3107	-1.545911	3.906877e-172	Schisto_mansoni.Chr_1:33335244..33338350
CNVR_1128	Schisto_mansoni.Chr_1	3082748	3085856	3109	-1.541732	1.707013e-171	Schisto_mansoni.Chr_1:3082748..3085856
CNVR_122	Schisto_mansoni.Chr_2	1736208	1740092	3885	-1.536233	5.858728e-217	Schisto_mansoni.Chr_2:1736208..1740092
CNVR_598	Schisto_mansoni.Chr_7	6105278	6109162	3885	-1.534206	3.273294e-235	Schisto_mansoni.Chr_7:6105278..6109162
CNVR_655	Schisto_mansoni.Chr_3	1711344	1715228	3885	-1.532821	1.059747e-215	Schisto_mansoni.Chr_3:1711344..1715228
CNVR_999	Schisto_mansoni.Chr_4	28594766	28597874	3109	-1.531567	1.762761e-169	Schisto_mansoni.Chr_4:28594766..28597874
CNVR_1137	Schisto_mansoni.Chr_1	11030682	11043890	13209	-1.53031	0	Schisto_mansoni.Chr_1:11030682..11043890
CNVR_238	Schisto_mansoni.Chr_2	21327486	21341470	13985	-1.519457	0	Schisto_mansoni.Chr_2:21327486..21341470
CNVR_706	Schisto_mansoni.Chr_3	9083520	9088958	5439	-1.517835	4.983666e-297	Schisto_mansoni.Chr_3:9083520..9088958
CNVR_576	Schisto_mansoni.Chr_7	3741644	3745528	3885	-1.511064	3.119058e-230	Schisto_mansoni.Chr_7:3741644..3745528
CNVR_969	Schisto_mansoni.Chr_4	17490660	17496098	5439	-1.499829	1.791464e-286	Schisto_mansoni.Chr_4:17490660..17496098
CNVR_874	Schisto_mansoni.Chr_4	4403648	4430842	27195	-1.491329	0	Schisto_mansoni.Chr_4:4403648..4430842
CNVR_277	Schisto_mansoni.Chr_2	31630506	31636720	6215	-1.490175	0	Schisto_mansoni.Chr_2:31630506..31636720
CNVR_119	Schisto_mansoni.Chr_2	716006	754078	38073	-1.488619	0	Schisto_mansoni.Chr_2:716006..754078
CNVR_278	Schisto_mansoni.Chr_2	31639830	31643714	3885	-1.487179	2.805446e-207	Schisto_mansoni.Chr_2:31639830..31643714
CNVR_1284	Schisto_mansoni.Chr_1	30380312	30385750	5439	-1.478095	2.210261e-281	Schisto_mansoni.Chr_1:30380312..30385750
CNVR_1437	Schisto_mansoni.Chr_1	57471194	57481294	10101	-1.477866	0	Schisto_mansoni.Chr_1:57471194..57481294
CNVR_531	Schisto_mansoni.Chr_5	6373344	6376450	3107	-1.477691	1.919577e-173	Schisto_mansoni.Chr_5:6373344..6376450
CNVR_527	Schisto_mansoni.Chr_W	55872779	55877955	5177	-1.476999	1.424114e-241	Schisto_mansoni.Chr_W:55872779..55877955
CNVR_652	Schisto_mansoni.Chr_3	1611110	1698134	87025	-1.472238	0	Schisto_mansoni.Chr_3:1611110..1698134
CNVR_539	Schisto_mansoni.Chr_5	7932782	7937444	4663	-1.472067	1.075263e-257	Schisto_mansoni.Chr_5:7932782..7937444
CNVR_242	Schisto_mansoni.Chr_W	14863019	14867333	4315	-1.468925	4.21665e-200	Schisto_mansoni.Chr_W:14863019..14867333
CNVR_541	Schisto_mansoni.Chr_5	8058656	8061764	3109	-1.460187	1.718072e-170	Schisto_mansoni.Chr_5:8058656..8061764
CNVR_229	Schisto_mansoni.Chr_2	19566026	19573018	6993	-1.452482	0	Schisto_mansoni.Chr_2:19566026..19573018
CNVR_997	Schisto_mansoni.Chr_4	27914114	27917222	3109	-1.448156	1.326506e-156	Schisto_mansoni.Chr_4:27914114..27917222
CNVR_525	Schisto_mansoni.Chr_5	5976296	5984066	7771	-1.447214	0	Schisto_mansoni.Chr_5:5976296..5984066
CNVR_460	Schisto_mansoni.Chr_W	41887001	41893041	6041	-1.443980	1.571938e-272	Schisto_mansoni.Chr_W:41887001..41893041
CNVR_301	Schisto_mansoni.Chr_2	33050084	33054746	4663	-1.425438	1.383129e-233	Schisto_mansoni.Chr_2:33050084..33054746
CNVR_783	Schisto_mansoni.Chr_3	27960734	27966172	5439	-1.41516	1.011552e-268	Schisto_mansoni.Chr_3:27960734..27966172
CNVR_1427	Schisto_mansoni.Chr_1	56132424	56135530	3107	-1.411934	2.099782e-151	Schisto_mansoni.Chr_1:56132424..56135530
CNVR_407	Schisto_mansoni.Chr_6	9486006	9492220	6215	-1.389205	0	Schisto_mansoni.Chr_6:9486006..9492220
CNVR_430	Schisto_mansoni.Chr_6	17701226	17705888	4663	-1.387202	6.671963e-241	Schisto_mansoni.Chr_6:17701226..17705888
CNVR_978	Schisto_mansoni.Chr_4	20695784	20700446	4663	-1.376896	3.126432e-217	Schisto_mansoni.Chr_4:20695784..20700446
CNVR_451	Schisto_mansoni.Chr_W	41610841	41624647	13807	-1.374413	0	Schisto_mansoni.Chr_W:41610841..41624647
CNVR_299	Schisto_mansoni.Chr_2	32835632	32841070	5439	-1.371795	3.686342e-257	Schisto_mansoni.Chr_2:32835632..32841070
CNVR_452	Schisto_mansoni.Chr_W	41631553	41651401	19849	-1.371695	0	Schisto_mansoni.Chr_W:41631553..41651401
CNVR_431	Schisto_mansoni.Chr_6	17706666	17712104	5439	-1.367494	9.622663e-275	Schisto_mansoni.Chr_6:17706666..17712104
CNVR_1336	Schisto_mansoni.Chr_1	39799106	39802990	3885	-1.364854	1.490319e-179	Schisto_mansoni.Chr_1:39799106..39802990
CNVR_171	Schisto_mansoni.Chr_2	12736196	12739304	3109	-1.362214	2.644607e-146	Schisto_mansoni.Chr_2:12736196..12739304
CNVR_425	Schisto_mansoni.Chr_6	16218710	16223372	4663	-1.360746	4.723433e-234	Schisto_mansoni.Chr_6:16218710..16223372
CNVR_1456	Schisto_mansoni.Chr_1	59355420	59361634	6215	-1.348940	4.828142e-281	Schisto_mansoni.Chr_1:59355420..59361634
CNVR_1433	Schisto_mansoni.Chr_1	56914862	56917970	3109	-1.348571	1.672982e-141	Schisto_mansoni.Chr_1:56914862..56917970
CNVR_1441	Schisto_mansoni.Chr_1	57949826	57954488	4663	-1.346993	7.392466e-211	Schisto_mansoni.Chr_1:57949826..57954488
CNVR_1199	Schisto_mansoni.Chr_1	19346912	19350796	3885	-1.346611	5.493462e-176	Schisto_mansoni.Chr_1:19346912..19350796
CNVR_1466	Schisto_mansoni.Chr_1	64478180	64481288	3109	-1.346428	3.621077e-141	Schisto_mansoni.Chr_1:64478180..64481288
CNVR_514	Schisto_mansoni.Chr_5	4053222	4059436	6215	-1.345809	4.129642e-300	Schisto_mansoni.Chr_5:4053222..4059436
CNVR_540	Schisto_mansoni.Chr_5	7980180	7987172	6993	-1.344752	0	Schisto_mansoni.Chr_5:7980180..7987172
CNVR_280	Schisto_mansoni.Chr_W	16993765	17030011	36247	-1.343191	0	Schisto_mansoni.Chr_W:16993765..17030011
CNVR_120	Schisto_mansoni.Chr_2	1021368	1028360	6993	-1.342297	0	Schisto_mansoni.Chr_2:1021368..1028360
CNVR_152	Schisto_mansoni.Chr_2	9283208	9307294	24087	-1.340476	0	Schisto_mansoni.Chr_2:9283208..9307294
CNVR_425	Schisto_mansoni.Chr_W	35321297	35324747	3451	-1.328327	1.368007e-138	Schisto_mansoni.Chr_W:35321297..35324747
CNVR_1465	Schisto_mansoni.Chr_1	64435446	64438552	3107	-1.326631	4.542825e-138	Schisto_mansoni.Chr_1:64435446..64438552
CNVR_678	Schisto_mansoni.Chr_3	5146460	5154230	7771	-1.325836	0	Schisto_mansoni.Chr_3:5146460..5154230
CNVR_387	Schisto_mansoni.Chr_6	5498442	5505434	6993	-1.325226	0	Schisto_mansoni.Chr_6:5498442..5505434
CNVR_454	Schisto_mansoni.Chr_W	41668661	41679879	11219	-1.319434	0	Schisto_mansoni.Chr_W:41668661..41679879
CNVR_940	Schisto_mansoni.Chr_4	11612654	11632856	20203	-1.317828	0	Schisto_mansoni.Chr_4:11612654..11632856
CNVR_711	Schisto_mansoni.Chr_3	9321282	9325166	3885	-1.317807	3.299387e-173	Schisto_mansoni.Chr_3:9321282..9325166
CNVR_1214	Schisto_mansoni.Chr_1	20370998	20377990	6993	-1.316563	1.649480e-304	Schisto_mansoni.Chr_1:20370998..20377990
CNVR_578	Schisto_mansoni.Chr_7	4317402	4320508	3107	-1.315252	1.636930e-150	Schisto_mansoni.Chr_7:4317402..4320508
CNVR_236	Schisto_mansoni.Chr_2	20962296	20977834	15539	-1.313818	0	Schisto_mansoni.Chr_2:20962296..20977834
CNVR_653	Schisto_mansoni.Chr_3	1698912	1702018	3107	-1.296835	1.234579e-135	Schisto_mansoni.Chr_3:1698912..1702018
CNVR_137	Schisto_mansoni.Chr_2	5120042	5123926	3885	-1.291025	4.082577e-168	Schisto_mansoni.Chr_2:5120042..5123926
CNVR_994	Schisto_mansoni.Chr_4	26618856	26621962	3107	-1.289969	6.334437e-132	Schisto_mansoni.Chr_4:26618856..26621962
CNVR_1470	Schisto_mansoni.Chr_1	64851918	64855024	3107	-1.281934	4.492234e-131	Schisto_mansoni.Chr_1:64851918..64855024
CNVR_699	Schisto_mansoni.Chr_3	8853528	8858966	5439	-1.277629	1.785645e-230	Schisto_mansoni.Chr_3:8853528..8858966
CNVR_601	Schisto_mansoni.Chr_7	7235036	7238920	3885	-1.275125	7.192052e-179	Schisto_mansoni.Chr_7:7235036..7238920
CNVR_1472	Schisto_mansoni.Chr_1	65411358	65423788	12431	-1.274303	0	Schisto_mansoni.Chr_1:65411358..65423788
CNVR_439	Schisto_mansoni.Chr_6	18152664	18156548	3885	-1.273023	1.853767e-176	Schisto_mansoni.Chr_6:18152664..18156548
CNVR_149	Schisto_mansoni.Chr_2	9212502	9217940	5439	-1.268484	3.222043e-228	Schisto_mansoni.Chr_2:9212502..9217940
CNVR_240	Schisto_mansoni.Chr_W	14651583	14667117	15535	-1.266671	0	Schisto_mansoni.Chr_W:14651583..14667117
CNVR_129	Schisto_mansoni.Chr_2	4701240	4706678	5439	-1.266014	1.581733e-227	Schisto_mansoni.Chr_2:4701240..4706678
CNVR_572	Schisto_mansoni.Chr_7	2451824	2455708	3885	-1.265047	1.131824e-176	Schisto_mansoni.Chr_7:2451824..2455708
CNVR_437	Schisto_mansoni.Chr_6	17835648	17838754	3107	-1.264762	3.776728e-140	Schisto_mansoni.Chr_6:17835648..17838754
CNVR_165	Schisto_mansoni.Chr_2	12157332	12160438	3107	-1.261278	3.887351e-130	Schisto_mansoni.Chr_2:12157332..12160438
CNVR_1255	Schisto_mansoni.Chr_1	25966952	25971614	4663	-1.252747	9.387123e-189	Schisto_mansoni.Chr_1:25966952..25971614
CNVR_360	Schisto_mansoni.Chr_W	28084179	28087629	3451	-1.249444	2.904270e-126	Schisto_mansoni.Chr_W:28084179..28087629
CNVR_338	Schisto_mansoni.Chr_W	26611901	26628297	16397	-1.247703	0	Schisto_mansoni.Chr_W:26611901..26628297
CNVR_516	Schisto_mansoni.Chr_W	47471473	47483555	12083	-1.244539	0	Schisto_mansoni.Chr_W:47471473..47483555
CNVR_1118	Schisto_mansoni.Chr_1	989510	992618	3109	-1.243867	3.987989e-125	Schisto_mansoni.Chr_1:989510..992618
CNVR_1177	Schisto_mansoni.Chr_1	17067194	17070302	3109	-1.243071	5.30746e-125	Schisto_mansoni.Chr_1:17067194..17070302
CNVR_286	Schisto_mansoni.Chr_2	32248998	32255212	6215	-1.239119	3.866326e-251	Schisto_mansoni.Chr_2:32248998..32255212
CNVR_1381	Schisto_mansoni.Chr_1	47461104	47464210	3107	-1.238453	2.788766e-124	Schisto_mansoni.Chr_1:47461104..47464210
CNVR_231	Schisto_mansoni.Chr_W	12356003	12369811	13809	-1.236970	0	Schisto_mansoni.Chr_W:12356003..12369811
CNVR_397	Schisto_mansoni.Chr_W	30791409	30817299	25891	-1.232474	0	Schisto_mansoni.Chr_W:30791409..30817299
CNVR_771	Schisto_mansoni.Chr_3	22939760	22942868	3109	-1.230435	4.378498e-125	Schisto_mansoni.Chr_3:22939760..22942868
CNVR_287	Schisto_mansoni.Chr_2	32269200	32274638	5439	-1.230058	1.746373e-217	Schisto_mansoni.Chr_2:32269200..32274638
CNVR_124	Schisto_mansoni.Chr_2	2927348	2932786	5439	-1.229343	2.76401e-217	Schisto_mansoni.Chr_2:2927348..2932786
CNVR_875	Schisto_mansoni.Chr_4	5461146	5464252	3107	-1.228793	2.200685e-122	Schisto_mansoni.Chr_4:5461146..5464252
CNVR_505	Schisto_mansoni.Chr_5	2236596	2239702	3107	-1.228218	3.677135e-131	Schisto_mansoni.Chr_5:2236596..2239702
CNVR_194	Schisto_mansoni.Chr_W	10220079	10242515	22437	-1.226026	0	Schisto_mansoni.Chr_W:10220079..10242515
CNVR_1204	Schisto_mansoni.Chr_1	19785918	19797572	11655	-1.225614	0	Schisto_mansoni.Chr_1:19785918..19797572
CNVR_274	Schisto_mansoni.Chr_2	30681788	30684896	3109	-1.225530	1.983146e-124	Schisto_mansoni.Chr_2:30681788..30684896
CNVR_979	Schisto_mansoni.Chr_4	21252894	21256000	3107	-1.223793	1.319622e-121	Schisto_mansoni.Chr_4:21252894..21256000
CNVR_741	Schisto_mansoni.Chr_3	13702784	13709000	6217	-1.22317	8.09578e-246	Schisto_mansoni.Chr_3:13702784..13709000
CNVR_185	Schisto_mansoni.Chr_W	9840359	9851577	11219	-1.223087	0	Schisto_mansoni.Chr_W:9840359..9851577
CNVR_143	Schisto_mansoni.Chr_2	7025246	7028354	3109	-1.215090	9.128966e-123	Schisto_mansoni.Chr_2:7025246..7028354
CNVR_369	Schisto_mansoni.Chr_6	1576146	1585468	9323	-1.214671	0	Schisto_mansoni.Chr_6:1576146..1585468
CNVR_677	Schisto_mansoni.Chr_3	5121596	5127812	6217	-1.213520	9.145099e-243	Schisto_mansoni.Chr_3:5121596..5127812
CNVR_501	Schisto_mansoni.Chr_W	45546983	45551297	4315	-1.213303	2.722249e-150	Schisto_mansoni.Chr_W:45546983..45551297
CNVR_394	Schisto_mansoni.Chr_6	6137136	6141020	3885	-1.212966	1.513296e-163	Schisto_mansoni.Chr_6:6137136..6141020
CNVR_1471	Schisto_mansoni.Chr_1	65328996	65333656	4661	-1.211902	3.298525e-179	Schisto_mansoni.Chr_1:65328996..65333656
CNVR_247	Schisto_mansoni.Chr_2	22135566	22139450	3885	-1.208122	1.430846e-151	Schisto_mansoni.Chr_2:22135566..22139450
CNVR_510	Schisto_mansoni.Chr_W	47040837	47044287	3451	-1.199317	1.847264e-118	Schisto_mansoni.Chr_W:47040837..47044287
CNVR_1242	Schisto_mansoni.Chr_1	23853512	23865166	11655	-1.194589	0	Schisto_mansoni.Chr_1:23853512..23865166
CNVR_456	Schisto_mansoni.Chr_W	41691963	41704043	12081	-1.190574	0	Schisto_mansoni.Chr_W:41691963..41704043
CNVR_212	Schisto_mansoni.Chr_2	18437046	18451808	14763	-1.185709	0	Schisto_mansoni.Chr_2:18437046..18451808
CNVR_1249	Schisto_mansoni.Chr_1	25232688	25235794	3107	-1.183774	8.923484e-116	Schisto_mansoni.Chr_1:25232688..25235794
CNVR_163	Schisto_mansoni.Chr_2	11445600	11450260	4661	-1.182770	1.932023e-175	Schisto_mansoni.Chr_2:11445600..11450260
CNVR_1435	Schisto_mansoni.Chr_1	56963036	56966144	3109	-1.180915	2.475889e-115	Schisto_mansoni.Chr_1:56963036..56966144
CNVR_461	Schisto_mansoni.Chr_W	41902535	41918067	15533	-1.179153	0	Schisto_mansoni.Chr_W:41902535..41918067
CNVR_471	Schisto_mansoni.Chr_W	42497141	42508359	11219	-1.177613	0	Schisto_mansoni.Chr_W:42497141..42508359
CNVR_1289	Schisto_mansoni.Chr_1	30984818	30993364	8547	-1.169779	0	Schisto_mansoni.Chr_1:30984818..30993364
CNVR_446	Schisto_mansoni.Chr_W	41187971	41194011	6041	-1.167713	3.196598e-197	Schisto_mansoni.Chr_W:41187971..41194011
CNVR_1333	Schisto_mansoni.Chr_1	39130110	39133216	3107	-1.165706	5.591268e-113	Schisto_mansoni.Chr_1:39130110..39133216
CNVR_408	Schisto_mansoni.Chr_W	33482243	33486557	4315	-1.165358	5.294875e-141	Schisto_mansoni.Chr_W:33482243..33486557
CNVR_1345	Schisto_mansoni.Chr_1	42036090	42039974	3885	-1.156453	6.09769e-139	Schisto_mansoni.Chr_1:42036090..42039974
CNVR_715	Schisto_mansoni.Chr_3	9587792	9590900	3109	-1.152986	7.248346e-113	Schisto_mansoni.Chr_3:9587792..9590900
CNVR_1380	Schisto_mansoni.Chr_1	47442456	47446340	3885	-1.152053	4.298125e-138	Schisto_mansoni.Chr_1:47442456..47446340
CNVR_716	Schisto_mansoni.Chr_3	9927342	9937442	10101	-1.149819	0	Schisto_mansoni.Chr_3:9927342..9937442
CNVR_215	Schisto_mansoni.Chr_2	18509306	18513968	4663	-1.149344	1.605816e-167	Schisto_mansoni.Chr_2:18509306..18513968
CNVR_957	Schisto_mansoni.Chr_4	15158106	15164320	6215	-1.148905	5.202941e-218	Schisto_mansoni.Chr_4:15158106..15164320
CNVR_780	Schisto_mansoni.Chr_3	24752502	24755608	3107	-1.148326	3.897446e-112	Schisto_mansoni.Chr_3:24752502..24755608
CNVR_1189	Schisto_mansoni.Chr_1	18336036	18344582	8547	-1.145767	1.199888e-298	Schisto_mansoni.Chr_1:18336036..18344582
CNVR_769	Schisto_mansoni.Chr_3	22451804	22466566	14763	-1.139835	0	Schisto_mansoni.Chr_3:22451804..22466566
CNVR_390	Schisto_mansoni.Chr_W	30542865	30560987	18123	-1.138191	0	Schisto_mansoni.Chr_W:30542865..30560987
CNVR_408	Schisto_mansoni.Chr_6	9492998	9498436	5439	-1.138189	7.713661e-206	Schisto_mansoni.Chr_6:9492998..9498436
CNVR_294	Schisto_mansoni.Chr_W	18440153	18466043	25891	-1.130826	0	Schisto_mansoni.Chr_W:18440153..18466043
CNVR_447	Schisto_mansoni.Chr_W	41194875	41198325	3451	-1.130283	8.50946e-108	Schisto_mansoni.Chr_W:41194875..41198325
CNVR_1298	Schisto_mansoni.Chr_1	31974716	31993364	18649	-1.129820	0	Schisto_mansoni.Chr_1:31974716..31993364
CNVR_583	Schisto_mansoni.Chr_7	4569150	4589350	20201	-1.129470	0	Schisto_mansoni.Chr_7:4569150..4589350
CNVR_298	Schisto_mansoni.Chr_2	32659254	32668576	9323	-1.127687	0	Schisto_mansoni.Chr_2:32659254..32668576
CNVR_252	Schisto_mansoni.Chr_2	23731524	23740070	8547	-1.122837	6.347835e-294	Schisto_mansoni.Chr_2:23731524..23740070
CNVR_173	Schisto_mansoni.Chr_W	9417489	9420939	3451	-1.122318	1.417755e-106	Schisto_mansoni.Chr_W:9417489..9420939
CNVR_568	Schisto_mansoni.Chr_7	429294	432400	3107	-1.120611	8.763458e-117	Schisto_mansoni.Chr_7:429294..432400
CNVR_289	Schisto_mansoni.Chr_W	17892149	17918901	26753	-1.120308	0	Schisto_mansoni.Chr_W:17892149..17918901
CNVR_1197	Schisto_mansoni.Chr_1	19182966	19200058	17093	-1.119988	0	Schisto_mansoni.Chr_1:19182966..19200058
CNVR_664	Schisto_mansoni.Chr_3	3028358	3032242	3885	-1.116271	2.037656e-133	Schisto_mansoni.Chr_3:3028358..3032242
CNVR_406	Schisto_mansoni.Chr_6	9472020	9475904	3885	-1.112523	3.350106e-142	Schisto_mansoni.Chr_6:9472020..9475904
CNVR_1311	Schisto_mansoni.Chr_1	33916440	33919546	3107	-1.112379	8.897104e-105	Schisto_mansoni.Chr_1:33916440..33919546
CNVR_183	Schisto_mansoni.Chr_2	13851192	13869062	17871	-1.111202	0	Schisto_mansoni.Chr_2:13851192..13869062
CNVR_383	Schisto_mansoni.Chr_W	30096695	30119131	22437	-1.10928	0	Schisto_mansoni.Chr_W:30096695..30119131
CNVR_1308	Schisto_mansoni.Chr_1	33635166	33641380	6215	-1.108341	2.616734e-206	Schisto_mansoni.Chr_1:33635166..33641380
CNVR_289	Schisto_mansoni.Chr_2	32304164	32307272	3109	-1.108120	7.013309e-106	Schisto_mansoni.Chr_2:32304164..32307272
CNVR_251	Schisto_mansoni.Chr_2	23029892	23033000	3109	-1.106666	1.183128e-105	Schisto_mansoni.Chr_2:23029892..23033000
CNVR_389	Schisto_mansoni.Chr_W	30533373	30541139	7767	-1.106420	8.5491e-232	Schisto_mansoni.Chr_W:30533373..30541139
CNVR_462	Schisto_mansoni.Chr_W	41919795	41931013	11219	-1.104481	0	Schisto_mansoni.Chr_W:41919795..41931013
CNVR_733	Schisto_mansoni.Chr_3	12796026	12799132	3107	-1.104054	3.138155e-105	Schisto_mansoni.Chr_3:12796026..12799132
CNVR_401	Schisto_mansoni.Chr_W	31535315	31543945	8631	-1.103453	3.504053e-256	Schisto_mansoni.Chr_W:31535315..31543945
CNVR_163	Schisto_mansoni.Chr_W	8771101	8785771	14671	-1.101662	0	Schisto_mansoni.Chr_W:8771101..8785771
CNVR_1375	Schisto_mansoni.Chr_1	45647586	45653024	5439	-1.100305	1.233682e-178	Schisto_mansoni.Chr_1:45647586..45653024
CNVR_482	Schisto_mansoni.Chr_W	43745039	43759709	14671	-1.099394	0	Schisto_mansoni.Chr_W:43745039..43759709
CNVR_284	Schisto_mansoni.Chr_W	17260433	17264747	4315	-1.096055	1.036656e-127	Schisto_mansoni.Chr_W:17260433..17264747
CNVR_427	Schisto_mansoni.Chr_W	36727123	36730575	3453	-1.095829	1.582363e-102	Schisto_mansoni.Chr_W:36727123..36730575
CNVR_216	Schisto_mansoni.Chr_2	18580014	18583898	3885	-1.094331	3.582666e-129	Schisto_mansoni.Chr_2:18580014..18583898
CNVR_159	Schisto_mansoni.Chr_W	8113495	8136795	23301	-1.091276	0	Schisto_mansoni.Chr_W:8113495..8136795
CNVR_118	Schisto_mansoni.Chr_2	621990	625096	3107	-1.089492	5.592184e-103	Schisto_mansoni.Chr_2:621990..625096
CNVR_121	Schisto_mansoni.Chr_2	1542734	1546618	3885	-1.089473	3.148507e-128	Schisto_mansoni.Chr_2:1542734..1546618
CNVR_166	Schisto_mansoni.Chr_2	12578466	12581572	3107	-1.088953	6.783801e-103	Schisto_mansoni.Chr_2:12578466..12581572
CNVR_414	Schisto_mansoni.Chr_6	10908692	10913354	4663	-1.087460	6.213112e-164	Schisto_mansoni.Chr_6:10908692..10913354
CNVR_250	Schisto_mansoni.Chr_W	15765717	15769167	3451	-1.086826	3.707476e-101	Schisto_mansoni.Chr_W:15765717..15769167
CNVR_316	Schisto_mansoni.Chr_W	23959901	23977161	17261	-1.08432	0	Schisto_mansoni.Chr_W:23959901..23977161
CNVR_1347	Schisto_mansoni.Chr_1	42119228	42129328	10101	-1.082624	0	Schisto_mansoni.Chr_1:42119228..42129328
CNVR_1131	Schisto_mansoni.Chr_1	5587020	5590126	3107	-1.080938	5.483103e-100	Schisto_mansoni.Chr_1:5587020..5590126
CNVR_1451	Schisto_mansoni.Chr_1	59035296	59039956	4661	-1.080746	5.992606e-149	Schisto_mansoni.Chr_1:59035296..59039956
CNVR_361	Schisto_mansoni.Chr_W	28166163	28169615	3453	-1.078479	6.857687e-100	Schisto_mansoni.Chr_W:28166163..28169615
CNVR_193	Schisto_mansoni.Chr_W	10200229	10207995	7767	-1.077927	4.741731e-222	Schisto_mansoni.Chr_W:10200229..10207995
CNVR_375	Schisto_mansoni.Chr_6	3006602	3015148	8547	-1.076335	1.08371e-293	Schisto_mansoni.Chr_6:3006602..3015148
CNVR_307	Schisto_mansoni.Chr_W	22668853	22679209	10357	-1.075238	3.919365e-294	Schisto_mansoni.Chr_W:22668853..22679209
CNVR_213	Schisto_mansoni.Chr_W	11052873	11058913	6041	-1.074543	2.846933e-172	Schisto_mansoni.Chr_W:11052873..11058913
CNVR_710	Schisto_mansoni.Chr_3	9305742	9312734	6993	-1.074486	5.794768e-224	Schisto_mansoni.Chr_3:9305742..9312734
CNVR_217	Schisto_mansoni.Chr_2	18602546	18609538	6993	-1.074414	6.328049e-224	Schisto_mansoni.Chr_2:18602546..18609538
CNVR_131	Schisto_mansoni.Chr_2	4865186	4869070	3885	-1.071755	8.501349e-125	Schisto_mansoni.Chr_2:4865186..4869070
CNVR_1139	Schisto_mansoni.Chr_1	11301854	11304962	3109	-1.071748	1.353768e-98	Schisto_mansoni.Chr_1:11301854..11304962
CNVR_1181	Schisto_mansoni.Chr_1	17399750	17409074	9325	-1.070011	6.159887e-291	Schisto_mansoni.Chr_1:17399750..17409074
CNVR_736	Schisto_mansoni.Chr_3	13015916	13026794	10879	-1.069789	0	Schisto_mansoni.Chr_3:13015916..13026794
CNVR_302	Schisto_mansoni.Chr_2	33104474	33107582	3109	-1.068839	8.861222e-100	Schisto_mansoni.Chr_2:33104474..33107582
CNVR_152	Schisto_mansoni.Chr_W	7211661	7220289	8629	-1.068782	4.970475e-243	Schisto_mansoni.Chr_W:7211661..7220289
CNVR_330	Schisto_mansoni.Chr_W	26480725	26490217	9493	-1.068535	5.130318e-267	Schisto_mansoni.Chr_W:26480725..26490217
CNVR_592	Schisto_mansoni.Chr_7	4853532	4864408	10877	-1.067663	0	Schisto_mansoni.Chr_7:4853532..4864408
CNVR_168	Schisto_mansoni.Chr_W	9084371	9091273	6903	-1.067550	1.793323e-194	Schisto_mansoni.Chr_W:9084371..9091273
CNVR_276	Schisto_mansoni.Chr_W	16795275	16803905	8631	-1.065091	1.228563e-241	Schisto_mansoni.Chr_W:16795275..16803905
CNVR_738	Schisto_mansoni.Chr_3	13329048	13336816	7769	-1.064951	5.959283e-245	Schisto_mansoni.Chr_3:13329048..13336816
CNVR_1337	Schisto_mansoni.Chr_1	40245104	40274630	29527	-1.064353	0	Schisto_mansoni.Chr_1:40245104..40274630
CNVR_208	Schisto_mansoni.Chr_W	10879411	10885451	6041	-1.064106	1.637471e-169	Schisto_mansoni.Chr_W:10879411..10885451
CNVR_902	Schisto_mansoni.Chr_4	7877616	7880722	3107	-1.063156	5.92601e-97	Schisto_mansoni.Chr_4:7877616..7880722
CNVR_153	Schisto_mansoni.Chr_2	9327498	9352360	24863	-1.061849	0	Schisto_mansoni.Chr_2:9327498..9352360
CNVR_938	Schisto_mansoni.Chr_4	11587014	11593228	6215	-1.060604	3.822091e-191	Schisto_mansoni.Chr_4:11587014..11593228
CNVR_510	Schisto_mansoni.Chr_5	3078864	3082748	3885	-1.060563	1.303295e-128	Schisto_mansoni.Chr_5:3078864..3082748
CNVR_227	Schisto_mansoni.Chr_2	19433160	19443260	10101	-1.060189	0	Schisto_mansoni.Chr_2:19433160..19443260
CNVR_1369	Schisto_mansoni.Chr_1	45314252	45317360	3109	-1.057283	2.069523e-96	Schisto_mansoni.Chr_1:45314252..45317360
CNVR_1182	Schisto_mansoni.Chr_1	17632850	17640620	7771	-1.056991	6.728072e-238	Schisto_mansoni.Chr_1:17632850..17640620
CNVR_183	Schisto_mansoni.Chr_W	9761825	9769591	7767	-1.056661	7.928604e-215	Schisto_mansoni.Chr_W:9761825..9769591
CNVR_175	Schisto_mansoni.Chr_2	12921900	12936662	14763	-1.053907	0	Schisto_mansoni.Chr_2:12921900..12936662
CNVR_365	Schisto_mansoni.Chr_W	28705539	28717619	12081	-1.053650	0	Schisto_mansoni.Chr_W:28705539..28717619
CNVR_420	Schisto_mansoni.Chr_W	35012343	35023561	11219	-1.052759	1.901229e-307	Schisto_mansoni.Chr_W:35012343..35023561
CNVR_127	Schisto_mansoni.Chr_W	4544127	4547579	3453	-1.050966	9.80941e-96	Schisto_mansoni.Chr_W:4544127..4547579
CNVR_260	Schisto_mansoni.Chr_2	28163532	28167416	3885	-1.048568	2.468213e-120	Schisto_mansoni.Chr_2:28163532..28167416
CNVR_290	Schisto_mansoni.Chr_2	32313488	32317372	3885	-1.044802	1.300073e-119	Schisto_mansoni.Chr_2:32313488..32317372
CNVR_285	Schisto_mansoni.Chr_W	17335513	17345869	10357	-1.040164	2.680320e-278	Schisto_mansoni.Chr_W:17335513..17345869
CNVR_140	Schisto_mansoni.Chr_2	5397432	5403646	6215	-1.039892	1.154127e-188	Schisto_mansoni.Chr_2:5397432..5403646
CNVR_448	Schisto_mansoni.Chr_W	41208683	41212133	3451	-1.038888	6.38212e-94	Schisto_mansoni.Chr_W:41208683..41212133
CNVR_329	Schisto_mansoni.Chr_W	26460013	26467779	7767	-1.038629	9.728121e-209	Schisto_mansoni.Chr_W:26460013..26467779
CNVR_543	Schisto_mansoni.Chr_5	8223380	8226488	3109	-1.037452	1.554042e-99	Schisto_mansoni.Chr_5:8223380..8226488
CNVR_597	Schisto_mansoni.Chr_7	6045450	6049334	3885	-1.036829	7.83915e-128	Schisto_mansoni.Chr_7:6045450..6049334
CNVR_276	Schisto_mansoni.Chr_2	31609526	31613410	3885	-1.033163	2.181915e-117	Schisto_mansoni.Chr_2:31609526..31613410
CNVR_291	Schisto_mansoni.Chr_2	32318150	32329028	10879	-1.032679	0	Schisto_mansoni.Chr_2:32318150..32329028
CNVR_241	Schisto_mansoni.Chr_2	21529506	21541936	12431	-1.032472	0	Schisto_mansoni.Chr_2:21529506..21541936
CNVR_373	Schisto_mansoni.Chr_6	2483682	2487566	3885	-1.032315	1.580811e-125	Schisto_mansoni.Chr_6:2483682..2487566
CNVR_1449	Schisto_mansoni.Chr_1	58934286	58937392	3107	-1.031197	1.698827e-92	Schisto_mansoni.Chr_1:58934286..58937392
CNVR_1409	Schisto_mansoni.Chr_1	52926522	52932736	6215	-1.030900	6.418763e-183	Schisto_mansoni.Chr_1:52926522..52932736
CNVR_393	Schisto_mansoni.Chr_6	6131696	6134804	3109	-1.029532	2.339025e-100	Schisto_mansoni.Chr_6:6131696..6134804
CNVR_207	Schisto_mansoni.Chr_2	17041554	17053208	11655	-1.028527	0	Schisto_mansoni.Chr_2:17041554..17053208
CNVR_991	Schisto_mansoni.Chr_4	25453356	25460348	6993	-1.026957	1.855731e-203	Schisto_mansoni.Chr_4:25453356..25460348
CNVR_1193	Schisto_mansoni.Chr_1	18866726	18872164	5439	-1.026906	2.870695e-159	Schisto_mansoni.Chr_1:18866726..18872164
CNVR_395	Schisto_mansoni.Chr_W	30737903	30743943	6041	-1.026742	1.051835e-159	Schisto_mansoni.Chr_W:30737903..30743943
CNVR_1374	Schisto_mansoni.Chr_1	45626606	45633598	6993	-1.026657	4.228242e-204	Schisto_mansoni.Chr_1:45626606..45633598
CNVR_763	Schisto_mansoni.Chr_3	19649166	19656934	7769	-1.026089	3.843995e-230	Schisto_mansoni.Chr_3:19649166..19656934
CNVR_438	Schisto_mansoni.Chr_W	39244495	39251397	6903	-1.025535	7.242077e-182	Schisto_mansoni.Chr_W:39244495..39251397
CNVR_188	Schisto_mansoni.Chr_2	14515526	14520188	4663	-1.024537	1.699216e-138	Schisto_mansoni.Chr_2:14515526..14520188
CNVR_1260	Schisto_mansoni.Chr_1	27148770	27164308	15539	-1.023548	0	Schisto_mansoni.Chr_1:27148770..27164308
CNVR_318	Schisto_mansoni.Chr_W	24197227	24200677	3451	-1.023274	1.375545e-91	Schisto_mansoni.Chr_W:24197227..24200677
CNVR_372	Schisto_mansoni.Chr_W	29071451	29079217	7767	-1.021744	4.533177e-203	Schisto_mansoni.Chr_W:29071451..29079217
CNVR_1120	Schisto_mansoni.Chr_1	1106838	1112276	5439	-1.020848	1.086636e-157	Schisto_mansoni.Chr_1:1106838..1112276
CNVR_937	Schisto_mansoni.Chr_4	11572250	11584682	12433	-1.020156	0	Schisto_mansoni.Chr_4:11572250..11584682
CNVR_542	Schisto_mansoni.Chr_5	8201624	8205508	3885	-1.019982	2.047268e-120	Schisto_mansoni.Chr_5:8201624..8205508
CNVR_992	Schisto_mansoni.Chr_4	25482104	25485988	3885	-1.019839	1.31075e-112	Schisto_mansoni.Chr_4:25482104..25485988
CNVR_762	Schisto_mansoni.Chr_3	19625078	19632070	6993	-1.019141	5.665052e-205	Schisto_mansoni.Chr_3:19625078..19632070
CNVR_174	Schisto_mansoni.Chr_W	9431297	9436473	5177	-1.018435	2.531069e-135	Schisto_mansoni.Chr_W:9431297..9436473
CNVR_890	Schisto_mansoni.Chr_4	6990282	7000382	10101	-1.017915	1.407796e-288	Schisto_mansoni.Chr_4:6990282..7000382
CNVR_570	Schisto_mansoni.Chr_7	923466	926572	3107	-1.017522	1.855204e-99	Schisto_mansoni.Chr_7:923466..926572
CNVR_573	Schisto_mansoni.Chr_7	2789820	2793704	3885	-1.017459	8.061878e-124	Schisto_mansoni.Chr_7:2789820..2793704
CNVR_149	Schisto_mansoni.Chr_W	6492781	6509177	16397	-1.015734	0	Schisto_mansoni.Chr_W:6492781..6509177
CNVR_300	Schisto_mansoni.Chr_2	32870598	32879920	9323	-1.015256	1.076007e-270	Schisto_mansoni.Chr_2:32870598..32879920
CNVR_379	Schisto_mansoni.Chr_W	29555593	29566811	11219	-1.014221	9.558214e-289	Schisto_mansoni.Chr_W:29555593..29566811
CNVR_749	Schisto_mansoni.Chr_3	15965408	15970846	5439	-1.014172	1.434904e-158	Schisto_mansoni.Chr_3:15965408..15970846
CNVR_908	Schisto_mansoni.Chr_4	8771942	8779712	7771	-1.013271	9.297445e-221	Schisto_mansoni.Chr_4:8771942..8779712
CNVR_1403	Schisto_mansoni.Chr_1	52116888	52119994	3107	-1.012725	9.566702e-90	Schisto_mansoni.Chr_1:52116888..52119994
CNVR_504	Schisto_mansoni.Chr_W	45643639	45658309	14671	-1.012094	0	Schisto_mansoni.Chr_W:45643639..45658309
CNVR_351	Schisto_mansoni.Chr_W	27545667	27549981	4315	-1.010614	1.19855e-111	Schisto_mansoni.Chr_W:27545667..27549981
CNVR_1362	Schisto_mansoni.Chr_1	44172840	44180608	7769	-1.009538	3.440675e-220	Schisto_mansoni.Chr_1:44172840..44180608
CNVR_433	Schisto_mansoni.Chr_W	38248593	38253769	5177	-1.008972	3.235858e-133	Schisto_mansoni.Chr_W:38248593..38253769
CNVR_281	Schisto_mansoni.Chr_W	17176721	17192255	15535	-1.008499	0	Schisto_mansoni.Chr_W:17176721..17192255
CNVR_946	Schisto_mansoni.Chr_4	13896258	13899364	3107	-1.007059	1.395617e-88	Schisto_mansoni.Chr_4:13896258..13899364
CNVR_1207	Schisto_mansoni.Chr_1	20109150	20119250	10101	-1.006539	3.649784e-284	Schisto_mansoni.Chr_1:20109150..20119250
CNVR_258	Schisto_mansoni.Chr_W	16242093	16251585	9493	-1.006392	1.825036e-241	Schisto_mansoni.Chr_W:16242093..16251585
CNVR_1121	Schisto_mansoni.Chr_1	1193862	1198522	4661	-1.005931	3.924562e-132	Schisto_mansoni.Chr_1:1193862..1198522
CNVR_187	Schisto_mansoni.Chr_2	14238138	14261446	23309	-1.005861	0	Schisto_mansoni.Chr_2:14238138..14261446
CNVR_257	Schisto_mansoni.Chr_W	16228285	16241229	12945	-1.005836	0	Schisto_mansoni.Chr_W:16228285..16241229
CNVR_669	Schisto_mansoni.Chr_3	3513984	3522530	8547	-1.005357	2.423006e-244	Schisto_mansoni.Chr_3:3513984..3522530
CNVR_582	Schisto_mansoni.Chr_7	4533408	4538068	4661	-1.005317	3.481345e-145	Schisto_mansoni.Chr_7:4533408..4538068
CNVR_1413	Schisto_mansoni.Chr_1	54515486	54523256	7771	-1.004927	1.744464e-218	Schisto_mansoni.Chr_1:54515486..54523256
CNVR_776	Schisto_mansoni.Chr_3	24018236	24022120	3885	-1.004547	5.057348e-112	Schisto_mansoni.Chr_3:24018236..24022120
CNVR_167	Schisto_mansoni.Chr_W	9073151	9083507	10357	-1.00345	6.436242e-262	Schisto_mansoni.Chr_W:9073151..9083507
CNVR_513	Schisto_mansoni.Chr_5	4034574	4040788	6215	-1.000882	2.370635e-185	Schisto_mansoni.Chr_5:4034574..4040788
CNVR_766	Schisto_mansoni.Chr_3	21514742	21518626	3885	-1.000073	3.500806e-111	Schisto_mansoni.Chr_3:21514742..21518626
CNVR_1262	Schisto_mansoni.Chr_1	28084278	28092046	7769	-0.9998871	1.262975e-216	Schisto_mansoni.Chr_1:28084278..28092046
CNVR_1254	Schisto_mansoni.Chr_1	25873712	25877596	3885	-0.9998736	2.543684e-109	Schisto_mansoni.Chr_1:25873712..25877596
CNVR_1295	Schisto_mansoni.Chr_1	31932758	31945190	12433	-0.9984784	0	Schisto_mansoni.Chr_1:31932758..31945190
CNVR_1180	Schisto_mansoni.Chr_1	17202392	17208608	6217	-0.9970672	6.946335e-173	Schisto_mansoni.Chr_1:17202392..17208608
CNVR_1364	Schisto_mansoni.Chr_1	44255978	44259862	3885	-0.9967552	9.560736e-109	Schisto_mansoni.Chr_1:44255978..44259862
CNVR_1352	Schisto_mansoni.Chr_1	43216352	43219460	3109	-0.9958827	2.967753e-87	Schisto_mansoni.Chr_1:43216352..43219460
CNVR_117	Schisto_mansoni.Chr_W	1108525	1111975	3451	-0.9957057	1.685944e-87	Schisto_mansoni.Chr_W:1108525..1111975
CNVR_939	Schisto_mansoni.Chr_4	11594006	11598668	4663	-0.995661	2.225605e-129	Schisto_mansoni.Chr_4:11594006..11598668
CNVR_877	Schisto_mansoni.Chr_4	5609552	5614214	4663	-0.9956302	2.260556e-129	Schisto_mansoni.Chr_4:5609552..5614214
CNVR_1371	Schisto_mansoni.Chr_1	45537252	45550460	13209	-0.9952113	0	Schisto_mansoni.Chr_1:45537252..45550460
CNVR_407	Schisto_mansoni.Chr_W	33395943	33402847	6905	-0.994928	8.497591e-173	Schisto_mansoni.Chr_W:33395943..33402847
CNVR_759	Schisto_mansoni.Chr_3	18515522	18524846	9325	-0.9944684	1.835365e-261	Schisto_mansoni.Chr_3:18515522..18524846
CNVR_744	Schisto_mansoni.Chr_3	14972402	14976286	3885	-0.9944041	4.043366e-110	Schisto_mansoni.Chr_3:14972402..14976286
CNVR_1190	Schisto_mansoni.Chr_1	18346914	18371000	24087	-0.9941822	0	Schisto_mansoni.Chr_1:18346914..18371000
CNVR_189	Schisto_mansoni.Chr_W	9887823	9904219	16397	-0.9935326	0	Schisto_mansoni.Chr_W:9887823..9904219
CNVR_990	Schisto_mansoni.Chr_4	25415282	25426936	11655	-0.9934479	0	Schisto_mansoni.Chr_4:25415282..25426936
CNVR_1464	Schisto_mansoni.Chr_1	63319674	63322780	3107	-0.9934312	6.819133e-87	Schisto_mansoni.Chr_1:63319674..63322780
CNVR_209	Schisto_mansoni.Chr_W	10916519	10930327	13809	-0.9918749	0	Schisto_mansoni.Chr_W:10916519..10930327
CNVR_172	Schisto_mansoni.Chr_2	12882272	12887710	5439	-0.9917088	1.462745e-152	Schisto_mansoni.Chr_2:12882272..12887710
CNVR_496	Schisto_mansoni.Chr_W	45056799	45065429	8631	-0.9906988	6.389719e-214	Schisto_mansoni.Chr_W:45056799..45065429
CNVR_217	Schisto_mansoni.Chr_W	11329033	11339389	10357	-0.9906117	3.048455e-256	Schisto_mansoni.Chr_W:11329033..11339389
CNVR_1288	Schisto_mansoni.Chr_1	30926544	30931204	4661	-0.9905884	9.719364e-129	Schisto_mansoni.Chr_1:30926544..30931204
CNVR_280	Schisto_mansoni.Chr_2	31660032	31667800	7769	-0.9901664	1.758395e-216	Schisto_mansoni.Chr_2:31660032..31667800
CNVR_281	Schisto_mansoni.Chr_2	31675572	31682564	6993	-0.9895499	7.796356e-195	Schisto_mansoni.Chr_2:31675572..31682564
CNVR_1148	Schisto_mansoni.Chr_1	12634410	12638294	3885	-0.9871706	5.538803e-107	Schisto_mansoni.Chr_1:12634410..12638294
CNVR_169	Schisto_mansoni.Chr_2	12700454	12711332	10879	-0.9868083	1.857888e-300	Schisto_mansoni.Chr_2:12700454..12711332
CNVR_1340	Schisto_mansoni.Chr_1	40834848	40840286	5439	-0.9865275	8.117723e-149	Schisto_mansoni.Chr_1:40834848..40840286
CNVR_177	Schisto_mansoni.Chr_W	9618567	9622881	4315	-0.9863827	3.545279e-107	Schisto_mansoni.Chr_W:9618567..9622881
CNVR_1239	Schisto_mansoni.Chr_1	23741624	23750170	8547	-0.9852511	3.696117e-232	Schisto_mansoni.Chr_1:23741624..23750170
CNVR_132	Schisto_mansoni.Chr_W	4816835	4821149	4315	-0.9844641	7.976531e-107	Schisto_mansoni.Chr_W:4816835..4821149
CNVR_1300	Schisto_mansoni.Chr_1	32639828	32654590	14763	-0.9842505	0	Schisto_mansoni.Chr_1:32639828..32654590
CNVR_305	Schisto_mansoni.Chr_W	19445549	19455903	10355	-0.983825	2.968525e-253	Schisto_mansoni.Chr_W:19445549..19455903
CNVR_372	Schisto_mansoni.Chr_6	2466588	2482126	15539	-0.983783	0	Schisto_mansoni.Chr_6:2466588..2482126
CNVR_1356	Schisto_mansoni.Chr_1	43391954	43395062	3109	-0.9823713	2.879273e-85	Schisto_mansoni.Chr_1:43391954..43395062
CNVR_983	Schisto_mansoni.Chr_4	22788246	22792130	3885	-0.9823228	1.062698e-105	Schisto_mansoni.Chr_4:22788246..22792130
CNVR_489	Schisto_mansoni.Chr_W	44545903	44550217	4315	-0.9822137	2.063275e-106	Schisto_mansoni.Chr_W:44545903..44550217
CNVR_508	Schisto_mansoni.Chr_5	2941334	2945218	3885	-0.9804194	1.507599e-112	Schisto_mansoni.Chr_5:2941334..2945218
CNVR_670	Schisto_mansoni.Chr_3	3713672	3718334	4663	-0.9800857	1.529556e-128	Schisto_mansoni.Chr_3:3713672..3718334
CNVR_346	Schisto_mansoni.Chr_W	27125385	27139193	13809	-0.9788976	0	Schisto_mansoni.Chr_W:27125385..27139193
CNVR_1296	Schisto_mansoni.Chr_1	31952184	31959176	6993	-0.9784762	4.252165e-188	Schisto_mansoni.Chr_1:31952184..31959176
CNVR_436	Schisto_mansoni.Chr_6	17814668	17817776	3109	-0.9776981	6.120074e-92	Schisto_mansoni.Chr_6:17814668..17817776
CNVR_1394	Schisto_mansoni.Chr_1	49855818	49861256	5439	-0.9775431	1.629845e-146	Schisto_mansoni.Chr_1:49855818..49861256
CNVR_520	Schisto_mansoni.Chr_W	48282693	48286145	3453	-0.9771637	8.956831e-85	Schisto_mansoni.Chr_W:48282693..48286145
CNVR_180	Schisto_mansoni.Chr_W	9657403	9677251	19849	-0.9754443	0	Schisto_mansoni.Chr_W:9657403..9677251
CNVR_331	Schisto_mansoni.Chr_W	26491943	26497121	5179	-0.97542	8.275603e-126	Schisto_mansoni.Chr_W:26491943..26497121
CNVR_495	Schisto_mansoni.Chr_W	45026595	45034361	7767	-0.9749344	1.537259e-187	Schisto_mansoni.Chr_W:45026595..45034361
CNVR_127	Schisto_mansoni.Chr_2	4596344	4601006	4663	-0.9744798	3.453513e-127	Schisto_mansoni.Chr_2:4596344..4601006
CNVR_907	Schisto_mansoni.Chr_4	8737754	8758732	20979	-0.9744782	0	Schisto_mansoni.Chr_4:8737754..8758732
CNVR_697	Schisto_mansoni.Chr_3	8606442	8614210	7769	-0.9743783	9.352412e-211	Schisto_mansoni.Chr_3:8606442..8614210
CNVR_374	Schisto_mansoni.Chr_6	2674046	2681038	6993	-0.9739591	5.039491e-203	Schisto_mansoni.Chr_6:2674046..2681038
CNVR_862	Schisto_mansoni.Chr_4	2719890	2728436	8547	-0.9733162	1.672701e-226	Schisto_mansoni.Chr_4:2719890..2728436
CNVR_263	Schisto_mansoni.Chr_2	28958402	28970056	11655	-0.9731639	0	Schisto_mansoni.Chr_2:28958402..28970056
CNVR_483	Schisto_mansoni.Chr_W	43760573	43767477	6905	-0.9729108	2.435014e-166	Schisto_mansoni.Chr_W:43760573..43767477
CNVR_374	Schisto_mansoni.Chr_W	29247503	29253543	6041	-0.9720367	1.406571e-145	Schisto_mansoni.Chr_W:29247503..29253543
CNVR_160	Schisto_mansoni.Chr_2	11400534	11406748	6215	-0.9719131	3.79573e-168	Schisto_mansoni.Chr_2:11400534..11406748
CNVR_201	Schisto_mansoni.Chr_2	15934328	15937436	3109	-0.971847	4.779379e-85	Schisto_mansoni.Chr_2:15934328..15937436
CNVR_396	Schisto_mansoni.Chr_W	30786231	30790545	4315	-0.9710716	2.250675e-104	Schisto_mansoni.Chr_W:30786231..30790545
CNVR_880	Schisto_mansoni.Chr_4	5639078	5643740	4663	-0.97092	5.93907e-124	Schisto_mansoni.Chr_4:5639078..5643740
CNVR_1122	Schisto_mansoni.Chr_1	1199300	1202408	3109	-0.9708733	1.384366e-83	Schisto_mansoni.Chr_1:1199300..1202408
CNVR_210	Schisto_mansoni.Chr_W	10931191	10935505	4315	-0.9701278	3.345679e-104	Schisto_mansoni.Chr_W:10931191..10935505
CNVR_1272	Schisto_mansoni.Chr_1	28569902	28573786	3885	-0.9688314	1.250268e-103	Schisto_mansoni.Chr_1:28569902..28573786
CNVR_348	Schisto_mansoni.Chr_W	27353217	27360121	6905	-0.9685182	4.651679e-165	Schisto_mansoni.Chr_W:27353217..27360121
CNVR_154	Schisto_mansoni.Chr_2	9426954	9433946	6993	-0.9684093	9.787664e-188	Schisto_mansoni.Chr_2:9426954..9433946
CNVR_441	Schisto_mansoni.Chr_6	19838754	19842638	3885	-0.9682333	1.522617e-112	Schisto_mansoni.Chr_6:19838754..19842638
CNVR_297	Schisto_mansoni.Chr_2	32649930	32653814	3885	-0.967505	5.080906e-105	Schisto_mansoni.Chr_2:32649930..32653814
CNVR_1429	Schisto_mansoni.Chr_1	56308802	56313464	4663	-0.9673906	1.197916e-123	Schisto_mansoni.Chr_1:56308802..56313464
CNVR_925	Schisto_mansoni.Chr_4	10638296	10642958	4663	-0.967014	4.21802e-123	Schisto_mansoni.Chr_4:10638296..10642958
CNVR_1167	Schisto_mansoni.Chr_1	16245128	16249790	4663	-0.9664553	1.916950e-123	Schisto_mansoni.Chr_1:16245128..16249790
CNVR_213	Schisto_mansoni.Chr_2	18454140	18457246	3107	-0.9662187	3.287399e-84	Schisto_mansoni.Chr_2:18454140..18457246
CNVR_156	Schisto_mansoni.Chr_W	8062579	8068619	6041	-0.9660028	4.865674e-144	Schisto_mansoni.Chr_W:8062579..8068619
CNVR_129	Schisto_mansoni.Chr_W	4679619	4683069	3451	-0.965218	4.974827e-83	Schisto_mansoni.Chr_W:4679619..4683069
CNVR_254	Schisto_mansoni.Chr_2	25346130	25357784	11655	-0.9644664	0	Schisto_mansoni.Chr_2:25346130..25357784
CNVR_1382	Schisto_mansoni.Chr_1	47973146	47985578	12433	-0.963418	0	Schisto_mansoni.Chr_1:47973146..47985578
CNVR_1142	Schisto_mansoni.Chr_1	11466578	11470462	3885	-0.9627735	1.580884e-102	Schisto_mansoni.Chr_1:11466578..11470462
CNVR_287	Schisto_mansoni.Chr_W	17374349	17382977	8629	-0.9624087	1.386052e-203	Schisto_mansoni.Chr_W:17374349..17382977
CNVR_118	Schisto_mansoni.Chr_W	1959443	1964619	5177	-0.9619177	7.411704e-123	Schisto_mansoni.Chr_W:1959443..1964619
CNVR_290	Schisto_mansoni.Chr_W	17936161	17949105	12945	-0.9615047	8.090051e-304	Schisto_mansoni.Chr_W:17936161..17949105
CNVR_934	Schisto_mansoni.Chr_4	11364014	11372560	8547	-0.9613593	9.867324e-222	Schisto_mansoni.Chr_4:11364014..11372560
CNVR_703	Schisto_mansoni.Chr_3	8993388	8996494	3107	-0.9606007	1.880325e-83	Schisto_mansoni.Chr_3:8993388..8996494
CNVR_146	Schisto_mansoni.Chr_2	9125478	9130916	5439	-0.960519	2.009655e-144	Schisto_mansoni.Chr_2:9125478..9130916
CNVR_500	Schisto_mansoni.Chr_W	45379561	45387327	7767	-0.9594534	1.809534e-182	Schisto_mansoni.Chr_W:45379561..45387327
CNVR_1376	Schisto_mansoni.Chr_1	46680218	46683326	3109	-0.9594051	6.463156e-82	Schisto_mansoni.Chr_1:46680218..46683326
CNVR_770	Schisto_mansoni.Chr_3	22467344	22471228	3885	-0.9588909	1.608682e-103	Schisto_mansoni.Chr_3:22467344..22471228
CNVR_415	Schisto_mansoni.Chr_W	34167465	34172643	5179	-0.957958	5.3991e-122	Schisto_mansoni.Chr_W:34167465..34172643
CNVR_352	Schisto_mansoni.Chr_W	27587091	27600035	12945	-0.9578273	8.087967e-302	Schisto_mansoni.Chr_W:27587091..27600035
CNVR_203	Schisto_mansoni.Chr_W	10695591	10699043	3453	-0.9575758	6.428633e-82	Schisto_mansoni.Chr_W:10695591..10699043
CNVR_505	Schisto_mansoni.Chr_W	45893047	45898223	5177	-0.9575695	6.558936e-122	Schisto_mansoni.Chr_W:45893047..45898223
CNVR_687	Schisto_mansoni.Chr_3	7288650	7291756	3107	-0.957546	5.310284e-83	Schisto_mansoni.Chr_3:7288650..7291756
CNVR_130	Schisto_mansoni.Chr_2	4844984	4848868	3885	-0.9572577	4.028449e-103	Schisto_mansoni.Chr_2:4844984..4848868
CNVR_512	Schisto_mansoni.Chr_5	3977076	3980960	3885	-0.9565614	7.186607e-108	Schisto_mansoni.Chr_5:3977076..3980960
CNVR_515	Schisto_mansoni.Chr_5	4127814	4130920	3107	-0.9556977	1.512489e-86	Schisto_mansoni.Chr_5:4127814..4130920
CNVR_743	Schisto_mansoni.Chr_3	14242022	14245906	3885	-0.9549229	8.659347e-103	Schisto_mansoni.Chr_3:14242022..14245906
CNVR_363	Schisto_mansoni.Chr_W	28654621	28662387	7767	-0.9546827	6.503726e-181	Schisto_mansoni.Chr_W:28654621..28662387
CNVR_412	Schisto_mansoni.Chr_6	10517862	10522522	4661	-0.9540964	2.804443e-131	Schisto_mansoni.Chr_6:10517862..10522522
CNVR_252	Schisto_mansoni.Chr_W	15864099	15868413	4315	-0.9540745	2.766465e-101	Schisto_mansoni.Chr_W:15864099..15868413
CNVR_337	Schisto_mansoni.Chr_W	26607585	26611037	3453	-0.9534918	2.514515e-81	Schisto_mansoni.Chr_W:26607585..26611037
CNVR_1226	Schisto_mansoni.Chr_1	21914120	21922666	8547	-0.9530762	2.797537e-219	Schisto_mansoni.Chr_1:21914120..21922666
CNVR_298	Schisto_mansoni.Chr_W	19093445	19096895	3451	-0.9526172	3.366383e-81	Schisto_mansoni.Chr_W:19093445..19096895
CNVR_209	Schisto_mansoni.Chr_2	17798352	17801458	3107	-0.9524032	3.65941e-82	Schisto_mansoni.Chr_2:17798352..17801458
CNVR_144	Schisto_mansoni.Chr_W	6203677	6207991	4315	-0.9522013	6.039168e-101	Schisto_mansoni.Chr_W:6203677..6207991
CNVR_322	Schisto_mansoni.Chr_W	24969611	24979103	9493	-0.9514927	2.201425e-219	Schisto_mansoni.Chr_W:24969611..24979103
CNVR_179	Schisto_mansoni.Chr_W	9644457	9653949	9493	-0.950698	4.554766e-219	Schisto_mansoni.Chr_W:9644457..9653949
CNVR_283	Schisto_mansoni.Chr_2	31716752	31721414	4663	-0.9500097	9.507242e-122	Schisto_mansoni.Chr_2:31716752..31721414
CNVR_972	Schisto_mansoni.Chr_4	18437046	18440930	3885	-0.9492746	1.053507e-99	Schisto_mansoni.Chr_4:18437046..18440930
CNVR_490	Schisto_mansoni.Chr_W	44684847	44693475	8629	-0.9492416	8.108492e-199	Schisto_mansoni.Chr_W:44684847..44693475
CNVR_1306	Schisto_mansoni.Chr_1	33595538	33619624	24087	-0.9484916	0	Schisto_mansoni.Chr_1:33595538..33619624
CNVR_885	Schisto_mansoni.Chr_4	5967750	5970856	3107	-0.9484366	5.035337e-80	Schisto_mansoni.Chr_4:5967750..5970856
CNVR_376	Schisto_mansoni.Chr_W	29296693	29313089	16397	-0.9482148	0	Schisto_mansoni.Chr_W:29296693..29313089
CNVR_1315	Schisto_mansoni.Chr_1	34518614	34523276	4663	-0.9472822	2.812438e-119	Schisto_mansoni.Chr_1:34518614..34523276
CNVR_476	Schisto_mansoni.Chr_W	42859601	42863053	3453	-0.9458367	3.219013e-80	Schisto_mansoni.Chr_W:42859601..42863053
CNVR_283	Schisto_mansoni.Chr_W	17252665	17256117	3453	-0.9452984	3.849815e-80	Schisto_mansoni.Chr_W:17252665..17256117
CNVR_1171	Schisto_mansoni.Chr_1	16663154	16669370	6217	-0.9451679	9.276271e-158	Schisto_mansoni.Chr_1:16663154..16669370
CNVR_1346	Schisto_mansoni.Chr_1	42092810	42110680	17871	-0.9449939	0	Schisto_mansoni.Chr_1:42092810..42110680
CNVR_1400	Schisto_mansoni.Chr_1	51481302	51485186	3885	-0.9446684	2.978317e-99	Schisto_mansoni.Chr_1:51481302..51485186
CNVR_191	Schisto_mansoni.Chr_W	9973261	9981027	7767	-0.9445548	1.271195e-177	Schisto_mansoni.Chr_W:9973261..9981027
CNVR_244	Schisto_mansoni.Chr_2	22095938	22099822	3885	-0.9437797	1.227716e-100	Schisto_mansoni.Chr_2:22095938..22099822
CNVR_132	Schisto_mansoni.Chr_2	4955318	4959202	3885	-0.94305	1.671503e-100	Schisto_mansoni.Chr_2:4955318..4959202
CNVR_375	Schisto_mansoni.Chr_W	29265625	29275981	10357	-0.9429056	2.024541e-235	Schisto_mansoni.Chr_W:29265625..29275981
CNVR_187	Schisto_mansoni.Chr_W	9861071	9867973	6903	-0.942667	1.432650e-157	Schisto_mansoni.Chr_W:9861071..9867973
CNVR_442	Schisto_mansoni.Chr_W	39879663	39883113	3451	-0.9424053	1.006394e-79	Schisto_mansoni.Chr_W:39879663..39883113
CNVR_1273	Schisto_mansoni.Chr_1	28753274	28761820	8547	-0.9419658	7.081311e-215	Schisto_mansoni.Chr_1:28753274..28761820
CNVR_1367	Schisto_mansoni.Chr_1	45272294	45287056	14763	-0.941702	0	Schisto_mansoni.Chr_1:45272294..45287056
CNVR_178	Schisto_mansoni.Chr_2	13325162	13331378	6217	-0.941389	3.971195e-159	Schisto_mansoni.Chr_2:13325162..13331378
CNVR_413	Schisto_mansoni.Chr_6	10604886	10608770	3885	-0.9406313	4.595694e-107	Schisto_mansoni.Chr_6:10604886..10608770
CNVR_431	Schisto_mansoni.Chr_W	37912885	37918063	5179	-0.9404551	3.35379e-118	Schisto_mansoni.Chr_W:37912885..37918063
CNVR_1399	Schisto_mansoni.Chr_1	50998784	51007330	8547	-0.9394979	6.683801e-214	Schisto_mansoni.Chr_1:50998784..51007330
CNVR_1208	Schisto_mansoni.Chr_1	20120028	20126242	6215	-0.9387447	6.523889e-156	Schisto_mansoni.Chr_1:20120028..20126242
CNVR_959	Schisto_mansoni.Chr_4	15411408	15423838	12431	-0.9384025	0	Schisto_mansoni.Chr_4:15411408..15423838
CNVR_949	Schisto_mansoni.Chr_4	14071860	14074966	3107	-0.9383114	1.436292e-78	Schisto_mansoni.Chr_4:14071860..14074966
CNVR_1307	Schisto_mansoni.Chr_1	33621180	33632834	11655	-0.9377268	5.910628e-290	Schisto_mansoni.Chr_1:33621180..33632834
CNVR_513	Schisto_mansoni.Chr_W	47170287	47175463	5177	-0.9374525	1.489689e-117	Schisto_mansoni.Chr_W:47170287..47175463
CNVR_649	Schisto_mansoni.Chr_3	733878	739316	5439	-0.937316	1.341935e-138	Schisto_mansoni.Chr_3:733878..739316
CNVR_121	Schisto_mansoni.Chr_W	3988355	3992669	4315	-0.93672	3.729618e-98	Schisto_mansoni.Chr_W:3988355..3992669
CNVR_412	Schisto_mansoni.Chr_W	33563365	33566817	3453	-0.936674	6.72672e-79	Schisto_mansoni.Chr_W:33563365..33566817
CNVR_398	Schisto_mansoni.Chr_6	7210172	7218718	8547	-0.9361898	3.450901e-231	Schisto_mansoni.Chr_6:7210172..7218718
CNVR_579	Schisto_mansoni.Chr_7	4409864	4415302	5439	-0.9341734	6.464503e-149	Schisto_mansoni.Chr_7:4409864..4415302
CNVR_936	Schisto_mansoni.Chr_4	11496104	11504650	8547	-0.9340976	5.919652e-211	Schisto_mansoni.Chr_4:11496104..11504650
CNVR_410	Schisto_mansoni.Chr_6	10186082	10189190	3109	-0.9340837	5.266861e-85	Schisto_mansoni.Chr_6:10186082..10189190
CNVR_413	Schisto_mansoni.Chr_W	33718705	33722157	3453	-0.9339613	1.650077e-78	Schisto_mansoni.Chr_W:33718705..33722157
CNVR_332	Schisto_mansoni.Chr_W	26520423	26523873	3451	-0.9330458	2.233069e-78	Schisto_mansoni.Chr_W:26520423..26523873
CNVR_286	Schisto_mansoni.Chr_W	17349321	17364855	15535	-0.9326735	0	Schisto_mansoni.Chr_W:17349321..17364855
CNVR_588	Schisto_mansoni.Chr_7	4678706	4683368	4663	-0.9325045	1.567937e-127	Schisto_mansoni.Chr_7:4678706..4683368
CNVR_470	Schisto_mansoni.Chr_W	42470389	42477291	6903	-0.9320073	1.650265e-154	Schisto_mansoni.Chr_W:42470389..42477291
CNVR_654	Schisto_mansoni.Chr_3	1705128	1710566	5439	-0.9318332	3.356363e-137	Schisto_mansoni.Chr_3:1705128..1710566
CNVR_472	Schisto_mansoni.Chr_W	42510949	42515263	4315	-0.931553	3.150968e-97	Schisto_mansoni.Chr_W:42510949..42515263
CNVR_302	Schisto_mansoni.Chr_W	19318687	19334221	15535	-0.931453	0	Schisto_mansoni.Chr_W:19318687..19334221
CNVR_1393	Schisto_mansoni.Chr_1	49587752	49594744	6993	-0.9312899	9.647931e-173	Schisto_mansoni.Chr_1:49587752..49594744
CNVR_600	Schisto_mansoni.Chr_7	7219496	7225712	6217	-0.9304168	1.048139e-168	Schisto_mansoni.Chr_7:7219496..7225712
CNVR_223	Schisto_mansoni.Chr_W	11772615	11777793	5179	-0.9299325	6.17636e-116	Schisto_mansoni.Chr_W:11772615..11777793
CNVR_1401	Schisto_mansoni.Chr_1	51487518	51492178	4661	-0.9288394	2.636465e-115	Schisto_mansoni.Chr_1:51487518..51492178
CNVR_367	Schisto_mansoni.Chr_W	28731429	28736605	5177	-0.9276783	1.881298e-115	Schisto_mansoni.Chr_W:28731429..28736605
CNVR_1323	Schisto_mansoni.Chr_1	35410610	35416048	5439	-0.9266096	1.233883e-133	Schisto_mansoni.Chr_1:35410610..35416048
CNVR_596	Schisto_mansoni.Chr_7	5712116	5717554	5439	-0.925753	1.402555e-146	Schisto_mansoni.Chr_7:5712116..5717554
CNVR_184	Schisto_mansoni.Chr_2	14037672	14043110	5439	-0.9257021	1.769450e-135	Schisto_mansoni.Chr_2:14037672..14043110
CNVR_486	Schisto_mansoni.Chr_W	44005665	44016883	11219	-0.9251696	1.333077e-246	Schisto_mansoni.Chr_W:44005665..44016883
CNVR_734	Schisto_mansoni.Chr_3	12924230	12928892	4663	-0.923775	3.959597e-116	Schisto_mansoni.Chr_3:12924230..12928892
CNVR_1146	Schisto_mansoni.Chr_1	12326718	12329824	3107	-0.9231042	1.084241e-76	Schisto_mansoni.Chr_1:12326718..12329824
CNVR_319	Schisto_mansoni.Chr_W	24703807	24708985	5179	-0.9230247	1.867756e-114	Schisto_mansoni.Chr_W:24703807..24708985
CNVR_1140	Schisto_mansoni.Chr_1	11322056	11326718	4663	-0.9228929	4.941635e-114	Schisto_mansoni.Chr_1:11322056..11326718
CNVR_942	Schisto_mansoni.Chr_4	11672484	11686468	13985	-0.9227965	0	Schisto_mansoni.Chr_4:11672484..11686468
CNVR_296	Schisto_mansoni.Chr_2	32557466	32566012	8547	-0.9218074	3.611591e-210	Schisto_mansoni.Chr_2:32557466..32566012
CNVR_189	Schisto_mansoni.Chr_2	14521742	14525626	3885	-0.9212764	1.582418e-96	Schisto_mansoni.Chr_2:14521742..14525626
CNVR_1144	Schisto_mansoni.Chr_1	11877612	11893928	16317	-0.9207444	0	Schisto_mansoni.Chr_1:11877612..11893928
CNVR_256	Schisto_mansoni.Chr_W	16041013	16047053	6041	-0.9206535	1.309729e-132	Schisto_mansoni.Chr_W:16041013..16047053
CNVR_203	Schisto_mansoni.Chr_2	16234250	16238134	3885	-0.9197657	2.975318e-96	Schisto_mansoni.Chr_2:16234250..16238134
CNVR_739	Schisto_mansoni.Chr_3	13461914	13469684	7771	-0.9196928	1.003283e-190	Schisto_mansoni.Chr_3:13461914..13469684
CNVR_724	Schisto_mansoni.Chr_3	11167434	11172094	4661	-0.9189302	4.46456e-115	Schisto_mansoni.Chr_3:11167434..11172094
CNVR_935	Schisto_mansoni.Chr_4	11377224	11385770	8547	-0.9187695	5.865465e-205	Schisto_mansoni.Chr_4:11377224..11385770
CNVR_584	Schisto_mansoni.Chr_7	4603338	4620430	17093	-0.9182776	0	Schisto_mansoni.Chr_7:4603338..4620430
CNVR_1235	Schisto_mansoni.Chr_1	23171306	23179076	7771	-0.9175885	7.9636e-187	Schisto_mansoni.Chr_1:23171306..23179076
CNVR_261	Schisto_mansoni.Chr_W	16277475	16282653	5179	-0.9173835	2.996080e-113	Schisto_mansoni.Chr_W:16277475..16282653
CNVR_757	Schisto_mansoni.Chr_3	17509308	17519408	10101	-0.9172668	3.580316e-246	Schisto_mansoni.Chr_3:17509308..17519408
CNVR_515	Schisto_mansoni.Chr_W	47209985	47213435	3451	-0.9168401	4.622678e-76	Schisto_mansoni.Chr_W:47209985..47213435
CNVR_245	Schisto_mansoni.Chr_W	15284163	15287613	3451	-0.9167037	4.834008e-76	Schisto_mansoni.Chr_W:15284163..15287613
CNVR_519	Schisto_mansoni.Chr_5	4753298	4756406	3109	-0.91556	2.382543e-80	Schisto_mansoni.Chr_5:4753298..4756406
CNVR_1290	Schisto_mansoni.Chr_1	30994142	30998026	3885	-0.9153172	5.275466e-94	Schisto_mansoni.Chr_1:30994142..30998026
CNVR_881	Schisto_mansoni.Chr_4	5644518	5655394	10877	-0.9152887	1.487238e-258	Schisto_mansoni.Chr_4:5644518..5655394
CNVR_1243	Schisto_mansoni.Chr_1	24231912	24236572	4661	-0.9152758	2.082369e-112	Schisto_mansoni.Chr_1:24231912..24236572
CNVR_1158	Schisto_mansoni.Chr_1	14541168	14545828	4661	-0.9146778	2.791564e-112	Schisto_mansoni.Chr_1:14541168..14545828
CNVR_1326	Schisto_mansoni.Chr_1	35447906	35456452	8547	-0.9133898	1.159349e-203	Schisto_mansoni.Chr_1:35447906..35456452
CNVR_878	Schisto_mansoni.Chr_4	5618876	5624314	5439	-0.9132154	8.556328e-130	Schisto_mansoni.Chr_4:5618876..5624314
CNVR_740	Schisto_mansoni.Chr_3	13697346	13701230	3885	-0.913165	3.51226e-95	Schisto_mansoni.Chr_3:13697346..13701230
CNVR_1422	Schisto_mansoni.Chr_1	55757132	55760240	3109	-0.9129546	3.012693e-75	Schisto_mansoni.Chr_1:55757132..55760240
CNVR_884	Schisto_mansoni.Chr_4	5837214	5842652	5439	-0.9126822	1.159172e-129	Schisto_mansoni.Chr_4:5837214..5842652
CNVR_400	Schisto_mansoni.Chr_6	7270778	7275440	4663	-0.9124209	1.849324e-121	Schisto_mansoni.Chr_6:7270778..7275440
CNVR_950	Schisto_mansoni.Chr_4	14545052	14552822	7771	-0.9121448	3.581159e-184	Schisto_mansoni.Chr_4:14545052..14552822
CNVR_1266	Schisto_mansoni.Chr_1	28338356	28346902	8547	-0.9115787	5.879165e-203	Schisto_mansoni.Chr_1:28338356..28346902
CNVR_488	Schisto_mansoni.Chr_W	44413001	44416453	3453	-0.9113473	2.789392e-75	Schisto_mansoni.Chr_W:44413001..44416453
CNVR_1164	Schisto_mansoni.Chr_1	15385766	15393536	7771	-0.9112241	1.432948e-184	Schisto_mansoni.Chr_1:15385766..15393536
CNVR_269	Schisto_mansoni.Chr_W	16521705	16527745	6041	-0.9112188	2.903608e-130	Schisto_mansoni.Chr_W:16521705..16527745
CNVR_945	Schisto_mansoni.Chr_4	13627416	13630522	3107	-0.9109015	1.146967e-74	Schisto_mansoni.Chr_4:13627416..13630522
CNVR_1286	Schisto_mansoni.Chr_1	30637500	30646822	9323	-0.910678	7.795612e-221	Schisto_mansoni.Chr_1:30637500..30646822
CNVR_1198	Schisto_mansoni.Chr_1	19318164	19332926	14763	-0.9105214	0	Schisto_mansoni.Chr_1:19318164..19332926
CNVR_463	Schisto_mansoni.Chr_W	41933603	41950861	17259	-0.9099397	0	Schisto_mansoni.Chr_W:41933603..41950861
CNVR_589	Schisto_mansoni.Chr_7	4739312	4743196	3885	-0.909188	5.29075e-102	Schisto_mansoni.Chr_7:4739312..4743196
CNVR_1402	Schisto_mansoni.Chr_1	51669336	51673220	3885	-0.908854	7.366593e-93	Schisto_mansoni.Chr_1:51669336..51673220
CNVR_1390	Schisto_mansoni.Chr_1	49233440	49238878	5439	-0.9086764	3.541282e-129	Schisto_mansoni.Chr_1:49233440..49238878
CNVR_892	Schisto_mansoni.Chr_4	7103724	7110716	6993	-0.908563	7.986396e-165	Schisto_mansoni.Chr_4:7103724..7110716
CNVR_714	Schisto_mansoni.Chr_3	9407528	9410636	3109	-0.9085471	7.364367e-76	Schisto_mansoni.Chr_3:9407528..9410636
CNVR_292	Schisto_mansoni.Chr_2	32336798	32359330	22533	-0.9080684	0	Schisto_mansoni.Chr_2:32336798..32359330
CNVR_214	Schisto_mansoni.Chr_2	18498428	18502312	3885	-0.9079316	4.109619e-94	Schisto_mansoni.Chr_2:18498428..18502312
CNVR_1174	Schisto_mansoni.Chr_1	16888484	16895476	6993	-0.9073982	4.209908e-165	Schisto_mansoni.Chr_1:16888484..16895476
CNVR_507	Schisto_mansoni.Chr_5	2691918	2697356	5439	-0.9070364	6.954538e-137	Schisto_mansoni.Chr_5:2691918..2697356
CNVR_1176	Schisto_mansoni.Chr_1	17030676	17036890	6215	-0.906653	8.98556e-147	Schisto_mansoni.Chr_1:17030676..17036890
CNVR_484	Schisto_mansoni.Chr_W	43879667	43888297	8631	-0.906637	1.337823e-183	Schisto_mansoni.Chr_W:43879667..43888297
CNVR_230	Schisto_mansoni.Chr_W	12309401	12321483	12083	-0.9063342	4.758436e-256	Schisto_mansoni.Chr_W:12309401..12321483
CNVR_751	Schisto_mansoni.Chr_3	16657716	16660822	3107	-0.90628	1.560405e-75	Schisto_mansoni.Chr_3:16657716..16660822
CNVR_205	Schisto_mansoni.Chr_2	16584678	16603324	18647	-0.9061374	0	Schisto_mansoni.Chr_2:16584678..16603324
CNVR_509	Schisto_mansoni.Chr_5	2951436	2966198	14763	-0.9060173	0	Schisto_mansoni.Chr_5:2951436..2966198
CNVR_186	Schisto_mansoni.Chr_W	9855029	9859343	4315	-0.9052525	1.507366e-92	Schisto_mansoni.Chr_W:9855029..9859343
CNVR_508	Schisto_mansoni.Chr_W	46465215	46470393	5179	-0.9051065	1.222251e-110	Schisto_mansoni.Chr_W:46465215..46470393
CNVR_1358	Schisto_mansoni.Chr_1	43795218	43799878	4661	-0.9046977	3.663312e-110	Schisto_mansoni.Chr_1:43795218..43799878
CNVR_709	Schisto_mansoni.Chr_3	9279324	9282430	3107	-0.9044531	2.85576e-75	Schisto_mansoni.Chr_3:9279324..9282430
CNVR_214	Schisto_mansoni.Chr_W	11179735	11184911	5177	-0.9039432	2.155873e-110	Schisto_mansoni.Chr_W:11179735..11184911
CNVR_704	Schisto_mansoni.Chr_3	8999604	9002710	3107	-0.9038142	3.527507e-75	Schisto_mansoni.Chr_3:8999604..9002710
CNVR_722	Schisto_mansoni.Chr_3	10761840	10771940	10101	-0.9037551	7.382607e-240	Schisto_mansoni.Chr_3:10761840..10771940
CNVR_753	Schisto_mansoni.Chr_3	16738524	16741630	3107	-0.9037238	3.634405e-75	Schisto_mansoni.Chr_3:16738524..16741630
CNVR_133	Schisto_mansoni.Chr_W	4835821	4840999	5179	-0.9029864	3.437374e-110	Schisto_mansoni.Chr_W:4835821..4840999
CNVR_534	Schisto_mansoni.Chr_5	7637522	7643738	6217	-0.9029589	6.491076e-155	Schisto_mansoni.Chr_5:7637522..7643738
CNVR_1299	Schisto_mansoni.Chr_1	31994142	32009680	15539	-0.9028001	0	Schisto_mansoni.Chr_1:31994142..32009680
CNVR_1218	Schisto_mansoni.Chr_1	20646056	20655380	9325	-0.902184	3.070109e-217	Schisto_mansoni.Chr_1:20646056..20655380
CNVR_735	Schisto_mansoni.Chr_3	12953756	12960748	6993	-0.9019664	4.032546e-166	Schisto_mansoni.Chr_3:12953756..12960748
CNVR_889	Schisto_mansoni.Chr_4	6960756	6963862	3107	-0.90177	2.223372e-73	Schisto_mansoni.Chr_4:6960756..6963862
CNVR_861	Schisto_mansoni.Chr_4	2565266	2572258	6993	-0.9013734	1.505186e-162	Schisto_mansoni.Chr_4:2565266..2572258
CNVR_275	Schisto_mansoni.Chr_2	31294064	31297172	3109	-0.901159	1.076842e-74	Schisto_mansoni.Chr_2:31294064..31297172
CNVR_455	Schisto_mansoni.Chr_W	41684195	41691099	6905	-0.900771	1.239061e-145	Schisto_mansoni.Chr_W:41684195..41691099
CNVR_221	Schisto_mansoni.Chr_W	11744999	11755355	10357	-0.9002819	3.25647e-217	Schisto_mansoni.Chr_W:11744999..11755355
CNVR_273	Schisto_mansoni.Chr_W	16757303	16765069	7767	-0.9002013	2.105547e-163	Schisto_mansoni.Chr_W:16757303..16765069
CNVR_537	Schisto_mansoni.Chr_5	7921128	7924234	3107	-0.9001276	5.296716e-78	Schisto_mansoni.Chr_5:7921128..7924234
CNVR_694	Schisto_mansoni.Chr_3	7884608	7887716	3109	-0.899848	1.306780e-74	Schisto_mansoni.Chr_3:7884608..7887716
CNVR_1370	Schisto_mansoni.Chr_1	45485970	45489854	3885	-0.8992412	3.65383e-91	Schisto_mansoni.Chr_1:45485970..45489854
CNVR_235	Schisto_mansoni.Chr_W	12700341	12710695	10355	-0.899123	1.004673e-216	Schisto_mansoni.Chr_W:12700341..12710695
CNVR_428	Schisto_mansoni.Chr_W	36828957	36832409	3453	-0.8986212	1.759012e-73	Schisto_mansoni.Chr_W:36828957..36832409
CNVR_258	Schisto_mansoni.Chr_2	26600984	26604868	3885	-0.8978938	2.619338e-92	Schisto_mansoni.Chr_2:26600984..26604868
CNVR_279	Schisto_mansoni.Chr_W	16887617	16894519	6903	-0.8971486	1.296537e-144	Schisto_mansoni.Chr_W:16887617..16894519
CNVR_864	Schisto_mansoni.Chr_4	2762624	2766508	3885	-0.8970873	1.979524e-90	Schisto_mansoni.Chr_4:2762624..2766508
CNVR_459	Schisto_mansoni.Chr_W	41749783	41757549	7767	-0.8970376	2.112989e-162	Schisto_mansoni.Chr_W:41749783..41757549
CNVR_327	Schisto_mansoni.Chr_W	25946527	25956883	10357	-0.8967484	1.008341e-215	Schisto_mansoni.Chr_W:25946527..25956883
CNVR_264	Schisto_mansoni.Chr_2	28974720	28978604	3885	-0.8965797	4.504458e-92	Schisto_mansoni.Chr_2:28974720..28978604
CNVR_668	Schisto_mansoni.Chr_3	3491450	3497666	6217	-0.8964952	2.523224e-146	Schisto_mansoni.Chr_3:3491450..3497666
CNVR_293	Schisto_mansoni.Chr_W	18327963	18337455	9493	-0.8956923	1.636405e-197	Schisto_mansoni.Chr_W:18327963..18337455
CNVR_169	Schisto_mansoni.Chr_W	9170671	9177573	6903	-0.8956838	3.346081e-144	Schisto_mansoni.Chr_W:9170671..9177573
CNVR_651	Schisto_mansoni.Chr_3	1217172	1221832	4661	-0.8955435	4.899492e-110	Schisto_mansoni.Chr_3:1217172..1221832
CNVR_1268	Schisto_mansoni.Chr_1	28405178	28408286	3109	-0.8947576	1.116457e-72	Schisto_mansoni.Chr_1:28405178..28408286
CNVR_247	Schisto_mansoni.Chr_W	15343709	15353201	9493	-0.8946323	4.198877e-197	Schisto_mansoni.Chr_W:15343709..15353201
CNVR_293	Schisto_mansoni.Chr_2	32375648	32379532	3885	-0.8944384	1.088779e-91	Schisto_mansoni.Chr_2:32375648..32379532
CNVR_236	Schisto_mansoni.Chr_W	13221593	13225043	3451	-0.8943457	7.032476e-73	Schisto_mansoni.Chr_W:13221593..13225043
CNVR_440	Schisto_mansoni.Chr_W	39286781	39290233	3453	-0.8933842	9.599559e-73	Schisto_mansoni.Chr_W:39286781..39290233
CNVR_1251	Schisto_mansoni.Chr_1	25419168	25431598	12431	-0.8930549	8.156762e-284	Schisto_mansoni.Chr_1:25419168..25431598
CNVR_244	Schisto_mansoni.Chr_W	15062371	15067549	5179	-0.892996	4.418874e-108	Schisto_mansoni.Chr_W:15062371..15067549
CNVR_933	Schisto_mansoni.Chr_4	11357798	11360906	3109	-0.8928949	3.908793e-72	Schisto_mansoni.Chr_4:11357798..11360906
CNVR_388	Schisto_mansoni.Chr_6	5513204	5520974	7771	-0.8925834	2.000633e-193	Schisto_mansoni.Chr_6:5513204..5520974
CNVR_200	Schisto_mansoni.Chr_W	10592031	10601523	9493	-0.8923392	3.218136e-196	Schisto_mansoni.Chr_W:10592031..10601523
CNVR_580	Schisto_mansoni.Chr_7	4418412	4426180	7769	-0.892298	2.047326e-195	Schisto_mansoni.Chr_7:4418412..4426180
CNVR_1415	Schisto_mansoni.Chr_1	54565992	54569876	3885	-0.8920883	6.583791e-90	Schisto_mansoni.Chr_1:54565992..54569876
CNVR_196	Schisto_mansoni.Chr_W	10378007	10384047	6041	-0.8920524	1.554710e-125	Schisto_mansoni.Chr_W:10378007..10384047
CNVR_436	Schisto_mansoni.Chr_W	38806091	38812131	6041	-0.892025	1.578925e-125	Schisto_mansoni.Chr_W:38806091..38812131
CNVR_335	Schisto_mansoni.Chr_W	26556669	26564435	7767	-0.8920109	8.175549e-161	Schisto_mansoni.Chr_W:26556669..26564435
CNVR_926	Schisto_mansoni.Chr_4	10652282	10659274	6993	-0.8916966	1.680364e-159	Schisto_mansoni.Chr_4:10652282..10659274
CNVR_415	Schisto_mansoni.Chr_6	11064092	11068754	4663	-0.8915007	1.295021e-116	Schisto_mansoni.Chr_6:11064092..11068754
CNVR_1165	Schisto_mansoni.Chr_1	15739302	15750956	11655	-0.891491	2.166941e-265	Schisto_mansoni.Chr_1:15739302..15750956
CNVR_388	Schisto_mansoni.Chr_W	30407375	30412551	5177	-0.8914483	9.35359e-108	Schisto_mansoni.Chr_W:30407375..30412551
CNVR_267	Schisto_mansoni.Chr_W	16471651	16476827	5177	-0.8911227	1.095114e-107	Schisto_mansoni.Chr_W:16471651..16476827
CNVR_868	Schisto_mansoni.Chr_4	3516314	3525638	9325	-0.8909998	1.094905e-211	Schisto_mansoni.Chr_4:3516314..3525638
CNVR_435	Schisto_mansoni.Chr_W	38428959	38435863	6905	-0.8907963	7.868974e-143	Schisto_mansoni.Chr_W:38428959..38435863
CNVR_158	Schisto_mansoni.Chr_W	8108317	8111769	3453	-0.8900364	2.832975e-72	Schisto_mansoni.Chr_W:8108317..8111769
CNVR_1368	Schisto_mansoni.Chr_1	45310368	45313474	3107	-0.8894855	6.126718e-72	Schisto_mansoni.Chr_1:45310368..45313474
CNVR_1201	Schisto_mansoni.Chr_1	19391202	19395086	3885	-0.8887528	2.525111e-89	Schisto_mansoni.Chr_1:19391202..19395086
CNVR_1259	Schisto_mansoni.Chr_1	26898576	26901682	3107	-0.8883762	8.760402e-72	Schisto_mansoni.Chr_1:26898576..26901682
CNVR_320	Schisto_mansoni.Chr_W	24765081	24783203	18123	-0.8883529	0	Schisto_mansoni.Chr_W:24765081..24783203
CNVR_301	Schisto_mansoni.Chr_W	19233251	19239291	6041	-0.8870654	2.592621e-124	Schisto_mansoni.Chr_W:19233251..19239291
CNVR_1192	Schisto_mansoni.Chr_1	18832538	18836422	3885	-0.8868771	5.371429e-89	Schisto_mansoni.Chr_1:18832538..18836422
CNVR_205	Schisto_mansoni.Chr_W	10785343	10788795	3453	-0.886864	7.884434e-72	Schisto_mansoni.Chr_W:10785343..10788795
CNVR_1320	Schisto_mansoni.Chr_1	35059406	35063290	3885	-0.8867998	5.541019e-89	Schisto_mansoni.Chr_1:35059406..35063290
CNVR_219	Schisto_mansoni.Chr_W	11604331	11618137	13807	-0.8864852	3.606519e-281	Schisto_mansoni.Chr_W:11604331..11618137
CNVR_856	Schisto_mansoni.Chr_4	2245920	2251358	5439	-0.886169	3.733007e-123	Schisto_mansoni.Chr_4:2245920..2251358
CNVR_336	Schisto_mansoni.Chr_W	26582559	26596365	13807	-0.8860676	6.170299e-281	Schisto_mansoni.Chr_W:26582559..26596365
CNVR_1377	Schisto_mansoni.Chr_1	47160404	47164288	3885	-0.8859853	7.688007e-89	Schisto_mansoni.Chr_1:47160404..47164288
CNVR_730	Schisto_mansoni.Chr_3	12356244	12364012	7769	-0.8859798	1.180300e-178	Schisto_mansoni.Chr_3:12356244..12364012
CNVR_648	Schisto_mansoni.Chr_3	220280	224942	4663	-0.8853194	7.46459e-108	Schisto_mansoni.Chr_3:220280..224942
CNVR_1170	Schisto_mansoni.Chr_1	16640622	16643728	3107	-0.8849747	2.618632e-71	Schisto_mansoni.Chr_1:16640622..16643728
CNVR_888	Schisto_mansoni.Chr_4	6937446	6943660	6215	-0.8847055	4.686821e-140	Schisto_mansoni.Chr_4:6937446..6943660
CNVR_368	Schisto_mansoni.Chr_W	28797017	28802193	5177	-0.8846154	2.543209e-106	Schisto_mansoni.Chr_W:28797017..28802193
CNVR_1210	Schisto_mansoni.Chr_1	20245124	20249008	3885	-0.8845252	1.382317e-88	Schisto_mansoni.Chr_1:20245124..20249008
CNVR_567	Schisto_mansoni.Chr_7	84306	88966	4661	-0.8845094	3.004937e-116	Schisto_mansoni.Chr_7:84306..88966
CNVR_1234	Schisto_mansoni.Chr_1	23122356	23125462	3107	-0.8842942	3.259120e-71	Schisto_mansoni.Chr_1:23122356..23125462
CNVR_195	Schisto_mansoni.Chr_2	15097500	15101384	3885	-0.884278	7.065187e-90	Schisto_mansoni.Chr_2:15097500..15101384
CNVR_228	Schisto_mansoni.Chr_2	19501536	19510082	8547	-0.882921	8.132278e-195	Schisto_mansoni.Chr_2:19501536..19510082
CNVR_324	Schisto_mansoni.Chr_W	25225059	25230237	5179	-0.8822621	7.908109e-106	Schisto_mansoni.Chr_W:25225059..25230237
CNVR_581	Schisto_mansoni.Chr_7	4493780	4498442	4663	-0.882258	9.985512e-116	Schisto_mansoni.Chr_7:4493780..4498442
CNVR_1156	Schisto_mansoni.Chr_1	14367120	14370226	3107	-0.882202	6.382608e-71	Schisto_mansoni.Chr_1:14367120..14370226
CNVR_147	Schisto_mansoni.Chr_W	6385769	6390947	5179	-0.8820356	8.819634e-106	Schisto_mansoni.Chr_W:6385769..6390947
CNVR_288	Schisto_mansoni.Chr_2	32276192	32280076	3885	-0.8820187	1.780699e-89	Schisto_mansoni.Chr_2:32276192..32280076
CNVR_195	Schisto_mansoni.Chr_W	10243379	10250283	6905	-0.8819905	2.275332e-140	Schisto_mansoni.Chr_W:10243379..10250283
CNVR_685	Schisto_mansoni.Chr_3	7252908	7256014	3107	-0.8812736	5.79148e-72	Schisto_mansoni.Chr_3:7252908..7256014
CNVR_947	Schisto_mansoni.Chr_4	14012808	14017468	4661	-0.881244	8.1658e-105	Schisto_mansoni.Chr_4:14012808..14017468
CNVR_871	Schisto_mansoni.Chr_4	4371792	4374898	3107	-0.8811742	1.684706e-70	Schisto_mansoni.Chr_4:4371792..4374898
CNVR_321	Schisto_mansoni.Chr_W	24952351	24963569	11219	-0.8802037	5.264457e-226	Schisto_mansoni.Chr_W:24952351..24963569
CNVR_391	Schisto_mansoni.Chr_W	30584289	30589467	5179	-0.8801323	2.204958e-105	Schisto_mansoni.Chr_W:30584289..30589467
CNVR_355	Schisto_mansoni.Chr_W	27836497	27845127	8631	-0.8795832	4.084407e-174	Schisto_mansoni.Chr_W:27836497..27845127
CNVR_900	Schisto_mansoni.Chr_4	7758734	7764172	5439	-0.879332	1.714534e-121	Schisto_mansoni.Chr_4:7758734..7764172
CNVR_575	Schisto_mansoni.Chr_7	3326726	3330610	3885	-0.8792494	3.488347e-96	Schisto_mansoni.Chr_7:3326726..3330610
CNVR_595	Schisto_mansoni.Chr_7	5707454	5710562	3109	-0.8791755	2.571763e-77	Schisto_mansoni.Chr_7:5707454..5710562
CNVR_404	Schisto_mansoni.Chr_6	8982510	8989502	6993	-0.8784124	2.037321e-169	Schisto_mansoni.Chr_6:8982510..8989502
CNVR_259	Schisto_mansoni.Chr_W	16252449	16255899	3451	-0.877919	1.398945e-70	Schisto_mansoni.Chr_W:16252449..16255899
CNVR_954	Schisto_mansoni.Chr_4	14890818	14896256	5439	-0.8764026	8.79466e-121	Schisto_mansoni.Chr_4:14890818..14896256
CNVR_1463	Schisto_mansoni.Chr_1	62029076	62034514	5439	-0.8763926	2.907741e-121	Schisto_mansoni.Chr_1:62029076..62034514
CNVR_313	Schisto_mansoni.Chr_W	23469717	23476621	6905	-0.8760966	9.936784e-139	Schisto_mansoni.Chr_W:23469717..23476621
CNVR_384	Schisto_mansoni.Chr_6	5158116	5166662	8547	-0.8760286	1.311384e-205	Schisto_mansoni.Chr_6:5158116..5166662
CNVR_494	Schisto_mansoni.Chr_W	44983445	44992073	8629	-0.875973	7.338479e-173	Schisto_mansoni.Chr_W:44983445..44992073
CNVR_248	Schisto_mansoni.Chr_W	15499913	15512857	12945	-0.8759283	3.213248e-258	Schisto_mansoni.Chr_W:15499913..15512857
CNVR_178	Schisto_mansoni.Chr_W	9624609	9629785	5177	-0.8744752	3.338276e-104	Schisto_mansoni.Chr_W:9624609..9629785
CNVR_915	Schisto_mansoni.Chr_4	9324390	9328274	3885	-0.8742985	1.833710e-86	Schisto_mansoni.Chr_4:9324390..9328274
CNVR_865	Schisto_mansoni.Chr_4	2920356	2924240	3885	-0.874218	1.893463e-86	Schisto_mansoni.Chr_4:2920356..2924240
CNVR_914	Schisto_mansoni.Chr_4	9248244	9253682	5439	-0.8741686	3.053883e-120	Schisto_mansoni.Chr_4:9248244..9253682
CNVR_1178	Schisto_mansoni.Chr_1	17129354	17135570	6217	-0.8741393	1.121326e-137	Schisto_mansoni.Chr_1:17129354..17135570
CNVR_1313	Schisto_mansoni.Chr_1	34290176	34293284	3109	-0.8740189	8.775434e-70	Schisto_mansoni.Chr_1:34290176..34293284
CNVR_912	Schisto_mansoni.Chr_4	9049332	9066424	17093	-0.873983	0	Schisto_mansoni.Chr_4:9049332..9066424
CNVR_261	Schisto_mansoni.Chr_2	28675574	28680236	4663	-0.8738934	2.937658e-105	Schisto_mansoni.Chr_2:28675574..28680236
CNVR_399	Schisto_mansoni.Chr_6	7229598	7232704	3107	-0.8738491	1.095211e-75	Schisto_mansoni.Chr_6:7229598..7232704
CNVR_1224	Schisto_mansoni.Chr_1	21314276	21317384	3109	-0.8737448	9.578533e-70	Schisto_mansoni.Chr_1:21314276..21317384
CNVR_518	Schisto_mansoni.Chr_W	47946987	47951301	4315	-0.8732414	6.081055e-87	Schisto_mansoni.Chr_W:47946987..47951301
CNVR_385	Schisto_mansoni.Chr_6	5256018	5259902	3885	-0.8731398	5.33203e-94	Schisto_mansoni.Chr_6:5256018..5259902
CNVR_726	Schisto_mansoni.Chr_3	11416850	11423842	6993	-0.8723281	1.181189e-156	Schisto_mansoni.Chr_3:11416850..11423842
CNVR_517	Schisto_mansoni.Chr_W	47602649	47606101	3453	-0.8712776	1.171999e-69	Schisto_mansoni.Chr_W:47602649..47606101
CNVR_125	Schisto_mansoni.Chr_W	4324063	4329239	5177	-0.8709866	1.77529e-103	Schisto_mansoni.Chr_W:4324063..4329239
CNVR_674	Schisto_mansoni.Chr_3	4029912	4033796	3885	-0.8703494	1.48343e-87	Schisto_mansoni.Chr_3:4029912..4033796
CNVR_916	Schisto_mansoni.Chr_4	9346146	9355468	9323	-0.8699964	5.941656e-203	Schisto_mansoni.Chr_4:9346146..9355468
CNVR_369	Schisto_mansoni.Chr_W	28807373	28811687	4315	-0.8696516	2.547395e-86	Schisto_mansoni.Chr_W:28807373..28811687
CNVR_196	Schisto_mansoni.Chr_2	15138680	15141788	3109	-0.8695236	3.449597e-70	Schisto_mansoni.Chr_2:15138680..15141788
CNVR_134	Schisto_mansoni.Chr_2	4966974	4987952	20979	-0.8687647	0	Schisto_mansoni.Chr_2:4966974..4987952
CNVR_1231	Schisto_mansoni.Chr_1	22705884	22709768	3885	-0.8687624	7.536624e-86	Schisto_mansoni.Chr_1:22705884..22709768
CNVR_278	Schisto_mansoni.Chr_W	16809947	16821165	11219	-0.8687179	7.907882e-221	Schisto_mansoni.Chr_W:16809947..16821165
CNVR_1138	Schisto_mansoni.Chr_1	11049330	11057876	8547	-0.8682365	2.688241e-186	Schisto_mansoni.Chr_1:11049330..11057876
CNVR_1297	Schisto_mansoni.Chr_1	31959954	31963838	3885	-0.8681272	9.70323e-86	Schisto_mansoni.Chr_1:31959954..31963838
CNVR_930	Schisto_mansoni.Chr_4	11186082	11189188	3107	-0.8680849	1.092418e-68	Schisto_mansoni.Chr_4:11186082..11189188
CNVR_1149	Schisto_mansoni.Chr_1	12659274	12662380	3107	-0.8677395	6.499818e-69	Schisto_mansoni.Chr_1:12659274..12662380
CNVR_269	Schisto_mansoni.Chr_2	29339132	29342240	3109	-0.86769	6.255758e-70	Schisto_mansoni.Chr_2:29339132..29342240
CNVR_1166	Schisto_mansoni.Chr_1	15756396	15763388	6993	-0.867677	1.26664e-152	Schisto_mansoni.Chr_1:15756396..15763388
CNVR_1318	Schisto_mansoni.Chr_1	34905560	34911776	6217	-0.8676756	6.874437e-136	Schisto_mansoni.Chr_1:34905560..34911776
CNVR_167	Schisto_mansoni.Chr_2	12684914	12688798	3885	-0.8676361	6.213885e-87	Schisto_mansoni.Chr_2:12684914..12688798
CNVR_909	Schisto_mansoni.Chr_4	8780490	8785928	5439	-0.8673924	1.318966e-118	Schisto_mansoni.Chr_4:8780490..8785928
CNVR_231	Schisto_mansoni.Chr_2	20255226	20259110	3885	-0.8672231	7.345805e-87	Schisto_mansoni.Chr_2:20255226..20259110
CNVR_222	Schisto_mansoni.Chr_2	19029120	19032226	3107	-0.8667858	8.387514e-70	Schisto_mansoni.Chr_2:19029120..19032226
CNVR_1195	Schisto_mansoni.Chr_1	18976284	18987938	11655	-0.8667621	1.631595e-252	Schisto_mansoni.Chr_1:18976284..18987938
CNVR_246	Schisto_mansoni.Chr_2	22123134	22129348	6215	-0.8664601	1.366056e-137	Schisto_mansoni.Chr_2:22123134..22129348
CNVR_1279	Schisto_mansoni.Chr_1	30062520	30065626	3107	-0.8664388	9.831564e-69	Schisto_mansoni.Chr_1:30062520..30065626
CNVR_1372	Schisto_mansoni.Chr_1	45554346	45563668	9323	-0.8662157	3.300084e-202	Schisto_mansoni.Chr_1:45554346..45563668
CNVR_191	Schisto_mansoni.Chr_2	14848860	14854298	5439	-0.8661397	1.459659e-120	Schisto_mansoni.Chr_2:14848860..14854298
CNVR_199	Schisto_mansoni.Chr_2	15271548	15275432	3885	-0.8657224	1.348890e-86	Schisto_mansoni.Chr_2:15271548..15275432
CNVR_384	Schisto_mansoni.Chr_W	30166597	30176953	10357	-0.8656475	9.886867e-203	Schisto_mansoni.Chr_W:30166597..30176953
CNVR_1316	Schisto_mansoni.Chr_1	34524054	34527160	3107	-0.8654128	1.362341e-68	Schisto_mansoni.Chr_1:34524054..34527160
CNVR_590	Schisto_mansoni.Chr_7	4770392	4774276	3885	-0.8654033	1.577917e-93	Schisto_mansoni.Chr_7:4770392..4774276
CNVR_216	Schisto_mansoni.Chr_W	11217707	11224609	6903	-0.865169	1.054123e-135	Schisto_mansoni.Chr_W:11217707..11224609
CNVR_1349	Schisto_mansoni.Chr_1	42548910	42552794	3885	-0.8644663	4.154011e-85	Schisto_mansoni.Chr_1:42548910..42552794
CNVR_671	Schisto_mansoni.Chr_3	3861302	3869848	8547	-0.8638157	1.00349e-187	Schisto_mansoni.Chr_3:3861302..3869848
CNVR_667	Schisto_mansoni.Chr_3	3447162	3455708	8547	-0.863527	1.296014e-187	Schisto_mansoni.Chr_3:3447162..3455708
CNVR_201	Schisto_mansoni.Chr_W	10630003	10634317	4315	-0.8625446	4.302682e-85	Schisto_mansoni.Chr_W:10630003..10634317
CNVR_371	Schisto_mansoni.Chr_W	29044697	29051601	6905	-0.8623824	6.18278e-135	Schisto_mansoni.Chr_W:29044697..29051601
CNVR_131	Schisto_mansoni.Chr_W	4745207	4748657	3451	-0.862108	2.174369e-68	Schisto_mansoni.Chr_W:4745207..4748657
CNVR_1159	Schisto_mansoni.Chr_1	14591672	14599442	7771	-0.8619585	2.186665e-167	Schisto_mansoni.Chr_1:14591672..14599442
CNVR_1186	Schisto_mansoni.Chr_1	18031452	18036890	5439	-0.8619009	9.272151e-118	Schisto_mansoni.Chr_1:18031452..18036890
CNVR_479	Schisto_mansoni.Chr_W	43052913	43058953	6041	-0.8617288	3.692012e-118	Schisto_mansoni.Chr_W:43052913..43058953
CNVR_292	Schisto_mansoni.Chr_W	17963777	17967229	3453	-0.8616424	2.520891e-68	Schisto_mansoni.Chr_W:17963777..17967229
CNVR_394	Schisto_mansoni.Chr_W	30727547	30730999	3453	-0.8613328	2.781252e-68	Schisto_mansoni.Chr_W:30727547..30730999
CNVR_380	Schisto_mansoni.Chr_W	29695399	29701439	6041	-0.8613263	4.615757e-118	Schisto_mansoni.Chr_W:29695399..29701439
CNVR_414	Schisto_mansoni.Chr_W	34159699	34163149	3451	-0.8608282	3.264363e-68	Schisto_mansoni.Chr_W:34159699..34163149
CNVR_275	Schisto_mansoni.Chr_W	16779741	16789233	9493	-0.8605952	4.262495e-184	Schisto_mansoni.Chr_W:16779741..16789233
CNVR_532	Schisto_mansoni.Chr_5	6994166	6998050	3885	-0.8603115	1.379014e-89	Schisto_mansoni.Chr_5:6994166..6998050
CNVR_362	Schisto_mansoni.Chr_W	28295613	28301653	6041	-0.8602367	8.446842e-118	Schisto_mansoni.Chr_W:28295613..28301653
CNVR_296	Schisto_mansoni.Chr_W	18479851	18492795	12945	-0.8597817	7.393917e-250	Schisto_mansoni.Chr_W:18479851..18492795
CNVR_381	Schisto_mansoni.Chr_W	30021613	30027653	6041	-0.8597178	1.126194e-117	Schisto_mansoni.Chr_W:30021613..30027653
CNVR_181	Schisto_mansoni.Chr_2	13566032	13569140	3109	-0.859558	8.69161e-69	Schisto_mansoni.Chr_2:13566032..13569140
CNVR_193	Schisto_mansoni.Chr_2	15078852	15082736	3885	-0.8593326	1.782194e-85	Schisto_mansoni.Chr_2:15078852..15082736
CNVR_334	Schisto_mansoni.Chr_W	26548901	26553215	4315	-0.8592248	1.604468e-84	Schisto_mansoni.Chr_W:26548901..26553215
CNVR_184	Schisto_mansoni.Chr_W	9800661	9809289	8629	-0.8586723	6.907225e-167	Schisto_mansoni.Chr_W:9800661..9809289
CNVR_1153	Schisto_mansoni.Chr_1	13675590	13678696	3107	-0.8583327	1.286285e-67	Schisto_mansoni.Chr_1:13675590..13678696
CNVR_226	Schisto_mansoni.Chr_W	12015981	12022021	6041	-0.8575503	3.740791e-117	Schisto_mansoni.Chr_W:12015981..12022021
CNVR_1263	Schisto_mansoni.Chr_1	28117688	28123126	5439	-0.8571489	1.285741e-116	Schisto_mansoni.Chr_1:28117688..28123126
CNVR_465	Schisto_mansoni.Chr_W	42161435	42169201	7767	-0.8570485	6.699659e-150	Schisto_mansoni.Chr_W:42161435..42169201
CNVR_300	Schisto_mansoni.Chr_W	19228073	19232387	4315	-0.8569887	3.887481e-84	Schisto_mansoni.Chr_W:19228073..19232387
CNVR_1304	Schisto_mansoni.Chr_1	33526386	33538816	12431	-0.8567304	1.080670e-263	Schisto_mansoni.Chr_1:33526386..33538816
CNVR_1229	Schisto_mansoni.Chr_1	22402854	22409068	6215	-0.8562859	9.321636e-133	Schisto_mansoni.Chr_1:22402854..22409068
CNVR_1205	Schisto_mansoni.Chr_1	19808450	19813112	4663	-0.8560094	5.298355e-100	Schisto_mansoni.Chr_1:19808450..19813112
CNVR_1200	Schisto_mansoni.Chr_1	19365560	19374884	9325	-0.8560007	5.342024e-198	Schisto_mansoni.Chr_1:19365560..19374884
CNVR_1244	Schisto_mansoni.Chr_1	24337584	24348460	10877	-0.8558436	1.424093e-230	Schisto_mansoni.Chr_1:24337584..24348460
CNVR_493	Schisto_mansoni.Chr_W	44766831	44772009	5179	-0.8553923	2.981775e-100	Schisto_mansoni.Chr_W:44766831..44772009
CNVR_145	Schisto_mansoni.Chr_W	6215759	6219209	3451	-0.8553002	1.881012e-67	Schisto_mansoni.Chr_W:6215759..6219209
CNVR_1321	Schisto_mansoni.Chr_1	35064068	35067176	3109	-0.855103	3.570019e-67	Schisto_mansoni.Chr_1:35064068..35067176
CNVR_855	Schisto_mansoni.Chr_4	2236596	2242034	5439	-0.8540239	2.119367e-115	Schisto_mansoni.Chr_4:2236596..2242034
CNVR_1119	Schisto_mansoni.Chr_1	994172	997280	3109	-0.8537499	5.47207e-67	Schisto_mansoni.Chr_1:994172..997280
CNVR_468	Schisto_mansoni.Chr_W	42428101	42436731	8631	-0.8536848	3.543574e-165	Schisto_mansoni.Chr_W:42428101..42436731
CNVR_409	Schisto_mansoni.Chr_W	33489147	33499503	10357	-0.8535225	9.85724e-198	Schisto_mansoni.Chr_W:33489147..33499503
CNVR_288	Schisto_mansoni.Chr_W	17392471	17401963	9493	-0.8533787	2.252301e-181	Schisto_mansoni.Chr_W:17392471..17401963
CNVR_379	Schisto_mansoni.Chr_6	4625094	4628200	3107	-0.8533184	1.376521e-72	Schisto_mansoni.Chr_6:4625094..4628200
CNVR_528	Schisto_mansoni.Chr_5	6119264	6122372	3109	-0.8531482	5.431566e-71	Schisto_mansoni.Chr_5:6119264..6122372
CNVR_271	Schisto_mansoni.Chr_W	16601101	16606277	5177	-0.8529245	9.59356e-100	Schisto_mansoni.Chr_W:16601101..16606277
CNVR_1357	Schisto_mansoni.Chr_1	43748598	43761806	13209	-0.8527328	1.025380e-277	Schisto_mansoni.Chr_1:43748598..43761806
CNVR_1173	Schisto_mansoni.Chr_1	16877606	16887706	10101	-0.8525468	8.655137e-213	Schisto_mansoni.Chr_1:16877606..16887706
CNVR_1188	Schisto_mansoni.Chr_1	18280092	18292522	12431	-0.8522596	3.012264e-261	Schisto_mansoni.Chr_1:18280092..18292522
CNVR_951	Schisto_mansoni.Chr_4	14578464	14582348	3885	-0.8522469	1.120995e-82	Schisto_mansoni.Chr_4:14578464..14582348
CNVR_154	Schisto_mansoni.Chr_W	7656969	7663871	6903	-0.8520986	4.12064e-132	Schisto_mansoni.Chr_W:7656969..7663871
CNVR_729	Schisto_mansoni.Chr_3	11755622	11759506	3885	-0.8519832	2.414747e-84	Schisto_mansoni.Chr_3:11755622..11759506
CNVR_672	Schisto_mansoni.Chr_3	3938226	3942886	4661	-0.8515896	9.54518e-101	Schisto_mansoni.Chr_3:3938226..3942886
CNVR_917	Schisto_mansoni.Chr_4	9499992	9503876	3885	-0.851509	1.497487e-82	Schisto_mansoni.Chr_4:9499992..9503876
CNVR_1291	Schisto_mansoni.Chr_1	31363218	31366324	3107	-0.8511037	1.260034e-66	Schisto_mansoni.Chr_1:31363218..31366324
CNVR_898	Schisto_mansoni.Chr_4	7534958	7538066	3109	-0.8506712	2.666896e-66	Schisto_mansoni.Chr_4:7534958..7538066
CNVR_130	Schisto_mansoni.Chr_W	4733125	4740891	7767	-0.8506422	6.314693e-148	Schisto_mansoni.Chr_W:4733125..4740891
CNVR_679	Schisto_mansoni.Chr_3	5689584	5694244	4661	-0.8504434	1.654385e-100	Schisto_mansoni.Chr_3:5689584..5694244
CNVR_1281	Schisto_mansoni.Chr_1	30112248	30115354	3107	-0.8501256	1.714403e-66	Schisto_mansoni.Chr_1:30112248..30115354
CNVR_188	Schisto_mansoni.Chr_W	9879193	9885233	6041	-0.8499573	2.475228e-115	Schisto_mansoni.Chr_W:9879193..9885233
CNVR_690	Schisto_mansoni.Chr_3	7607220	7610326	3107	-0.8498034	1.513353e-67	Schisto_mansoni.Chr_3:7607220..7610326
CNVR_475	Schisto_mansoni.Chr_W	42743959	42747411	3453	-0.8494769	1.182291e-66	Schisto_mansoni.Chr_W:42743959..42747411
CNVR_869	Schisto_mansoni.Chr_4	3611886	3621986	10101	-0.8493323	1.679166e-210	Schisto_mansoni.Chr_4:3611886..3621986
CNVR_737	Schisto_mansoni.Chr_3	13208612	13214828	6217	-0.8491285	5.451062e-133	Schisto_mansoni.Chr_3:13208612..13214828
CNVR_904	Schisto_mansoni.Chr_4	8376450	8384218	7769	-0.8489587	2.829411e-162	Schisto_mansoni.Chr_4:8376450..8384218
CNVR_1209	Schisto_mansoni.Chr_1	20234246	20237354	3109	-0.8489108	2.512484e-66	Schisto_mansoni.Chr_1:20234246..20237354
CNVR_1238	Schisto_mansoni.Chr_1	23733078	23738516	5439	-0.8488686	1.232236e-114	Schisto_mansoni.Chr_1:23733078..23738516
CNVR_421	Schisto_mansoni.Chr_W	35163367	35171133	7767	-0.8488479	2.248335e-147	Schisto_mansoni.Chr_W:35163367..35171133
CNVR_285	Schisto_mansoni.Chr_2	32167412	32172074	4663	-0.8481606	7.542352e-100	Schisto_mansoni.Chr_2:32167412..32172074
CNVR_1184	Schisto_mansoni.Chr_1	17941320	17945980	4661	-0.8480348	2.287519e-98	Schisto_mansoni.Chr_1:17941320..17945980
CNVR_1361	Schisto_mansoni.Chr_1	43942848	43945954	3107	-0.8478308	3.528148e-66	Schisto_mansoni.Chr_1:43942848..43945954
CNVR_420	Schisto_mansoni.Chr_6	13293306	13297966	4661	-0.84703	1.614595e-106	Schisto_mansoni.Chr_6:13293306..13297966
CNVR_887	Schisto_mansoni.Chr_4	6493002	6496108	3107	-0.8467685	9.066597e-66	Schisto_mansoni.Chr_4:6493002..6496108
CNVR_263	Schisto_mansoni.Chr_W	16295599	16299913	4315	-0.8466377	2.299583e-82	Schisto_mansoni.Chr_W:16295599..16299913
CNVR_347	Schisto_mansoni.Chr_W	27145235	27154727	9493	-0.8466249	7.754223e-179	Schisto_mansoni.Chr_W:27145235..27154727
CNVR_1287	Schisto_mansoni.Chr_1	30678680	30681788	3109	-0.846476	5.399779e-66	Schisto_mansoni.Chr_1:30678680..30681788
CNVR_1219	Schisto_mansoni.Chr_1	20741628	20747066	5439	-0.8463388	4.94265e-114	Schisto_mansoni.Chr_1:20741628..20747066
CNVR_1432	Schisto_mansoni.Chr_1	56860472	56866688	6217	-0.8462766	5.049352e-130	Schisto_mansoni.Chr_1:56860472..56866688
CNVR_525	Schisto_mansoni.Chr_W	54051849	54056163	4315	-0.8457966	3.19972e-82	Schisto_mansoni.Chr_W:54051849..54056163
CNVR_228	Schisto_mansoni.Chr_W	12170459	12173909	3451	-0.8455796	4.030269e-66	Schisto_mansoni.Chr_W:12170459..12173909
CNVR_1213	Schisto_mansoni.Chr_1	20326710	20330594	3885	-0.845421	7.59346e-82	Schisto_mansoni.Chr_1:20326710..20330594
CNVR_944	Schisto_mansoni.Chr_4	13025240	13033010	7771	-0.845057	5.966852e-161	Schisto_mansoni.Chr_4:13025240..13033010
CNVR_1248	Schisto_mansoni.Chr_1	25217148	25221032	3885	-0.8446413	1.030691e-81	Schisto_mansoni.Chr_1:25217148..25221032
CNVR_893	Schisto_mansoni.Chr_4	7133250	7142572	9323	-0.8442496	2.117144e-192	Schisto_mansoni.Chr_4:7133250..7142572
CNVR_353	Schisto_mansoni.Chr_W	27601761	27607801	6041	-0.8441812	5.924537e-114	Schisto_mansoni.Chr_W:27601761..27607801
CNVR_1365	Schisto_mansoni.Chr_1	44312700	44315806	3107	-0.8441076	1.135183e-65	Schisto_mansoni.Chr_1:44312700..44315806
CNVR_698	Schisto_mansoni.Chr_3	8728430	8732314	3885	-0.844069	5.690393e-83	Schisto_mansoni.Chr_3:8728430..8732314
CNVR_1206	Schisto_mansoni.Chr_1	19820882	19823990	3109	-0.8439781	1.182222e-65	Schisto_mansoni.Chr_1:19820882..19823990
CNVR_393	Schisto_mansoni.Chr_W	30676631	30686123	9493	-0.8439147	8.024978e-178	Schisto_mansoni.Chr_W:30676631..30686123
CNVR_746	Schisto_mansoni.Chr_3	15021354	15028346	6993	-0.843678	1.151896e-147	Schisto_mansoni.Chr_3:15021354..15028346
CNVR_1267	Schisto_mansoni.Chr_1	28398962	28402846	3885	-0.8436213	1.536701e-81	Schisto_mansoni.Chr_1:28398962..28402846
CNVR_227	Schisto_mansoni.Chr_W	12135939	12141979	6041	-0.8435568	8.344641e-114	Schisto_mansoni.Chr_W:12135939..12141979
CNVR_123	Schisto_mansoni.Chr_W	4267967	4274871	6905	-0.8433496	1.005963e-129	Schisto_mansoni.Chr_W:4267967..4274871
CNVR_509	Schisto_mansoni.Chr_W	46969207	46978699	9493	-0.8428652	1.981251e-177	Schisto_mansoni.Chr_W:46969207..46978699
CNVR_126	Schisto_mansoni.Chr_W	4347363	4351677	4315	-0.842772	1.048006e-81	Schisto_mansoni.Chr_W:4347363..4351677
CNVR_400	Schisto_mansoni.Chr_W	31392921	31396371	3451	-0.8425679	1.037514e-65	Schisto_mansoni.Chr_W:31392921..31396371
CNVR_267	Schisto_mansoni.Chr_2	29313492	29321260	7769	-0.8421613	5.175421e-163	Schisto_mansoni.Chr_2:29313492..29321260
CNVR_134	Schisto_mansoni.Chr_W	4851355	4855669	4315	-0.841683	1.60555e-81	Schisto_mansoni.Chr_W:4851355..4855669
CNVR_226	Schisto_mansoni.Chr_2	19419174	19424612	5439	-0.8409782	2.010559e-114	Schisto_mansoni.Chr_2:19419174..19424612
CNVR_1443	Schisto_mansoni.Chr_1	58233432	58236538	3107	-0.8408578	3.140764e-65	Schisto_mansoni.Chr_1:58233432..58236538
CNVR_896	Schisto_mansoni.Chr_4	7435502	7444048	8547	-0.8407406	3.107125e-175	Schisto_mansoni.Chr_4:7435502..7444048
CNVR_503	Schisto_mansoni.Chr_5	419970	428516	8547	-0.8406481	8.62753e-187	Schisto_mansoni.Chr_5:419970..428516
CNVR_162	Schisto_mansoni.Chr_W	8405189	8412093	6905	-0.8405743	5.716309e-129	Schisto_mansoni.Chr_W:8405189..8412093
CNVR_295	Schisto_mansoni.Chr_W	18472947	18476399	3453	-0.8405608	1.946348e-65	Schisto_mansoni.Chr_W:18472947..18476399
CNVR_270	Schisto_mansoni.Chr_W	16556225	16563127	6903	-0.8405002	5.987223e-129	Schisto_mansoni.Chr_W:16556225..16563127
CNVR_426	Schisto_mansoni.Chr_W	35429171	35433485	4315	-0.8400077	3.092849e-81	Schisto_mansoni.Chr_W:35429171..35433485
CNVR_1217	Schisto_mansoni.Chr_1	20639064	20644502	5439	-0.8397373	1.833942e-112	Schisto_mansoni.Chr_1:20639064..20644502
CNVR_158	Schisto_mansoni.Chr_2	11088180	11092840	4661	-0.8397268	4.271345e-98	Schisto_mansoni.Chr_2:11088180..11092840
CNVR_185	Schisto_mansoni.Chr_2	14061758	14065642	3885	-0.8396587	4.710127e-82	Schisto_mansoni.Chr_2:14061758..14065642
CNVR_1314	Schisto_mansoni.Chr_1	34388078	34392740	4663	-0.8394263	1.302967e-96	Schisto_mansoni.Chr_1:34388078..34392740
CNVR_246	Schisto_mansoni.Chr_W	15288477	15292791	4315	-0.8390972	4.41558e-81	Schisto_mansoni.Chr_W:15288477..15292791
CNVR_265	Schisto_mansoni.Chr_W	16318037	16323213	5177	-0.837622	1.290465e-96	Schisto_mansoni.Chr_W:16318037..16323213
CNVR_745	Schisto_mansoni.Chr_3	15010476	15015136	4661	-0.8374496	8.198582e-98	Schisto_mansoni.Chr_3:15010476..15015136
CNVR_222	Schisto_mansoni.Chr_W	11767437	11771751	4315	-0.8370318	9.894006e-81	Schisto_mansoni.Chr_W:11767437..11771751
CNVR_1250	Schisto_mansoni.Chr_1	25401296	25406734	5439	-0.8368904	8.670556e-112	Schisto_mansoni.Chr_1:25401296..25406734
CNVR_232	Schisto_mansoni.Chr_W	12373263	12379303	6041	-0.83677	3.422526e-112	Schisto_mansoni.Chr_W:12373263..12379303
CNVR_419	Schisto_mansoni.Chr_W	34866495	34874261	7767	-0.8365868	1.267901e-143	Schisto_mansoni.Chr_W:34866495..34874261
CNVR_977	Schisto_mansoni.Chr_4	19914122	19918784	4663	-0.8364955	1.262576e-95	Schisto_mansoni.Chr_4:19914122..19918784
CNVR_948	Schisto_mansoni.Chr_4	14019024	14033008	13985	-0.8361924	1.207009e-282	Schisto_mansoni.Chr_4:14019024..14033008
CNVR_876	Schisto_mansoni.Chr_4	5538846	5541952	3107	-0.8358397	2.743199e-64	Schisto_mansoni.Chr_4:5538846..5541952
CNVR_1350	Schisto_mansoni.Chr_1	42655358	42662350	6993	-0.835716	8.380291e-143	Schisto_mansoni.Chr_1:42655358..42662350
CNVR_1436	Schisto_mansoni.Chr_1	57038406	57041512	3107	-0.835418	1.716586e-64	Schisto_mansoni.Chr_1:57038406..57041512
CNVR_1417	Schisto_mansoni.Chr_1	55103676	55106782	3107	-0.8348842	2.02725e-64	Schisto_mansoni.Chr_1:55103676..55106782
CNVR_164	Schisto_mansoni.Chr_2	11457254	11461916	4663	-0.834425	5.338739e-97	Schisto_mansoni.Chr_2:11457254..11461916
CNVR_1283	Schisto_mansoni.Chr_1	30332916	30336022	3107	-0.8343342	2.406032e-64	Schisto_mansoni.Chr_1:30332916..30336022
CNVR_491	Schisto_mansoni.Chr_W	44694339	44697791	3453	-0.8342845	1.38432e-64	Schisto_mansoni.Chr_W:44694339..44697791
CNVR_243	Schisto_mansoni.Chr_W	15011455	15014905	3451	-0.833975	1.524607e-64	Schisto_mansoni.Chr_W:15011455..15014905
CNVR_218	Schisto_mansoni.Chr_2	18657714	18661598	3885	-0.8336583	5.101218e-81	Schisto_mansoni.Chr_2:18657714..18661598
CNVR_765	Schisto_mansoni.Chr_3	21036110	21041548	5439	-0.8329293	1.054983e-112	Schisto_mansoni.Chr_3:21036110..21041548
CNVR_466	Schisto_mansoni.Chr_W	42341801	42345253	3453	-0.8326426	2.309576e-64	Schisto_mansoni.Chr_W:42341801..42345253
CNVR_241	Schisto_mansoni.Chr_W	14688693	14695595	6903	-0.8325714	8.41385e-127	Schisto_mansoni.Chr_W:14688693..14695595
CNVR_340	Schisto_mansoni.Chr_W	26763789	26768103	4315	-0.8325704	5.630977e-80	Schisto_mansoni.Chr_W:26763789..26768103
CNVR_1253	Schisto_mansoni.Chr_1	25739292	25743952	4661	-0.832315	3.609947e-95	Schisto_mansoni.Chr_1:25739292..25743952
CNVR_444	Schisto_mansoni.Chr_W	40641691	40646869	5179	-0.8321983	1.629474e-95	Schisto_mansoni.Chr_W:40641691..40646869
CNVR_1444	Schisto_mansoni.Chr_1	58349982	58353866	3885	-0.8320195	1.416882e-79	Schisto_mansoni.Chr_1:58349982..58353866
CNVR_524	Schisto_mansoni.Chr_W	53884427	53887877	3451	-0.8313218	3.484765e-64	Schisto_mansoni.Chr_W:53884427..53887877
CNVR_398	Schisto_mansoni.Chr_W	31098637	31105541	6905	-0.831083	2.12272e-126	Schisto_mansoni.Chr_W:31098637..31105541
CNVR_1236	Schisto_mansoni.Chr_1	23294850	23299510	4661	-0.8299093	1.106428e-94	Schisto_mansoni.Chr_1:23294850..23299510
CNVR_1332	Schisto_mansoni.Chr_1	38593980	38598640	4661	-0.8296922	1.223979e-94	Schisto_mansoni.Chr_1:38593980..38598640
CNVR_239	Schisto_mansoni.Chr_W	14513503	14516955	3453	-0.8295153	6.113018e-64	Schisto_mansoni.Chr_W:14513503..14516955
CNVR_233	Schisto_mansoni.Chr_2	20452584	20455690	3107	-0.8293146	1.367255e-64	Schisto_mansoni.Chr_2:20452584..20455690
CNVR_473	Schisto_mansoni.Chr_W	42668015	42675781	7767	-0.8292783	2.110690e-141	Schisto_mansoni.Chr_W:42668015..42675781
CNVR_661	Schisto_mansoni.Chr_3	2558274	2561380	3107	-0.8285754	1.285651e-64	Schisto_mansoni.Chr_3:2558274..2561380
CNVR_1212	Schisto_mansoni.Chr_1	20289414	20293298	3885	-0.8285207	5.505345e-79	Schisto_mansoni.Chr_1:20289414..20293298
CNVR_956	Schisto_mansoni.Chr_4	15152666	15157328	4663	-0.8283298	5.609893e-94	Schisto_mansoni.Chr_4:15152666..15157328
CNVR_1392	Schisto_mansoni.Chr_1	49475864	49480526	4663	-0.8279732	2.721368e-94	Schisto_mansoni.Chr_1:49475864..49480526
CNVR_385	Schisto_mansoni.Chr_W	30283103	30288279	5177	-0.8279295	1.191181e-94	Schisto_mansoni.Chr_W:30283103..30288279
CNVR_477	Schisto_mansoni.Chr_W	42933819	42938133	4315	-0.8276054	3.875555e-79	Schisto_mansoni.Chr_W:42933819..42938133
CNVR_211	Schisto_mansoni.Chr_2	17952198	17956082	3885	-0.8275733	5.655688e-80	Schisto_mansoni.Chr_2:17952198..17956082
CNVR_124	Schisto_mansoni.Chr_W	4300761	4310253	9493	-0.8275504	9.844863e-172	Schisto_mansoni.Chr_W:4300761..4310253
CNVR_223	Schisto_mansoni.Chr_2	19239686	19249010	9325	-0.827119	5.373695e-189	Schisto_mansoni.Chr_2:19239686..19249010
CNVR_1339	Schisto_mansoni.Chr_1	40759478	40762586	3109	-0.8260633	3.138773e-63	Schisto_mansoni.Chr_1:40759478..40762586
CNVR_161	Schisto_mansoni.Chr_W	8381889	8387065	5177	-0.8259881	2.937844e-94	Schisto_mansoni.Chr_W:8381889..8387065
CNVR_665	Schisto_mansoni.Chr_3	3173658	3176764	3107	-0.8258455	3.039038e-64	Schisto_mansoni.Chr_3:3173658..3176764
CNVR_1431	Schisto_mansoni.Chr_1	56820068	56823952	3885	-0.8255079	1.766892e-78	Schisto_mansoni.Chr_1:56820068..56823952
CNVR_1302	Schisto_mansoni.Chr_1	33434700	33444800	10101	-0.8253859	7.673543e-201	Schisto_mansoni.Chr_1:33434700..33444800
CNVR_1330	Schisto_mansoni.Chr_1	37168184	37171292	3109	-0.8249962	4.367207e-63	Schisto_mansoni.Chr_1:37168184..37171292
CNVR_175	Schisto_mansoni.Chr_W	9584047	9594403	10357	-0.8245086	6.238653e-186	Schisto_mansoni.Chr_W:9584047..9594403
CNVR_506	Schisto_mansoni.Chr_5	2516316	2519422	3107	-0.8242394	8.739394e-67	Schisto_mansoni.Chr_5:2516316..2519422
CNVR_253	Schisto_mansoni.Chr_W	15869277	15877905	8629	-0.8240544	3.927586e-155	Schisto_mansoni.Chr_W:15869277..15877905
CNVR_1278	Schisto_mansoni.Chr_1	29964618	29967724	3107	-0.8235702	6.787872e-63	Schisto_mansoni.Chr_1:29964618..29967724
CNVR_1252	Schisto_mansoni.Chr_1	25458794	25463456	4663	-0.822959	2.783790e-93	Schisto_mansoni.Chr_1:25458794..25463456
CNVR_1196	Schisto_mansoni.Chr_1	19147224	19157324	10101	-0.8223172	1.662753e-199	Schisto_mansoni.Chr_1:19147224..19157324
CNVR_1338	Schisto_mansoni.Chr_1	40454118	40460332	6215	-0.821681	2.203179e-123	Schisto_mansoni.Chr_1:40454118..40460332
CNVR_1240	Schisto_mansoni.Chr_1	23791352	23795236	3885	-0.8212277	9.221879e-78	Schisto_mansoni.Chr_1:23791352..23795236
CNVR_165	Schisto_mansoni.Chr_W	9029139	9035179	6041	-0.820759	2.041840e-108	Schisto_mansoni.Chr_W:9029139..9035179
CNVR_760	Schisto_mansoni.Chr_3	19317386	19321270	3885	-0.8205212	6.236182e-79	Schisto_mansoni.Chr_3:19317386..19321270
CNVR_1328	Schisto_mansoni.Chr_1	36131666	36139436	7771	-0.8204755	2.520680e-153	Schisto_mansoni.Chr_1:36131666..36139436
CNVR_190	Schisto_mansoni.Chr_W	9906809	9912849	6041	-0.8204332	2.434490e-108	Schisto_mansoni.Chr_W:9906809..9912849
CNVR_927	Schisto_mansoni.Chr_4	10785150	10788256	3107	-0.8186428	5.570694e-62	Schisto_mansoni.Chr_4:10785150..10788256
CNVR_481	Schisto_mansoni.Chr_W	43360141	43364455	4315	-0.8184501	1.335226e-77	Schisto_mansoni.Chr_W:43360141..43364455
CNVR_474	Schisto_mansoni.Chr_W	42676645	42684411	7767	-0.8183386	4.249946e-138	Schisto_mansoni.Chr_W:42676645..42684411
CNVR_199	Schisto_mansoni.Chr_W	10472937	10478115	5179	-0.8180745	1.149855e-92	Schisto_mansoni.Chr_W:10472937..10478115
CNVR_255	Schisto_mansoni.Chr_W	16028931	16039287	10357	-0.817957	2.676242e-183	Schisto_mansoni.Chr_W:16028931..16039287
CNVR_206	Schisto_mansoni.Chr_2	16945206	16952198	6993	-0.8179377	1.933457e-139	Schisto_mansoni.Chr_2:16945206..16952198
CNVR_691	Schisto_mansoni.Chr_3	7626644	7629752	3109	-0.8174904	4.185458e-63	Schisto_mansoni.Chr_3:7626644..7629752
CNVR_345	Schisto_mansoni.Chr_W	27115893	27123659	7767	-0.8171328	9.794458e-138	Schisto_mansoni.Chr_W:27115893..27123659
CNVR_434	Schisto_mansoni.Chr_W	38313317	38318495	5179	-0.8166221	2.248907e-92	Schisto_mansoni.Chr_W:38313317..38318495
CNVR_453	Schisto_mansoni.Chr_W	41659169	41662619	3451	-0.8165177	3.414589e-62	Schisto_mansoni.Chr_W:41659169..41662619
CNVR_768	Schisto_mansoni.Chr_3	22165092	22171306	6215	-0.8158576	7.254768e-124	Schisto_mansoni.Chr_3:22165092..22171306
CNVR_350	Schisto_mansoni.Chr_W	27518051	27525817	7767	-0.8158479	2.382556e-137	Schisto_mansoni.Chr_W:27518051..27525817
CNVR_315	Schisto_mansoni.Chr_W	23889135	23899491	10357	-0.8157966	1.962869e-182	Schisto_mansoni.Chr_W:23889135..23899491
CNVR_311	Schisto_mansoni.Chr_W	23392911	23399813	6903	-0.8156601	2.929535e-122	Schisto_mansoni.Chr_W:23392911..23399813
CNVR_157	Schisto_mansoni.Chr_2	10592454	10597114	4661	-0.8154899	4.086393e-93	Schisto_mansoni.Chr_2:10592454..10597114
CNVR_1421	Schisto_mansoni.Chr_1	55465758	55468864	3107	-0.8145337	1.098769e-61	Schisto_mansoni.Chr_1:55465758..55468864
CNVR_381	Schisto_mansoni.Chr_6	4825560	4830998	5439	-0.8140745	1.918598e-115	Schisto_mansoni.Chr_6:4825560..4830998
CNVR_879	Schisto_mansoni.Chr_4	5628200	5632862	4663	-0.8138572	4.425901e-91	Schisto_mansoni.Chr_4:5628200..5632862
CNVR_1172	Schisto_mansoni.Chr_1	16758726	16761832	3107	-0.8136794	1.428284e-61	Schisto_mansoni.Chr_1:16758726..16761832
CNVR_512	Schisto_mansoni.Chr_W	47106425	47110739	4315	-0.8135048	8.948639e-77	Schisto_mansoni.Chr_W:47106425..47110739
CNVR_1136	Schisto_mansoni.Chr_1	7806908	7810016	3109	-0.8126898	1.934976e-61	Schisto_mansoni.Chr_1:7806908..7810016
CNVR_422	Schisto_mansoni.Chr_W	35217737	35222913	5177	-0.8125191	1.490491e-91	Schisto_mansoni.Chr_W:35217737..35222913
CNVR_339	Schisto_mansoni.Chr_W	26683529	26687843	4315	-0.8119774	1.608202e-76	Schisto_mansoni.Chr_W:26683529..26687843
CNVR_437	Schisto_mansoni.Chr_W	39166825	39170275	3451	-0.811903	1.411778e-61	Schisto_mansoni.Chr_W:39166825..39170275
CNVR_1426	Schisto_mansoni.Chr_1	55891554	55894660	3107	-0.811881	2.479474e-61	Schisto_mansoni.Chr_1:55891554..55894660
CNVR_142	Schisto_mansoni.Chr_2	5785154	5789038	3885	-0.811415	3.197769e-77	Schisto_mansoni.Chr_2:5785154..5789038
CNVR_401	Schisto_mansoni.Chr_6	7447158	7454150	6993	-0.8113493	5.759614e-147	Schisto_mansoni.Chr_6:7447158..7454150
CNVR_250	Schisto_mansoni.Chr_2	22969286	22973948	4663	-0.8112754	2.941341e-92	Schisto_mansoni.Chr_2:22969286..22973948
CNVR_155	Schisto_mansoni.Chr_2	10467356	10471240	3885	-0.8107634	4.122393e-77	Schisto_mansoni.Chr_2:10467356..10471240
CNVR_857	Schisto_mansoni.Chr_4	2286324	2290208	3885	-0.8106918	1.084101e-75	Schisto_mansoni.Chr_4:2286324..2290208
CNVR_432	Schisto_mansoni.Chr_W	38193361	38200263	6903	-0.8105191	6.86603e-121	Schisto_mansoni.Chr_W:38193361..38200263
CNVR_383	Schisto_mansoni.Chr_6	5095178	5099840	4663	-0.8105042	1.885109e-98	Schisto_mansoni.Chr_6:5095178..5099840
CNVR_220	Schisto_mansoni.Chr_W	11620727	11629357	8631	-0.8104474	1.375072e-150	Schisto_mansoni.Chr_W:11620727..11629357
CNVR_304	Schisto_mansoni.Chr_W	19438645	19442959	4315	-0.8100272	3.396135e-76	Schisto_mansoni.Chr_W:19438645..19442959
CNVR_1453	Schisto_mansoni.Chr_1	59143298	59150290	6993	-0.809316	7.503936e-135	Schisto_mansoni.Chr_1:59143298..59150290
CNVR_941	Schisto_mansoni.Chr_4	11651504	11655388	3885	-0.8093079	1.837300e-75	Schisto_mansoni.Chr_4:11651504..11655388
CNVR_1237	Schisto_mansoni.Chr_1	23416062	23419946	3885	-0.809296	8.98841e-76	Schisto_mansoni.Chr_1:23416062..23419946
CNVR_1324	Schisto_mansoni.Chr_1	35427704	35431588	3885	-0.8092315	9.212387e-76	Schisto_mansoni.Chr_1:35427704..35431588
CNVR_1359	Schisto_mansoni.Chr_1	43812312	43815418	3107	-0.80921	5.617985e-61	Schisto_mansoni.Chr_1:43812312..43815418
CNVR_411	Schisto_mansoni.Chr_W	33534887	33541789	6903	-0.8086512	2.153652e-120	Schisto_mansoni.Chr_W:33534887..33541789
CNVR_779	Schisto_mansoni.Chr_3	24478220	24481328	3109	-0.8084567	7.007944e-62	Schisto_mansoni.Chr_3:24478220..24481328
CNVR_419	Schisto_mansoni.Chr_6	12499988	12503096	3109	-0.8080807	6.543104e-66	Schisto_mansoni.Chr_6:12499988..12503096
CNVR_411	Schisto_mansoni.Chr_6	10403642	10406750	3109	-0.8080355	6.64272e-66	Schisto_mansoni.Chr_6:10403642..10406750
CNVR_303	Schisto_mansoni.Chr_W	19352345	19356659	4315	-0.807414	9.23144e-76	Schisto_mansoni.Chr_W:19352345..19356659
CNVR_511	Schisto_mansoni.Chr_5	3434730	3440168	5439	-0.8071528	3.562632e-111	Schisto_mansoni.Chr_5:3434730..3440168
CNVR_1168	Schisto_mansoni.Chr_1	16256006	16261444	5439	-0.8070282	8.596634e-105	Schisto_mansoni.Chr_1:16256006..16261444
CNVR_686	Schisto_mansoni.Chr_3	7283210	7287094	3885	-0.806746	1.340071e-76	Schisto_mansoni.Chr_3:7283210..7287094
CNVR_370	Schisto_mansoni.Chr_W	28812551	28816865	4315	-0.8065169	1.300708e-75	Schisto_mansoni.Chr_W:28812551..28816865
CNVR_1179	Schisto_mansoni.Chr_1	17157326	17165872	8547	-0.8058247	4.255114e-163	Schisto_mansoni.Chr_1:17157326..17165872
CNVR_918	Schisto_mansoni.Chr_4	9692688	9696572	3885	-0.8055412	7.700997e-75	Schisto_mansoni.Chr_4:9692688..9696572
CNVR_323	Schisto_mansoni.Chr_W	25090431	25098197	7767	-0.805159	3.754778e-134	Schisto_mansoni.Chr_W:25090431..25098197
CNVR_243	Schisto_mansoni.Chr_2	21712100	21715984	3885	-0.8042418	5.202166e-76	Schisto_mansoni.Chr_2:21712100..21715984
CNVR_761	Schisto_mansoni.Chr_3	19598660	19602544	3885	-0.8036282	4.484517e-76	Schisto_mansoni.Chr_3:19598660..19602544
CNVR_137	Schisto_mansoni.Chr_W	5922339	5926653	4315	-0.8035893	3.975636e-75	Schisto_mansoni.Chr_W:5922339..5926653
CNVR_883	Schisto_mansoni.Chr_4	5794478	5798362	3885	-0.803365	1.759284e-74	Schisto_mansoni.Chr_4:5794478..5798362
CNVR_198	Schisto_mansoni.Chr_2	15212496	15217156	4661	-0.8031644	1.290188e-90	Schisto_mansoni.Chr_2:15212496..15217156
CNVR_982	Schisto_mansoni.Chr_4	22111478	22114586	3109	-0.8026034	7.458445e-60	Schisto_mansoni.Chr_4:22111478..22114586
CNVR_897	Schisto_mansoni.Chr_4	7445604	7448710	3107	-0.8025192	7.651589e-60	Schisto_mansoni.Chr_4:7445604..7448710
CNVR_1175	Schisto_mansoni.Chr_1	16915680	16918786	3107	-0.8017801	5.419663e-60	Schisto_mansoni.Chr_1:16915680..16918786
CNVR_143	Schisto_mansoni.Chr_W	6138951	6143265	4315	-0.8017474	8.019588e-75	Schisto_mansoni.Chr_W:6138951..6143265
CNVR_1280	Schisto_mansoni.Chr_1	30108362	30111470	3109	-0.801741	5.484632e-60	Schisto_mansoni.Chr_1:30108362..30111470
CNVR_202	Schisto_mansoni.Chr_W	10684373	10687823	3451	-0.8015651	3.335919e-60	Schisto_mansoni.Chr_W:10684373..10687823
CNVR_418	Schisto_mansoni.Chr_W	34439311	34442761	3451	-0.8006898	4.355376e-60	Schisto_mansoni.Chr_W:34439311..34442761
CNVR_1246	Schisto_mansoni.Chr_1	24940536	24945974	5439	-0.8002386	3.190876e-103	Schisto_mansoni.Chr_1:24940536..24945974
CNVR_700	Schisto_mansoni.Chr_3	8873730	8878390	4661	-0.7999931	3.527865e-90	Schisto_mansoni.Chr_3:8873730..8878390
CNVR_943	Schisto_mansoni.Chr_4	12632856	12635962	3107	-0.7997263	1.784230e-59	Schisto_mansoni.Chr_4:12632856..12635962
CNVR_516	Schisto_mansoni.Chr_5	4573812	4576918	3107	-0.7993188	3.139477e-63	Schisto_mansoni.Chr_5:4573812..4576918
CNVR_514	Schisto_mansoni.Chr_W	47178917	47185819	6903	-0.7991678	6.968918e-118	Schisto_mansoni.Chr_W:47178917..47185819
CNVR_282	Schisto_mansoni.Chr_2	31694996	31698104	3109	-0.7988054	1.903256e-60	Schisto_mansoni.Chr_2:31694996..31698104
CNVR_750	Schisto_mansoni.Chr_3	16242020	16245128	3109	-0.7987634	1.411717e-60	Schisto_mansoni.Chr_3:16242020..16245128
CNVR_403	Schisto_mansoni.Chr_6	7918796	7921904	3109	-0.7985525	1.562982e-64	Schisto_mansoni.Chr_6:7918796..7921904
CNVR_1000	Schisto_mansoni.Chr_4	29572232	29575340	3109	-0.7976852	3.308968e-59	Schisto_mansoni.Chr_4:29572232..29575340
CNVR_1331	Schisto_mansoni.Chr_1	37194602	37199264	4663	-0.797604	3.127461e-88	Schisto_mansoni.Chr_1:37194602..37199264
CNVR_192	Schisto_mansoni.Chr_W	10056109	10061285	5177	-0.7974342	1.485679e-88	Schisto_mansoni.Chr_W:10056109..10061285
CNVR_932	Schisto_mansoni.Chr_4	11322056	11326718	4663	-0.7972876	8.417577e-88	Schisto_mansoni.Chr_4:11322056..11326718
CNVR_170	Schisto_mansoni.Chr_2	12712110	12715994	3885	-0.7972005	7.922127e-75	Schisto_mansoni.Chr_2:12712110..12715994
CNVR_173	Schisto_mansoni.Chr_2	12902474	12905582	3109	-0.7971456	3.17841e-60	Schisto_mansoni.Chr_2:12902474..12905582
CNVR_1343	Schisto_mansoni.Chr_1	41985584	41991022	5439	-0.7969439	1.830860e-102	Schisto_mansoni.Chr_1:41985584..41991022
CNVR_960	Schisto_mansoni.Chr_4	15489884	15492992	3109	-0.7968968	4.199316e-59	Schisto_mansoni.Chr_4:15489884..15492992
CNVR_1360	Schisto_mansoni.Chr_1	43834844	43837952	3109	-0.7963833	2.789777e-59	Schisto_mansoni.Chr_1:43834844..43837952
CNVR_179	Schisto_mansoni.Chr_2	13345364	13350026	4663	-0.7963037	3.102621e-89	Schisto_mansoni.Chr_2:13345364..13350026
CNVR_673	Schisto_mansoni.Chr_3	3994170	3997276	3107	-0.7960775	3.231662e-60	Schisto_mansoni.Chr_3:3994170..3997276
CNVR_1341	Schisto_mansoni.Chr_1	41655360	41662352	6993	-0.7954019	1.011421e-130	Schisto_mansoni.Chr_1:41655360..41662352
CNVR_1294	Schisto_mansoni.Chr_1	31789790	31792898	3109	-0.7947241	4.610583e-59	Schisto_mansoni.Chr_1:31789790..31792898
CNVR_1161	Schisto_mansoni.Chr_1	15123918	15127024	3107	-0.7942332	5.348745e-59	Schisto_mansoni.Chr_1:15123918..15127024
CNVR_1194	Schisto_mansoni.Chr_1	18894698	18899360	4663	-0.7942078	1.460287e-87	Schisto_mansoni.Chr_1:18894698..18899360
CNVR_705	Schisto_mansoni.Chr_3	9059432	9062540	3109	-0.793863	6.38891e-60	Schisto_mansoni.Chr_3:9059432..9062540
CNVR_863	Schisto_mansoni.Chr_4	2757962	2761846	3885	-0.7936974	6.79258e-73	Schisto_mansoni.Chr_4:2757962..2761846
CNVR_712	Schisto_mansoni.Chr_3	9330606	9339928	9323	-0.7936135	8.009497e-176	Schisto_mansoni.Chr_3:9330606..9339928
CNVR_1366	Schisto_mansoni.Chr_1	45208580	45214018	5439	-0.7935418	1.106953e-101	Schisto_mansoni.Chr_1:45208580..45214018
CNVR_240	Schisto_mansoni.Chr_2	21424610	21431602	6993	-0.7929822	7.054014e-132	Schisto_mansoni.Chr_2:21424610..21431602
CNVR_1221	Schisto_mansoni.Chr_1	20987936	20991820	3885	-0.7927009	4.906325e-73	Schisto_mansoni.Chr_1:20987936..20991820
CNVR_139	Schisto_mansoni.Chr_2	5224160	5228822	4663	-0.7922414	2.022994e-88	Schisto_mansoni.Chr_2:5224160..5228822
CNVR_680	Schisto_mansoni.Chr_3	5887718	5893156	5439	-0.7919955	5.111412e-103	Schisto_mansoni.Chr_3:5887718..5893156
CNVR_238	Schisto_mansoni.Chr_W	13811885	13823965	12081	-0.7919064	1.951633e-201	Schisto_mansoni.Chr_W:13811885..13823965
CNVR_913	Schisto_mansoni.Chr_4	9175982	9179090	3109	-0.7914958	2.140474e-58	Schisto_mansoni.Chr_4:9175982..9179090
CNVR_194	Schisto_mansoni.Chr_2	15092838	15096722	3885	-0.7911572	8.10477e-74	Schisto_mansoni.Chr_2:15092838..15096722
CNVR_487	Schisto_mansoni.Chr_W	44045363	44051403	6041	-0.7910758	1.570331e-101	Schisto_mansoni.Chr_W:44045363..44051403
CNVR_1143	Schisto_mansoni.Chr_1	11847308	11851970	4663	-0.7908994	6.526996e-87	Schisto_mansoni.Chr_1:11847308..11851970
CNVR_922	Schisto_mansoni.Chr_4	10225710	10231148	5439	-0.7908614	1.209270e-100	Schisto_mansoni.Chr_4:10225710..10231148
CNVR_594	Schisto_mansoni.Chr_7	4980182	4984844	4663	-0.7900653	4.891255e-95	Schisto_mansoni.Chr_7:4980182..4984844
CNVR_233	Schisto_mansoni.Chr_W	12486317	12489767	3451	-0.789686	1.225665e-58	Schisto_mansoni.Chr_W:12486317..12489767
CNVR_1455	Schisto_mansoni.Chr_1	59228768	59231876	3109	-0.7894983	2.234285e-58	Schisto_mansoni.Chr_1:59228768..59231876
CNVR_518	Schisto_mansoni.Chr_5	4745528	4749412	3885	-0.7890853	8.97317e-77	Schisto_mansoni.Chr_5:4745528..4749412
CNVR_445	Schisto_mansoni.Chr_W	40745251	40748703	3453	-0.7889357	1.537287e-58	Schisto_mansoni.Chr_W:40745251..40748703
CNVR_727	Schisto_mansoni.Chr_3	11525630	11528738	3109	-0.788702	3.113857e-59	Schisto_mansoni.Chr_3:11525630..11528738
CNVR_229	Schisto_mansoni.Chr_W	12218787	12223963	5177	-0.7882233	9.687048e-87	Schisto_mansoni.Chr_W:12218787..12223963
CNVR_1387	Schisto_mansoni.Chr_1	48567552	48571436	3885	-0.787203	3.889468e-72	Schisto_mansoni.Chr_1:48567552..48571436
CNVR_181	Schisto_mansoni.Chr_W	9708319	9711771	3453	-0.7868262	2.904364e-58	Schisto_mansoni.Chr_W:9708319..9711771
CNVR_135	Schisto_mansoni.Chr_2	5032242	5037680	5439	-0.7857892	2.467332e-101	Schisto_mansoni.Chr_2:5032242..5037680
CNVR_923	Schisto_mansoni.Chr_4	10315064	10318172	3109	-0.7853012	1.374376e-57	Schisto_mansoni.Chr_4:10315064..10318172
CNVR_1292	Schisto_mansoni.Chr_1	31367102	31370210	3109	-0.78522	8.094221e-58	Schisto_mansoni.Chr_1:31367102..31370210
CNVR_867	Schisto_mansoni.Chr_4	3020588	3024472	3885	-0.7851958	1.650290e-71	Schisto_mansoni.Chr_4:3020588..3024472
CNVR_119	Schisto_mansoni.Chr_W	2277027	2280477	3451	-0.7851214	4.852974e-58	Schisto_mansoni.Chr_W:2277027..2280477
CNVR_713	Schisto_mansoni.Chr_3	9386550	9389656	3107	-0.7849918	9.684882e-59	Schisto_mansoni.Chr_3:9386550..9389656
CNVR_429	Schisto_mansoni.Chr_W	37273403	37278579	5177	-0.784709	4.731275e-86	Schisto_mansoni.Chr_W:37273403..37278579
CNVR_443	Schisto_mansoni.Chr_W	40633061	40637375	4315	-0.7846513	5.15801e-72	Schisto_mansoni.Chr_W:40633061..40637375
CNVR_1398	Schisto_mansoni.Chr_1	50993346	50997230	3885	-0.7844684	1.085605e-71	Schisto_mansoni.Chr_1:50993346..50997230
CNVR_650	Schisto_mansoni.Chr_3	743978	747086	3109	-0.7843226	1.188050e-58	Schisto_mansoni.Chr_3:743978..747086
CNVR_417	Schisto_mansoni.Chr_W	34379763	34384941	5179	-0.784146	6.097823e-86	Schisto_mansoni.Chr_W:34379763..34384941
CNVR_742	Schisto_mansoni.Chr_3	14120034	14123140	3107	-0.7840111	1.306509e-58	Schisto_mansoni.Chr_3:14120034..14123140
CNVR_309	Schisto_mansoni.Chr_W	22918261	22924301	6041	-0.7838888	6.920536e-100	Schisto_mansoni.Chr_W:22918261..22924301
CNVR_681	Schisto_mansoni.Chr_3	6086630	6095176	8547	-0.7836768	1.024761e-157	Schisto_mansoni.Chr_3:6086630..6095176
CNVR_899	Schisto_mansoni.Chr_4	7590126	7594786	4661	-0.7835442	4.107689e-85	Schisto_mansoni.Chr_4:7590126..7594786
CNVR_128	Schisto_mansoni.Chr_W	4604537	4608851	4315	-0.7834152	8.205235e-72	Schisto_mansoni.Chr_W:4604537..4608851
CNVR_1420	Schisto_mansoni.Chr_1	55332114	55335998	3885	-0.7832307	1.726331e-71	Schisto_mansoni.Chr_1:55332114..55335998
CNVR_1305	Schisto_mansoni.Chr_1	33583106	33589322	6217	-0.7832248	3.093208e-113	Schisto_mansoni.Chr_1:33583106..33589322
CNVR_499	Schisto_mansoni.Chr_W	45295851	45300165	4315	-0.7830225	9.508506e-72	Schisto_mansoni.Chr_W:45295851..45300165
CNVR_357	Schisto_mansoni.Chr_W	27926249	27932289	6041	-0.7827147	1.281895e-99	Schisto_mansoni.Chr_W:27926249..27932289
CNVR_905	Schisto_mansoni.Chr_4	8698904	8706674	7771	-0.7823556	3.607941e-140	Schisto_mansoni.Chr_4:8698904..8706674
CNVR_430	Schisto_mansoni.Chr_W	37901667	37906843	5177	-0.782343	1.372945e-85	Schisto_mansoni.Chr_W:37901667..37906843
CNVR_141	Schisto_mansoni.Chr_W	6064733	6069047	4315	-0.7822327	1.278736e-71	Schisto_mansoni.Chr_W:6064733..6069047
CNVR_1448	Schisto_mansoni.Chr_1	58785102	58788986	3885	-0.7819352	2.803926e-71	Schisto_mansoni.Chr_1:58785102..58788986
CNVR_262	Schisto_mansoni.Chr_W	16286105	16289557	3453	-0.78172	1.348852e-57	Schisto_mansoni.Chr_W:16286105..16289557
CNVR_215	Schisto_mansoni.Chr_W	11209939	11214253	4315	-0.780663	2.303049e-71	Schisto_mansoni.Chr_W:11209939..11214253
CNVR_1274	Schisto_mansoni.Chr_1	29146436	29150320	3885	-0.7806581	4.520534e-71	Schisto_mansoni.Chr_1:29146436..29150320
CNVR_693	Schisto_mansoni.Chr_3	7716776	7723768	6993	-0.7802447	2.186162e-128	Schisto_mansoni.Chr_3:7716776..7723768
CNVR_1383	Schisto_mansoni.Chr_1	48166620	48171280	4661	-0.7799875	8.861166e-85	Schisto_mansoni.Chr_1:48166620..48171280
CNVR_1247	Schisto_mansoni.Chr_1	25137894	25143332	5439	-0.7795094	1.759926e-98	Schisto_mansoni.Chr_1:25137894..25143332
CNVR_535	Schisto_mansoni.Chr_5	7660832	7666270	5439	-0.7794257	2.314816e-104	Schisto_mansoni.Chr_5:7660832..7666270
CNVR_1151	Schisto_mansoni.Chr_1	13012808	13015916	3109	-0.7794145	4.610403e-57	Schisto_mansoni.Chr_1:13012808..13015916
CNVR_511	Schisto_mansoni.Chr_W	47077945	47083985	6041	-0.7786824	1.060192e-98	Schisto_mansoni.Chr_W:47077945..47083985
CNVR_265	Schisto_mansoni.Chr_2	28982490	28987928	5439	-0.778319	1.323040e-99	Schisto_mansoni.Chr_2:28982490..28987928
CNVR_291	Schisto_mansoni.Chr_W	17956873	17962051	5179	-0.7780855	9.290207e-85	Schisto_mansoni.Chr_W:17956873..17962051
CNVR_260	Schisto_mansoni.Chr_W	16271435	16275749	4315	-0.7778875	6.505641e-71	Schisto_mansoni.Chr_W:16271435..16275749
CNVR_1319	Schisto_mansoni.Chr_1	34925762	34928870	3109	-0.777851	7.355696e-57	Schisto_mansoni.Chr_1:34925762..34928870
CNVR_380	Schisto_mansoni.Chr_6	4666274	4670158	3885	-0.7773764	2.024602e-76	Schisto_mansoni.Chr_6:4666274..4670158
CNVR_1325	Schisto_mansoni.Chr_1	35432366	35436250	3885	-0.7772961	1.585845e-70	Schisto_mansoni.Chr_1:35432366..35436250
CNVR_1303	Schisto_mansoni.Chr_1	33480542	33484426	3885	-0.7769376	1.812595e-70	Schisto_mansoni.Chr_1:33480542..33484426
CNVR_721	Schisto_mansoni.Chr_3	10647620	10653058	5439	-0.7761875	2.338777e-99	Schisto_mansoni.Chr_3:10647620..10653058
CNVR_249	Schisto_mansoni.Chr_W	15710485	15713935	3451	-0.774958	1.020943e-56	Schisto_mansoni.Chr_W:15710485..15713935
CNVR_748	Schisto_mansoni.Chr_3	15493770	15496876	3107	-0.7744283	2.405713e-57	Schisto_mansoni.Chr_3:15493770..15496876
CNVR_159	Schisto_mansoni.Chr_2	11130914	11134798	3885	-0.7743383	4.941113e-71	Schisto_mansoni.Chr_2:11130914..11134798
CNVR_1373	Schisto_mansoni.Chr_1	45593972	45597080	3109	-0.773581	2.626810e-56	Schisto_mansoni.Chr_1:45593972..45597080
CNVR_1391	Schisto_mansoni.Chr_1	49377186	49381070	3885	-0.773568	6.352623e-70	Schisto_mansoni.Chr_1:49377186..49381070
CNVR_274	Schisto_mansoni.Chr_W	16768523	16774563	6041	-0.7727538	2.339082e-97	Schisto_mansoni.Chr_W:16768523..16774563
CNVR_314	Schisto_mansoni.Chr_W	23483525	23486977	3453	-0.772306	2.251450e-56	Schisto_mansoni.Chr_W:23483525..23486977
CNVR_259	Schisto_mansoni.Chr_2	27655374	27661588	6215	-0.7720965	6.418234e-112	Schisto_mansoni.Chr_2:27655374..27661588
CNVR_675	Schisto_mansoni.Chr_3	4597898	4601006	3109	-0.7720951	4.872862e-57	Schisto_mansoni.Chr_3:4597898..4601006
CNVR_662	Schisto_mansoni.Chr_3	2585468	2590130	4663	-0.7720487	1.270942e-84	Schisto_mansoni.Chr_3:2585468..2590130
CNVR_1245	Schisto_mansoni.Chr_1	24739292	24743176	3885	-0.771802	1.224105e-69	Schisto_mansoni.Chr_1:24739292..24743176
CNVR_423	Schisto_mansoni.Chr_6	15214826	15217934	3109	-0.771685	1.057508e-60	Schisto_mansoni.Chr_6:15214826..15217934
CNVR_172	Schisto_mansoni.Chr_W	9316517	9321695	5179	-0.7715922	1.694366e-83	Schisto_mansoni.Chr_W:9316517..9321695
CNVR_418	Schisto_mansoni.Chr_6	12425396	12429280	3885	-0.7715157	2.192212e-75	Schisto_mansoni.Chr_6:12425396..12429280
CNVR_232	Schisto_mansoni.Chr_2	20414510	20417618	3109	-0.7714071	8.290817e-57	Schisto_mansoni.Chr_2:20414510..20417618
CNVR_180	Schisto_mansoni.Chr_2	13440158	13446374	6217	-0.771349	1.008033e-111	Schisto_mansoni.Chr_2:13440158..13446374
CNVR_242	Schisto_mansoni.Chr_2	21609536	21612644	3109	-0.7712973	8.570724e-57	Schisto_mansoni.Chr_2:21609536..21612644
CNVR_485	Schisto_mansoni.Chr_W	43913325	43916775	3451	-0.7710329	3.289093e-56	Schisto_mansoni.Chr_W:43913325..43916775
CNVR_141	Schisto_mansoni.Chr_2	5611884	5616544	4661	-0.7706949	3.809432e-84	Schisto_mansoni.Chr_2:5611884..5616544
CNVR_359	Schisto_mansoni.Chr_W	28043617	28047069	3453	-0.7706606	3.674327e-56	Schisto_mansoni.Chr_W:28043617..28047069
CNVR_1162	Schisto_mansoni.Chr_1	15164322	15168982	4661	-0.7696924	8.76302e-83	Schisto_mansoni.Chr_1:15164322..15168982
CNVR_1460	Schisto_mansoni.Chr_1	61176708	61179814	3107	-0.7695121	8.798376e-56	Schisto_mansoni.Chr_1:61176708..61179814
CNVR_1317	Schisto_mansoni.Chr_1	34534932	34541146	6215	-0.769416	1.149437e-109	Schisto_mansoni.Chr_1:34534932..34541146
CNVR_257	Schisto_mansoni.Chr_2	26410620	26413726	3107	-0.7692781	1.577562e-56	Schisto_mansoni.Chr_2:26410620..26413726
CNVR_717	Schisto_mansoni.Chr_3	10047000	10050884	3885	-0.7691283	2.35953e-70	Schisto_mansoni.Chr_3:10047000..10050884
CNVR_906	Schisto_mansoni.Chr_4	8709782	8712890	3109	-0.7688114	1.855533e-55	Schisto_mansoni.Chr_4:8709782..8712890
CNVR_1430	Schisto_mansoni.Chr_1	56762570	56766454	3885	-0.7685104	4.146065e-69	Schisto_mansoni.Chr_1:56762570..56766454
CNVR_439	Schisto_mansoni.Chr_W	39265207	39269521	4315	-0.7682255	2.373876e-69	Schisto_mansoni.Chr_W:39265207..39269521
CNVR_961	Schisto_mansoni.Chr_4	15776598	15779704	3107	-0.7680118	2.349854e-55	Schisto_mansoni.Chr_4:15776598..15779704
CNVR_1404	Schisto_mansoni.Chr_1	52166616	52171276	4661	-0.7679476	1.901621e-82	Schisto_mansoni.Chr_1:52166616..52171276
CNVR_212	Schisto_mansoni.Chr_W	11038203	11041653	3451	-0.76788	8.39486e-56	Schisto_mansoni.Chr_W:11038203..11041653
CNVR_1378	Schisto_mansoni.Chr_1	47165844	47168950	3107	-0.7678234	1.451306e-55	Schisto_mansoni.Chr_1:47165844..47168950
CNVR_1185	Schisto_mansoni.Chr_1	18007364	18013580	6217	-0.7678071	2.977364e-109	Schisto_mansoni.Chr_1:18007364..18013580
CNVR_341	Schisto_mansoni.Chr_W	26807801	26812979	5179	-0.7676434	9.830815e-83	Schisto_mansoni.Chr_W:26807801..26812979
CNVR_387	Schisto_mansoni.Chr_W	30397019	30402195	5177	-0.7672327	1.179982e-82	Schisto_mansoni.Chr_W:30397019..30402195
CNVR_148	Schisto_mansoni.Chr_W	6409071	6418563	9493	-0.7672315	6.622064e-150	Schisto_mansoni.Chr_W:6409071..6418563
CNVR_373	Schisto_mansoni.Chr_W	29104245	29108559	4315	-0.7671218	3.573746e-69	Schisto_mansoni.Chr_W:29104245..29108559
CNVR_585	Schisto_mansoni.Chr_7	4656950	4660058	3109	-0.7667902	1.199904e-60	Schisto_mansoni.Chr_7:4656950..4660058
CNVR_122	Schisto_mansoni.Chr_W	4228269	4234309	6041	-0.7667164	5.379024e-96	Schisto_mansoni.Chr_W:4228269..4234309
CNVR_725	Schisto_mansoni.Chr_3	11402088	11405194	3107	-0.7666513	2.516225e-56	Schisto_mansoni.Chr_3:11402088..11405194
CNVR_523	Schisto_mansoni.Chr_W	49382155	49385607	3453	-0.7664274	1.291668e-55	Schisto_mansoni.Chr_W:49382155..49385607
CNVR_723	Schisto_mansoni.Chr_3	11158886	11161994	3109	-0.7662443	2.843929e-56	Schisto_mansoni.Chr_3:11158886..11161994
CNVR_1147	Schisto_mansoni.Chr_1	12380330	12383438	3109	-0.7662035	2.344112e-55	Schisto_mansoni.Chr_1:12380330..12383438
CNVR_282	Schisto_mansoni.Chr_W	17245761	17250939	5179	-0.7654829	2.566423e-82	Schisto_mansoni.Chr_W:17245761..17250939
CNVR_492	Schisto_mansoni.Chr_W	44698655	44702105	3451	-0.7654153	1.743381e-55	Schisto_mansoni.Chr_W:44698655..44702105
CNVR_403	Schisto_mansoni.Chr_W	32022047	32026361	4315	-0.7653912	6.782113e-69	Schisto_mansoni.Chr_W:32022047..32026361
CNVR_1424	Schisto_mansoni.Chr_1	55768010	55773448	5439	-0.7651288	3.082985e-95	Schisto_mansoni.Chr_1:55768010..55773448
CNVR_758	Schisto_mansoni.Chr_3	18458802	18462686	3885	-0.7650372	1.098454e-69	Schisto_mansoni.Chr_3:18458802..18462686
CNVR_186	Schisto_mansoni.Chr_2	14172870	14179084	6215	-0.7649353	4.79094e-110	Schisto_mansoni.Chr_2:14172870..14179084
CNVR_1265	Schisto_mansoni.Chr_1	28320486	28323592	3107	-0.7645878	3.779082e-55	Schisto_mansoni.Chr_1:28320486..28323592
CNVR_1215	Schisto_mansoni.Chr_1	20514744	20518628	3885	-0.7643688	1.915296e-68	Schisto_mansoni.Chr_1:20514744..20518628
CNVR_146	Schisto_mansoni.Chr_W	6354701	6358153	3453	-0.7643037	2.422820e-55	Schisto_mansoni.Chr_W:6354701..6358153
CNVR_981	Schisto_mansoni.Chr_4	21733080	21738518	5439	-0.7642336	1.244059e-94	Schisto_mansoni.Chr_4:21733080..21738518
CNVR_688	Schisto_mansoni.Chr_3	7517864	7524080	6217	-0.7636143	5.51789e-110	Schisto_mansoni.Chr_3:7517864..7524080
CNVR_891	Schisto_mansoni.Chr_4	7036124	7041562	5439	-0.7629564	2.398435e-94	Schisto_mansoni.Chr_4:7036124..7041562
CNVR_433	Schisto_mansoni.Chr_6	17782812	17787472	4661	-0.7627584	3.055282e-88	Schisto_mansoni.Chr_6:17782812..17787472
CNVR_136	Schisto_mansoni.Chr_2	5043120	5047004	3885	-0.7625146	4.25364e-69	Schisto_mansoni.Chr_2:5043120..5047004
CNVR_1152	Schisto_mansoni.Chr_1	13583126	13586234	3109	-0.7623823	7.245161e-55	Schisto_mansoni.Chr_1:13583126..13586234
CNVR_920	Schisto_mansoni.Chr_4	9824778	9828662	3885	-0.7623274	7.901794e-68	Schisto_mansoni.Chr_4:9824778..9828662
CNVR_901	Schisto_mansoni.Chr_4	7846536	7855858	9323	-0.7620851	5.419008e-160	Schisto_mansoni.Chr_4:7846536..7855858
CNVR_299	Schisto_mansoni.Chr_W	19222031	19227209	5179	-0.7619954	1.203472e-81	Schisto_mansoni.Chr_W:19222031..19227209
CNVR_924	Schisto_mansoni.Chr_4	10367900	10376446	8547	-0.761687	1.08849e-146	Schisto_mansoni.Chr_4:10367900..10376446
CNVR_971	Schisto_mansoni.Chr_4	18295632	18298738	3107	-0.7611672	1.763102e-54	Schisto_mansoni.Chr_4:18295632..18298738
CNVR_752	Schisto_mansoni.Chr_3	16688796	16693456	4661	-0.7609794	1.865079e-82	Schisto_mansoni.Chr_3:16688796..16693456
CNVR_206	Schisto_mansoni.Chr_W	10798289	10803465	5177	-0.7608815	1.969609e-81	Schisto_mansoni.Chr_W:10798289..10803465
CNVR_224	Schisto_mansoni.Chr_2	19327488	19330594	3107	-0.7608486	1.992069e-55	Schisto_mansoni.Chr_2:19327488..19330594
CNVR_1344	Schisto_mansoni.Chr_1	41994908	42000346	5439	-0.7605599	3.246064e-94	Schisto_mansoni.Chr_1:41994908..42000346
CNVR_1434	Schisto_mansoni.Chr_1	56959152	56962258	3107	-0.7604492	1.280433e-54	Schisto_mansoni.Chr_1:56959152..56962258
CNVR_1396	Schisto_mansoni.Chr_1	50378738	50382622	3885	-0.7600968	9.232812e-68	Schisto_mansoni.Chr_1:50378738..50382622
CNVR_266	Schisto_mansoni.Chr_W	16463021	16466471	3451	-0.760011	8.610977e-55	Schisto_mansoni.Chr_W:16463021..16466471
CNVR_251	Schisto_mansoni.Chr_W	15796785	15804551	7767	-0.7596157	8.09468e-121	Schisto_mansoni.Chr_W:15796785..15804551
CNVR_859	Schisto_mansoni.Chr_4	2322066	2325950	3885	-0.75932	2.379737e-67	Schisto_mansoni.Chr_4:2322066..2325950
CNVR_239	Schisto_mansoni.Chr_2	21343026	21346132	3107	-0.7588677	3.605511e-55	Schisto_mansoni.Chr_2:21343026..21346132
CNVR_894	Schisto_mansoni.Chr_4	7207064	7212502	5439	-0.7582214	2.716902e-93	Schisto_mansoni.Chr_4:7207064..7212502
CNVR_1389	Schisto_mansoni.Chr_1	49227224	49230332	3109	-0.758044	2.597236e-54	Schisto_mansoni.Chr_1:49227224..49230332
CNVR_1442	Schisto_mansoni.Chr_1	58175156	58181372	6217	-0.7578586	1.040606e-106	Schisto_mansoni.Chr_1:58175156..58181372
CNVR_204	Schisto_mansoni.Chr_2	16247460	16250566	3107	-0.7570604	6.189577e-55	Schisto_mansoni.Chr_2:16247460..16250566
CNVR_366	Schisto_mansoni.Chr_W	28719347	28722797	3451	-0.7569797	2.102570e-54	Schisto_mansoni.Chr_W:28719347..28722797
CNVR_157	Schisto_mansoni.Chr_W	8100551	8105727	5177	-0.7569748	1.104439e-80	Schisto_mansoni.Chr_W:8100551..8105727
CNVR_254	Schisto_mansoni.Chr_W	15884811	15893439	8629	-0.7568846	3.765850e-133	Schisto_mansoni.Chr_W:15884811..15893439
CNVR_1385	Schisto_mansoni.Chr_1	48442454	48445562	3109	-0.7562705	4.371167e-54	Schisto_mansoni.Chr_1:48442454..48445562
CNVR_164	Schisto_mansoni.Chr_W	8952331	8956645	4315	-0.7561652	2.032374e-67	Schisto_mansoni.Chr_W:8952331..8956645
CNVR_1329	Schisto_mansoni.Chr_1	36197712	36205480	7769	-0.7561553	2.370503e-132	Schisto_mansoni.Chr_1:36197712..36205480
CNVR_264	Schisto_mansoni.Chr_W	16307681	16311131	3451	-0.7560917	2.7298e-54	Schisto_mansoni.Chr_W:16307681..16311131
CNVR_921	Schisto_mansoni.Chr_4	10053992	10057876	3885	-0.7558468	8.47107e-67	Schisto_mansoni.Chr_4:10053992..10057876
CNVR_449	Schisto_mansoni.Chr_W	41544389	41547841	3453	-0.755783	2.989101e-54	Schisto_mansoni.Chr_W:41544389..41547841
CNVR_544	Schisto_mansoni.Chr_5	8507762	8510870	3109	-0.7556654	3.595986e-57	Schisto_mansoni.Chr_5:8507762..8510870
CNVR_176	Schisto_mansoni.Chr_W	9610801	9614251	3451	-0.7556615	3.097664e-54	Schisto_mansoni.Chr_W:9610801..9614251
CNVR_219	Schisto_mansoni.Chr_2	18704334	18707440	3107	-0.7551254	1.102872e-54	Schisto_mansoni.Chr_2:18704334..18707440
CNVR_707	Schisto_mansoni.Chr_3	9217940	9221824	3885	-0.7543277	6.004523e-68	Schisto_mansoni.Chr_3:9217940..9221824
CNVR_469	Schisto_mansoni.Chr_W	42460895	42464347	3453	-0.753842	5.284626e-54	Schisto_mansoni.Chr_W:42460895..42464347
CNVR_995	Schisto_mansoni.Chr_4	26934318	26938202	3885	-0.7536496	1.887601e-66	Schisto_mansoni.Chr_4:26934318..26938202
CNVR_1418	Schisto_mansoni.Chr_1	55128540	55132424	3885	-0.7536161	9.928957e-67	Schisto_mansoni.Chr_1:55128540..55132424
CNVR_1223	Schisto_mansoni.Chr_1	21101378	21106816	5439	-0.7529612	1.595698e-92	Schisto_mansoni.Chr_1:21101378..21106816
CNVR_237	Schisto_mansoni.Chr_W	13584053	13587503	3451	-0.7527592	7.259161e-54	Schisto_mansoni.Chr_W:13584053..13587503
CNVR_767	Schisto_mansoni.Chr_3	21534168	21540382	6215	-0.7523743	4.488187e-107	Schisto_mansoni.Chr_3:21534168..21540382
CNVR_416	Schisto_mansoni.Chr_W	34241683	34247723	6041	-0.752132	9.814423e-93	Schisto_mansoni.Chr_W:34241683..34247723
CNVR_731	Schisto_mansoni.Chr_3	12480564	12487556	6993	-0.7511721	7.268953e-120	Schisto_mansoni.Chr_3:12480564..12487556
CNVR_1241	Schisto_mansoni.Chr_1	23840304	23851958	11655	-0.7511652	3.884492e-195	Schisto_mansoni.Chr_1:23840304..23851958
CNVR_1423	Schisto_mansoni.Chr_1	55761018	55764124	3107	-0.7508454	2.138119e-53	Schisto_mansoni.Chr_1:55761018..55764124
CNVR_718	Schisto_mansoni.Chr_3	10460364	10463470	3107	-0.7507267	2.935855e-54	Schisto_mansoni.Chr_3:10460364..10463470
CNVR_1406	Schisto_mansoni.Chr_1	52554338	52557446	3109	-0.7504542	2.396723e-53	Schisto_mansoni.Chr_1:52554338..52557446
CNVR_197	Schisto_mansoni.Chr_W	10405623	10409075	3453	-0.750052	1.603408e-53	Schisto_mansoni.Chr_W:10405623..10409075
CNVR_755	Schisto_mansoni.Chr_3	16968516	16973176	4661	-0.7499716	2.541822e-80	Schisto_mansoni.Chr_3:16968516..16973176
CNVR_343	Schisto_mansoni.Chr_W	27098633	27102947	4315	-0.7498579	2.045776e-66	Schisto_mansoni.Chr_W:27098633..27102947
CNVR_171	Schisto_mansoni.Chr_W	9303573	9307023	3451	-0.7497542	1.749315e-53	Schisto_mansoni.Chr_W:9303573..9307023
CNVR_701	Schisto_mansoni.Chr_3	8901702	8907140	5439	-0.74956	2.680715e-93	Schisto_mansoni.Chr_3:8901702..8907140
CNVR_882	Schisto_mansoni.Chr_4	5789816	5793700	3885	-0.7493456	9.028967e-66	Schisto_mansoni.Chr_4:5789816..5793700
CNVR_1419	Schisto_mansoni.Chr_1	55190700	55193806	3107	-0.7492614	3.394088e-53	Schisto_mansoni.Chr_1:55190700..55193806
CNVR_325	Schisto_mansoni.Chr_W	25663463	25666915	3453	-0.7489914	2.186067e-53	Schisto_mansoni.Chr_W:25663463..25666915
CNVR_1264	Schisto_mansoni.Chr_1	28244340	28249000	4661	-0.748851	8.501495e-79	Schisto_mansoni.Chr_1:28244340..28249000
CNVR_1462	Schisto_mansoni.Chr_1	61743918	61748578	4661	-0.7487273	8.973132e-79	Schisto_mansoni.Chr_1:61743918..61748578
CNVR_1446	Schisto_mansoni.Chr_1	58489064	58497610	8547	-0.7483711	1.123632e-142	Schisto_mansoni.Chr_1:58489064..58497610
CNVR_138	Schisto_mansoni.Chr_W	5948229	5951679	3451	-0.748141	2.802288e-53	Schisto_mansoni.Chr_W:5948229..5951679
CNVR_192	Schisto_mansoni.Chr_2	14863622	14869060	5439	-0.748023	1.059466e-92	Schisto_mansoni.Chr_2:14863622..14869060
CNVR_1211	Schisto_mansoni.Chr_1	20285528	20288636	3109	-0.7476019	5.504032e-53	Schisto_mansoni.Chr_1:20285528..20288636
CNVR_358	Schisto_mansoni.Chr_W	27976303	27983207	6905	-0.7473524	1.703271e-104	Schisto_mansoni.Chr_W:27976303..27983207
CNVR_1293	Schisto_mansoni.Chr_1	31385750	31388858	3109	-0.747139	6.297915e-53	Schisto_mansoni.Chr_1:31385750..31388858
CNVR_980	Schisto_mansoni.Chr_4	21704330	21707438	3109	-0.746664	1.213398e-52	Schisto_mansoni.Chr_4:21704330..21707438
CNVR_392	Schisto_mansoni.Chr_W	30592057	30597233	5177	-0.7461287	1.284771e-78	Schisto_mansoni.Chr_W:30592057..30597233
CNVR_666	Schisto_mansoni.Chr_3	3210176	3213284	3109	-0.7461198	1.1493e-53	Schisto_mansoni.Chr_3:3210176..3213284
CNVR_294	Schisto_mansoni.Chr_2	32453348	32458786	5439	-0.7458466	3.266132e-92	Schisto_mansoni.Chr_2:32453348..32458786
CNVR_929	Schisto_mansoni.Chr_4	11175204	11179864	4661	-0.7452739	8.75903e-78	Schisto_mansoni.Chr_4:11175204..11179864
CNVR_182	Schisto_mansoni.Chr_W	9756647	9760961	4315	-0.745195	1.118806e-65	Schisto_mansoni.Chr_W:9756647..9760961
CNVR_1232	Schisto_mansoni.Chr_1	22721424	22729192	7769	-0.7448867	8.641786e-129	Schisto_mansoni.Chr_1:22721424..22729192
CNVR_234	Schisto_mansoni.Chr_2	20468124	20474338	6215	-0.7446814	8.232848e-105	Schisto_mansoni.Chr_2:20468124..20474338
CNVR_424	Schisto_mansoni.Chr_W	35269517	35272967	3451	-0.7442864	8.616898e-53	Schisto_mansoni.Chr_W:35269517..35272967
CNVR_386	Schisto_mansoni.Chr_W	30384073	30390977	6905	-0.7441596	1.090036e-103	Schisto_mansoni.Chr_W:30384073..30390977
CNVR_404	Schisto_mansoni.Chr_W	32636503	32639955	3453	-0.7439834	9.41079e-53	Schisto_mansoni.Chr_W:32636503..32639955
CNVR_1187	Schisto_mansoni.Chr_1	18273098	18279314	6217	-0.7439643	3.414426e-103	Schisto_mansoni.Chr_1:18273098..18279314
CNVR_866	Schisto_mansoni.Chr_4	2925018	2928124	3107	-0.7437119	2.852487e-52	Schisto_mansoni.Chr_4:2925018..2928124
CNVR_695	Schisto_mansoni.Chr_3	8194632	8200070	5439	-0.7430542	7.721542e-92	Schisto_mansoni.Chr_3:8194632..8200070
CNVR_349	Schisto_mansoni.Chr_W	27466271	27472311	6041	-0.7430123	1.024323e-90	Schisto_mansoni.Chr_W:27466271..27472311
CNVR_168	Schisto_mansoni.Chr_2	12695016	12699676	4661	-0.7428631	9.75094e-79	Schisto_mansoni.Chr_2:12695016..12699676
CNVR_958	Schisto_mansoni.Chr_4	15395090	15399752	4663	-0.7422471	3.249743e-77	Schisto_mansoni.Chr_4:15395090..15399752
CNVR_1163	Schisto_mansoni.Chr_1	15188408	15192292	3885	-0.7419648	6.870044e-65	Schisto_mansoni.Chr_1:15188408..15192292
CNVR_1216	Schisto_mansoni.Chr_1	20625078	20628184	3107	-0.7397428	5.38074e-52	Schisto_mansoni.Chr_1:20625078..20628184
CNVR_520	Schisto_mansoni.Chr_5	4783602	4787486	3885	-0.7393357	3.021312e-68	Schisto_mansoni.Chr_5:4783602..4787486
CNVR_382	Schisto_mansoni.Chr_W	30090653	30095831	5179	-0.7391988	2.620910e-77	Schisto_mansoni.Chr_W:30090653..30095831
CNVR_910	Schisto_mansoni.Chr_4	8792922	8799136	6215	-0.7391648	1.514731e-101	Schisto_mansoni.Chr_4:8792922..8799136
CNVR_911	Schisto_mansoni.Chr_4	8860520	8864404	3885	-0.7391024	3.655777e-64	Schisto_mansoni.Chr_4:8860520..8864404
CNVR_895	Schisto_mansoni.Chr_4	7358580	7361686	3107	-0.7389669	1.121652e-51	Schisto_mansoni.Chr_4:7358580..7361686
CNVR_161	Schisto_mansoni.Chr_2	11419958	11423066	3109	-0.7385901	1.475418e-52	Schisto_mansoni.Chr_2:11419958..11423066
CNVR_133	Schisto_mansoni.Chr_2	4963088	4966196	3109	-0.7384628	1.531641e-52	Schisto_mansoni.Chr_2:4963088..4966196
CNVR_153	Schisto_mansoni.Chr_W	7515437	7518887	3451	-0.7384265	4.718547e-52	Schisto_mansoni.Chr_W:7515437..7518887
CNVR_256	Schisto_mansoni.Chr_2	26296400	26300284	3885	-0.73831	3.377104e-65	Schisto_mansoni.Chr_2:26296400..26300284
CNVR_1334	Schisto_mansoni.Chr_1	39558236	39563674	5439	-0.7377129	3.66239e-89	Schisto_mansoni.Chr_1:39558236..39563674
CNVR_386	Schisto_mansoni.Chr_6	5488340	5491448	3109	-0.7376792	5.605164e-56	Schisto_mansoni.Chr_6:5488340..5491448
CNVR_647	Schisto_mansoni.Chr_3	207072	210178	3107	-0.7376745	1.382724e-52	Schisto_mansoni.Chr_3:207072..210178
CNVR_208	Schisto_mansoni.Chr_2	17274654	17278538	3885	-0.7375133	4.52357e-65	Schisto_mansoni.Chr_2:17274654..17278538
CNVR_1169	Schisto_mansoni.Chr_1	16603326	16607210	3885	-0.7369348	4.221526e-64	Schisto_mansoni.Chr_1:16603326..16607210
CNVR_480	Schisto_mansoni.Chr_W	43260897	43265211	4315	-0.7359803	3.148249e-64	Schisto_mansoni.Chr_W:43260897..43265211
CNVR_1220	Schisto_mansoni.Chr_1	20909460	20912566	3107	-0.7358316	1.663525e-51	Schisto_mansoni.Chr_1:20909460..20912566
CNVR_919	Schisto_mansoni.Chr_4	9700458	9704342	3885	-0.7356389	1.268032e-63	Schisto_mansoni.Chr_4:9700458..9704342
CNVR_207	Schisto_mansoni.Chr_W	10850931	10857835	6905	-0.7354604	1.668470e-101	Schisto_mansoni.Chr_W:10850931..10857835
CNVR_402	Schisto_mansoni.Chr_W	31845995	31849447	3453	-0.7351987	1.199318e-51	Schisto_mansoni.Chr_W:31845995..31849447
CNVR_1269	Schisto_mansoni.Chr_1	28446360	28449466	3107	-0.7350537	2.081256e-51	Schisto_mansoni.Chr_1:28446360..28449466
CNVR_517	Schisto_mansoni.Chr_5	4577696	4583912	6217	-0.7349215	7.10722e-107	Schisto_mansoni.Chr_5:4577696..4583912
CNVR_378	Schisto_mansoni.Chr_W	29543511	29546963	3453	-0.7345786	1.434251e-51	Schisto_mansoni.Chr_W:29543511..29546963
CNVR_754	Schisto_mansoni.Chr_3	16879938	16883822	3885	-0.7344728	9.068852e-65	Schisto_mansoni.Chr_3:16879938..16883822
CNVR_503	Schisto_mansoni.Chr_W	45636735	45641049	4315	-0.734315	5.737532e-64	Schisto_mansoni.Chr_W:45636735..45641049
CNVR_1408	Schisto_mansoni.Chr_1	52671666	52674772	3107	-0.7339523	2.857232e-51	Schisto_mansoni.Chr_1:52671666..52674772
CNVR_344	Schisto_mansoni.Chr_W	27103811	27108987	5177	-0.7336928	2.839356e-76	Schisto_mansoni.Chr_W:27103811..27108987
CNVR_128	Schisto_mansoni.Chr_2	4646850	4649956	3107	-0.7336894	6.209541e-52	Schisto_mansoni.Chr_2:4646850..4649956
CNVR_1379	Schisto_mansoni.Chr_1	47315028	47318912	3885	-0.7334556	1.474947e-63	Schisto_mansoni.Chr_1:47315028..47318912
CNVR_1183	Schisto_mansoni.Chr_1	17914902	17918786	3885	-0.7334212	1.493259e-63	Schisto_mansoni.Chr_1:17914902..17918786
CNVR_1438	Schisto_mansoni.Chr_1	57661560	57664666	3107	-0.7327207	4.070869e-51	Schisto_mansoni.Chr_1:57661560..57664666
CNVR_136	Schisto_mansoni.Chr_W	5745423	5750601	5179	-0.7323983	4.963245e-76	Schisto_mansoni.Chr_W:5745423..5750601
CNVR_204	Schisto_mansoni.Chr_W	10747371	10752549	5179	-0.732231	5.334296e-76	Schisto_mansoni.Chr_W:10747371..10752549
CNVR_262	Schisto_mansoni.Chr_2	28945970	28951408	5439	-0.7322072	3.601047e-89	Schisto_mansoni.Chr_2:28945970..28951408
CNVR_1228	Schisto_mansoni.Chr_1	22165092	22168976	3885	-0.7315172	2.956242e-63	Schisto_mansoni.Chr_1:22165092..22168976
CNVR_197	Schisto_mansoni.Chr_2	15205502	15210940	5439	-0.7307596	7.535126e-89	Schisto_mansoni.Chr_2:15205502..15210940
CNVR_1270	Schisto_mansoni.Chr_1	28461122	28465006	3885	-0.7306995	3.962278e-63	Schisto_mansoni.Chr_1:28461122..28465006
CNVR_210	Schisto_mansoni.Chr_2	17855850	17858956	3107	-0.7303918	1.627232e-51	Schisto_mansoni.Chr_2:17855850..17858956
CNVR_1191	Schisto_mansoni.Chr_1	18559034	18562142	3109	-0.7294616	1.036734e-50	Schisto_mansoni.Chr_1:18559034..18562142
CNVR_1458	Schisto_mansoni.Chr_1	59676320	59679428	3109	-0.7292321	1.107149e-50	Schisto_mansoni.Chr_1:59676320..59679428
CNVR_464	Schisto_mansoni.Chr_W	42069957	42078585	8629	-0.7285448	3.103676e-124	Schisto_mansoni.Chr_W:42069957..42078585
CNVR_1157	Schisto_mansoni.Chr_1	14503872	14509310	5439	-0.7282914	4.143556e-87	Schisto_mansoni.Chr_1:14503872..14509310
CNVR_377	Schisto_mansoni.Chr_W	29534019	29537469	3451	-0.7278196	1.001558e-50	Schisto_mansoni.Chr_W:29534019..29537469
CNVR_328	Schisto_mansoni.Chr_W	26064759	26069073	4315	-0.7276104	6.370185e-63	Schisto_mansoni.Chr_W:26064759..26069073
CNVR_1384	Schisto_mansoni.Chr_1	48175166	48179050	3885	-0.726797	1.598707e-62	Schisto_mansoni.Chr_1:48175166..48179050
CNVR_1363	Schisto_mansoni.Chr_1	44220236	44224898	4663	-0.7260563	1.611437e-74	Schisto_mansoni.Chr_1:44220236..44224898
CNVR_1203	Schisto_mansoni.Chr_1	19662374	19667812	5439	-0.7259581	1.328031e-86	Schisto_mansoni.Chr_1:19662374..19667812
CNVR_198	Schisto_mansoni.Chr_W	10429787	10433239	3453	-0.725888	1.741493e-50	Schisto_mansoni.Chr_W:10429787..10433239
CNVR_973	Schisto_mansoni.Chr_4	18520184	18523292	3109	-0.7256542	5.064696e-50	Schisto_mansoni.Chr_4:18520184..18523292
CNVR_155	Schisto_mansoni.Chr_W	7976279	7980593	4315	-0.7256195	1.298258e-62	Schisto_mansoni.Chr_W:7976279..7980593
CNVR_860	Schisto_mansoni.Chr_4	2444832	2447938	3107	-0.72491	6.258348e-50	Schisto_mansoni.Chr_4:2444832..2447938
CNVR_218	Schisto_mansoni.Chr_W	11593111	11596563	3453	-0.7234298	3.516117e-50	Schisto_mansoni.Chr_W:11593111..11596563
CNVR_502	Schisto_mansoni.Chr_W	45607393	45611707	4315	-0.7232032	3.075106e-62	Schisto_mansoni.Chr_W:45607393..45611707
CNVR_684	Schisto_mansoni.Chr_3	7208618	7213280	4663	-0.7229827	3.556680e-75	Schisto_mansoni.Chr_3:7208618..7213280
CNVR_150	Schisto_mansoni.Chr_W	6690409	6694723	4315	-0.7229807	3.328876e-62	Schisto_mansoni.Chr_W:6690409..6694723
CNVR_955	Schisto_mansoni.Chr_4	15034562	15037670	3109	-0.7229797	1.082754e-49	Schisto_mansoni.Chr_4:15034562..15037670
CNVR_1202	Schisto_mansoni.Chr_1	19399748	19402856	3109	-0.7228642	6.819727e-50	Schisto_mansoni.Chr_1:19399748..19402856
CNVR_272	Schisto_mansoni.Chr_W	16750399	16753851	3453	-0.7215895	5.94346e-50	Schisto_mansoni.Chr_W:16750399..16753851
CNVR_522	Schisto_mansoni.Chr_W	49353677	49357127	3451	-0.7214257	6.227575e-50	Schisto_mansoni.Chr_W:49353677..49357127
CNVR_1227	Schisto_mansoni.Chr_1	22070298	22075736	5439	-0.7199408	2.646062e-85	Schisto_mansoni.Chr_1:22070298..22075736
CNVR_886	Schisto_mansoni.Chr_4	6320508	6323614	3107	-0.7194934	2.906810e-49	Schisto_mansoni.Chr_4:6320508..6323614
CNVR_498	Schisto_mansoni.Chr_W	45202647	45206097	3451	-0.7194437	1.094902e-49	Schisto_mansoni.Chr_W:45202647..45206097
CNVR_953	Schisto_mansoni.Chr_4	14859738	14863622	3885	-0.7191205	4.525115e-61	Schisto_mansoni.Chr_4:14859738..14863622
CNVR_1133	Schisto_mansoni.Chr_1	7503102	7506208	3107	-0.7181033	2.636348e-49	Schisto_mansoni.Chr_1:7503102..7506208
CNVR_970	Schisto_mansoni.Chr_4	18014358	18017464	3107	-0.7176318	4.918723e-49	Schisto_mansoni.Chr_4:18014358..18017464
CNVR_931	Schisto_mansoni.Chr_4	11316618	11321278	4661	-0.7173532	1.366103e-72	Schisto_mansoni.Chr_4:11316618..11321278
CNVR_1388	Schisto_mansoni.Chr_1	48885344	48889228	3885	-0.7171567	4.907928e-61	Schisto_mansoni.Chr_1:48885344..48889228
CNVR_952	Schisto_mansoni.Chr_4	14737748	14741632	3885	-0.7168485	1.008359e-60	Schisto_mansoni.Chr_4:14737748..14741632
CNVR_1285	Schisto_mansoni.Chr_1	30574562	30577670	3109	-0.7163836	4.290162e-49	Schisto_mansoni.Chr_1:30574562..30577670
CNVR_176	Schisto_mansoni.Chr_2	12939770	12943654	3885	-0.7162413	1.023053e-61	Schisto_mansoni.Chr_2:12939770..12943654
CNVR_1405	Schisto_mansoni.Chr_1	52178270	52182154	3885	-0.716104	7.119958e-61	Schisto_mansoni.Chr_1:52178270..52182154
CNVR_1327	Schisto_mansoni.Chr_1	35534930	35541922	6993	-0.7159177	5.148975e-108	Schisto_mansoni.Chr_1:35534930..35541922
CNVR_317	Schisto_mansoni.Chr_W	23984065	23988379	4315	-0.7151011	5.462998e-61	Schisto_mansoni.Chr_W:23984065..23988379
CNVR_1335	Schisto_mansoni.Chr_1	39660024	39664684	4661	-0.7146237	2.084407e-72	Schisto_mansoni.Chr_1:39660024..39664684
CNVR_166	Schisto_mansoni.Chr_W	9061069	9065383	4315	-0.714552	6.633925e-61	Schisto_mansoni.Chr_W:9061069..9065383
CNVR_1322	Schisto_mansoni.Chr_1	35248218	35251324	3107	-0.7143695	7.580488e-49	Schisto_mansoni.Chr_1:35248218..35251324
CNVR_692	Schisto_mansoni.Chr_3	7632084	7635968	3885	-0.7134336	1.836667e-61	Schisto_mansoni.Chr_3:7632084..7635968
CNVR_1459	Schisto_mansoni.Chr_1	60296366	60300250	3885	-0.7125651	2.479826e-60	Schisto_mansoni.Chr_1:60296366..60300250
CNVR_268	Schisto_mansoni.Chr_2	29325146	29328254	3109	-0.711987	3.33288e-49	Schisto_mansoni.Chr_2:29325146..29328254
CNVR_1447	Schisto_mansoni.Chr_1	58716726	58719832	3107	-0.7112104	1.847198e-48	Schisto_mansoni.Chr_1:58716726..58719832
CNVR_138	Schisto_mansoni.Chr_2	5216390	5220274	3885	-0.7109859	6.732426e-61	Schisto_mansoni.Chr_2:5216390..5220274
CNVR_1225	Schisto_mansoni.Chr_1	21723756	21728416	4661	-0.710861	1.020889e-71	Schisto_mansoni.Chr_1:21723756..21728416
CNVR_235	Schisto_mansoni.Chr_2	20883818	20886926	3109	-0.7098399	6.163042e-49	Schisto_mansoni.Chr_2:20883818..20886926
CNVR_1454	Schisto_mansoni.Chr_1	59178264	59181370	3107	-0.7090089	3.430651e-48	Schisto_mansoni.Chr_1:59178264..59181370
CNVR_397	Schisto_mansoni.Chr_6	7205510	7208618	3109	-0.7089628	4.211178e-52	Schisto_mansoni.Chr_6:7205510..7208618
CNVR_497	Schisto_mansoni.Chr_W	45198331	45201783	3453	-0.7081759	2.653707e-48	Schisto_mansoni.Chr_W:45198331..45201783
CNVR_220	Schisto_mansoni.Chr_2	18712104	18715210	3107	-0.7080953	1.014650e-48	Schisto_mansoni.Chr_2:18712104..18715210
CNVR_1233	Schisto_mansoni.Chr_1	22733078	22736186	3109	-0.7076913	4.966095e-48	Schisto_mansoni.Chr_1:22733078..22736186
CNVR_593	Schisto_mansoni.Chr_7	4971636	4977074	5439	-0.707592	2.001905e-90	Schisto_mansoni.Chr_7:4971636..4977074
CNVR_312	Schisto_mansoni.Chr_W	23445553	23449005	3453	-0.7075369	3.176339e-48	Schisto_mansoni.Chr_W:23445553..23449005
CNVR_405	Schisto_mansoni.Chr_6	9114600	9117706	3107	-0.7074815	6.628456e-52	Schisto_mansoni.Chr_6:9114600..9117706
CNVR_333	Schisto_mansoni.Chr_W	26531641	26537681	6041	-0.7073537	5.558017e-83	Schisto_mansoni.Chr_W:26531641..26537681
CNVR_237	Schisto_mansoni.Chr_2	21286304	21289412	3109	-0.7069686	1.399421e-48	Schisto_mansoni.Chr_2:21286304..21289412
CNVR_354	Schisto_mansoni.Chr_W	27678569	27682019	3451	-0.7057024	5.318251e-48	Schisto_mansoni.Chr_W:27678569..27682019
CNVR_1342	Schisto_mansoni.Chr_1	41930418	41934302	3885	-0.7053853	3.077973e-59	Schisto_mansoni.Chr_1:41930418..41934302
CNVR_1348	Schisto_mansoni.Chr_1	42400502	42404386	3885	-0.7053676	3.097159e-59	Schisto_mansoni.Chr_1:42400502..42404386
CNVR_1160	Schisto_mansoni.Chr_1	14601774	14604880	3107	-0.7046825	1.153645e-47	Schisto_mansoni.Chr_1:14601774..14604880
CNVR_702	Schisto_mansoni.Chr_3	8967746	8970854	3109	-0.7045046	2.010528e-48	Schisto_mansoni.Chr_3:8967746..8970854
CNVR_663	Schisto_mansoni.Chr_3	3022920	3026026	3107	-0.704231	2.173218e-48	Schisto_mansoni.Chr_3:3022920..3026026
CNVR_587	Schisto_mansoni.Chr_7	4668606	4671712	3107	-0.7012023	1.314341e-51	Schisto_mansoni.Chr_7:4668606..4671712
CNVR_689	Schisto_mansoni.Chr_3	7527188	7531850	4663	-0.700688	5.067812e-71	Schisto_mansoni.Chr_3:7527188..7531850
CNVR_160	Schisto_mansoni.Chr_W	8358587	8363765	5179	-0.7003722	4.01375e-70	Schisto_mansoni.Chr_W:8358587..8363765
CNVR_506	Schisto_mansoni.Chr_W	45951731	45955181	3451	-0.6995175	3.002806e-47	Schisto_mansoni.Chr_W:45951731..45955181
CNVR_1411	Schisto_mansoni.Chr_1	53527142	53530250	3109	-0.699151	5.397692e-47	Schisto_mansoni.Chr_1:53527142..53530250
CNVR_1440	Schisto_mansoni.Chr_1	57937394	57941278	3885	-0.6991208	2.731261e-58	Schisto_mansoni.Chr_1:57937394..57941278
CNVR_1407	Schisto_mansoni.Chr_1	52646802	52649908	3107	-0.6979851	7.464248e-47	Schisto_mansoni.Chr_1:52646802..52649908
CNVR_162	Schisto_mansoni.Chr_2	11430060	11433166	3107	-0.6970141	2.359358e-47	Schisto_mansoni.Chr_2:11430060..11433166
CNVR_225	Schisto_mansoni.Chr_2	19415288	19418396	3109	-0.6968572	2.466211e-47	Schisto_mansoni.Chr_2:19415288..19418396
CNVR_151	Schisto_mansoni.Chr_W	7042513	7045963	3451	-0.6960561	7.874895e-47	Schisto_mansoni.Chr_W:7042513..7045963
CNVR_266	Schisto_mansoni.Chr_2	29012792	29015900	3109	-0.6955602	3.555901e-47	Schisto_mansoni.Chr_2:29012792..29015900
CNVR_1222	Schisto_mansoni.Chr_1	21072630	21075736	3107	-0.6946669	1.873880e-46	Schisto_mansoni.Chr_1:21072630..21075736
CNVR_142	Schisto_mansoni.Chr_W	6088035	6091485	3451	-0.6942147	1.313423e-46	Schisto_mansoni.Chr_W:6088035..6091485
CNVR_1130	Schisto_mansoni.Chr_1	4910252	4913360	3109	-0.6941258	2.176735e-46	Schisto_mansoni.Chr_1:4910252..4913360
CNVR_140	Schisto_mansoni.Chr_W	6025899	6030213	4315	-0.6941088	8.512222e-58	Schisto_mansoni.Chr_W:6025899..6030213
CNVR_1312	Schisto_mansoni.Chr_1	34121568	34125452	3885	-0.693717	1.776027e-57	Schisto_mansoni.Chr_1:34121568..34125452
CNVR_268	Schisto_mansoni.Chr_W	16510485	16513937	3453	-0.6935593	1.575347e-46	Schisto_mansoni.Chr_W:16510485..16513937
CNVR_170	Schisto_mansoni.Chr_W	9240573	9244025	3453	-0.692697	2.000813e-46	Schisto_mansoni.Chr_W:9240573..9244025
CNVR_382	Schisto_mansoni.Chr_6	5028356	5031464	3109	-0.6923207	6.618218e-50	Schisto_mansoni.Chr_6:5028356..5031464
CNVR_720	Schisto_mansoni.Chr_3	10627418	10632080	4663	-0.6921223	1.890360e-69	Schisto_mansoni.Chr_3:10627418..10632080
CNVR_126	Schisto_mansoni.Chr_2	4536516	4539622	3107	-0.6918432	1.012085e-46	Schisto_mansoni.Chr_2:4536516..4539622
CNVR_416	Schisto_mansoni.Chr_6	11378778	11382662	3885	-0.6910164	1.020482e-61	Schisto_mansoni.Chr_6:11378778..11382662
CNVR_409	Schisto_mansoni.Chr_6	9844980	9848086	3107	-0.6904482	1.162815e-49	Schisto_mansoni.Chr_6:9844980..9848086
CNVR_277	Schisto_mansoni.Chr_W	16804769	16808219	3451	-0.6895453	4.785307e-46	Schisto_mansoni.Chr_W:16804769..16808219
CNVR_719	Schisto_mansoni.Chr_3	10597116	10601776	4661	-0.6882344	9.67012e-69	Schisto_mansoni.Chr_3:10597116..10601776
CNVR_1461	Schisto_mansoni.Chr_1	61182924	61186030	3107	-0.6865546	1.755501e-45	Schisto_mansoni.Chr_1:61182924..61186030
CNVR_903	Schisto_mansoni.Chr_4	7928898	7932004	3107	-0.6862201	3.048513e-45	Schisto_mansoni.Chr_4:7928898..7932004
CNVR_975	Schisto_mansoni.Chr_4	18879936	18883042	3107	-0.6855222	3.689713e-45	Schisto_mansoni.Chr_4:18879936..18883042
CNVR_1275	Schisto_mansoni.Chr_1	29399738	29402846	3109	-0.6853602	2.436574e-45	Schisto_mansoni.Chr_1:29399738..29402846
CNVR_297	Schisto_mansoni.Chr_W	18670575	18674025	3451	-0.6845196	1.911158e-45	Schisto_mansoni.Chr_W:18670575..18674025
CNVR_182	Schisto_mansoni.Chr_2	13700454	13705114	4661	-0.6843794	8.075973e-68	Schisto_mansoni.Chr_2:13700454..13705114
CNVR_342	Schisto_mansoni.Chr_W	27050305	27053755	3451	-0.6828858	2.993114e-45	Schisto_mansoni.Chr_W:27050305..27053755
CNVR_221	Schisto_mansoni.Chr_2	18914124	18917230	3107	-0.6817654	1.690669e-45	Schisto_mansoni.Chr_2:18914124..18917230
CNVR_200	Schisto_mansoni.Chr_2	15534174	15538058	3885	-0.6815634	2.139375e-56	Schisto_mansoni.Chr_2:15534174..15538058
CNVR_1425	Schisto_mansoni.Chr_1	55819292	55824730	5439	-0.6810926	4.265101e-77	Schisto_mansoni.Chr_1:55819292..55824730
CNVR_211	Schisto_mansoni.Chr_W	10989011	10992463	3453	-0.6799308	6.724653e-45	Schisto_mansoni.Chr_W:10989011..10992463
CNVR_478	Schisto_mansoni.Chr_W	42940723	42944175	3453	-0.6794879	7.590646e-45	Schisto_mansoni.Chr_W:42940723..42944175
CNVR_249	Schisto_mansoni.Chr_2	22607204	22610312	3109	-0.6790651	3.576998e-45	Schisto_mansoni.Chr_2:22607204..22610312
CNVR_1261	Schisto_mansoni.Chr_1	27260658	27263764	3107	-0.6788627	1.439558e-44	Schisto_mansoni.Chr_1:27260658..27263764
CNVR_399	Schisto_mansoni.Chr_W	31233265	31236717	3453	-0.6786816	9.461688e-45	Schisto_mansoni.Chr_W:31233265..31236717
CNVR_177	Schisto_mansoni.Chr_2	13043112	13046218	3107	-0.6778494	5.008782e-45	Schisto_mansoni.Chr_2:13043112..13046218
CNVR_156	Schisto_mansoni.Chr_2	10482896	10486004	3109	-0.6774597	5.579187e-45	Schisto_mansoni.Chr_2:10482896..10486004
CNVR_135	Schisto_mansoni.Chr_W	5332909	5336361	3453	-0.6774196	1.335283e-44	Schisto_mansoni.Chr_W:5332909..5336361
CNVR_190	Schisto_mansoni.Chr_2	14617314	14621198	3885	-0.6774143	8.997931e-56	Schisto_mansoni.Chr_2:14617314..14621198
CNVR_1276	Schisto_mansoni.Chr_1	29404400	29409062	4663	-0.6769232	1.307995e-65	Schisto_mansoni.Chr_1:29404400..29409062
CNVR_928	Schisto_mansoni.Chr_4	10901700	10904806	3107	-0.6765088	4.286953e-44	Schisto_mansoni.Chr_4:10901700..10904806
CNVR_306	Schisto_mansoni.Chr_W	19500781	19504231	3451	-0.6751085	2.506401e-44	Schisto_mansoni.Chr_W:19500781..19504231
CNVR_224	Schisto_mansoni.Chr_W	11778657	11782107	3451	-0.6739157	3.466828e-44	Schisto_mansoni.Chr_W:11778657..11782107
CNVR_1445	Schisto_mansoni.Chr_1	58395824	58399708	3885	-0.6726592	2.371351e-54	Schisto_mansoni.Chr_1:58395824..58399708
CNVR_310	Schisto_mansoni.Chr_W	23323007	23326459	3453	-0.6703455	9.131493e-44	Schisto_mansoni.Chr_W:23323007..23326459
CNVR_356	Schisto_mansoni.Chr_W	27912441	27916755	4315	-0.6676013	7.338819e-54	Schisto_mansoni.Chr_W:27912441..27916755
CNVR_139	Schisto_mansoni.Chr_W	5968941	5972391	3451	-0.6664855	2.591061e-43	Schisto_mansoni.Chr_W:5968941..5972391
CNVR_174	Schisto_mansoni.Chr_2	12908690	12912574	3885	-0.6662615	4.142652e-54	Schisto_mansoni.Chr_2:12908690..12912574
CNVR_586	Schisto_mansoni.Chr_7	4660836	4663942	3107	-0.6616769	1.937476e-46	Schisto_mansoni.Chr_7:4660836..4663942
CNVR_467	Schisto_mansoni.Chr_W	42373733	42377183	3451	-0.660951	1.147152e-42	Schisto_mansoni.Chr_W:42373733..42377183
CNVR_402	Schisto_mansoni.Chr_6	7618098	7621982	3885	-0.6601121	9.311884e-57	Schisto_mansoni.Chr_6:7618098..7621982
CNVR_1439	Schisto_mansoni.Chr_1	57866688	57870572	3885	-0.6592894	2.105053e-52	Schisto_mansoni.Chr_1:57866688..57870572
CNVR_326	Schisto_mansoni.Chr_W	25807585	25811035	3451	-0.6588799	1.997147e-42	Schisto_mansoni.Chr_W:25807585..25811035
CNVR_858	Schisto_mansoni.Chr_4	2311964	2315072	3109	-0.6579092	6.278011e-42	Schisto_mansoni.Chr_4:2311964..2315072
CNVR_421	Schisto_mansoni.Chr_6	13587788	13590896	3109	-0.6578463	1.774430e-45	Schisto_mansoni.Chr_6:13587788..13590896
CNVR_1256	Schisto_mansoni.Chr_1	26046984	26050090	3107	-0.656713	5.598787e-42	Schisto_mansoni.Chr_1:26046984..26050090
CNVR_405	Schisto_mansoni.Chr_W	32809967	32813417	3451	-0.656004	4.303764e-42	Schisto_mansoni.Chr_W:32809967..32813417
CNVR_683	Schisto_mansoni.Chr_3	6744750	6747856	3107	-0.6558473	1.462445e-42	Schisto_mansoni.Chr_3:6744750..6747856
CNVR_234	Schisto_mansoni.Chr_W	12494083	12497535	3453	-0.6532793	8.887414e-42	Schisto_mansoni.Chr_W:12494083..12497535
CNVR_591	Schisto_mansoni.Chr_7	4813904	4817012	3109	-0.652285	3.038101e-45	Schisto_mansoni.Chr_7:4813904..4817012
CNVR_529	Schisto_mansoni.Chr_W	58546353	58549803	3451	-0.6509147	1.664626e-41	Schisto_mansoni.Chr_W:58546353..58549803
CNVR_202	Schisto_mansoni.Chr_2	16031454	16035338	3885	-0.6486867	1.572127e-51	Schisto_mansoni.Chr_2:16031454..16035338
CNVR_389	Schisto_mansoni.Chr_6	5604890	5607998	3109	-0.6449337	7.314305e-44	Schisto_mansoni.Chr_6:5604890..5607998
CNVR_423	Schisto_mansoni.Chr_W	35234997	35240173	5177	-0.6439236	3.63142e-60	Schisto_mansoni.Chr_W:35234997..35240173
CNVR_507	Schisto_mansoni.Chr_W	46275355	46278807	3453	-0.6436978	1.118395e-40	Schisto_mansoni.Chr_W:46275355..46278807
CNVR_976	Schisto_mansoni.Chr_4	19712102	19715210	3109	-0.6436312	2.692062e-40	Schisto_mansoni.Chr_4:19712102..19715210
CNVR_1150	Schisto_mansoni.Chr_1	12717548	12720656	3109	-0.6435466	1.810009e-40	Schisto_mansoni.Chr_1:12717548..12720656
CNVR_1282	Schisto_mansoni.Chr_1	30235790	30238898	3109	-0.63629	1.202114e-39	Schisto_mansoni.Chr_1:30235790..30238898
CNVR_1386	Schisto_mansoni.Chr_1	48496068	48499174	3107	-0.6345473	1.889578e-39	Schisto_mansoni.Chr_1:48496068..48499174
CNVR_441	Schisto_mansoni.Chr_W	39855499	39858949	3451	-0.6284167	5.992667e-39	Schisto_mansoni.Chr_W:39855499..39858949
CNVR_1457	Schisto_mansoni.Chr_1	59567540	59570648	3109	-0.619371	9.326304e-38	Schisto_mansoni.Chr_1:59567540..59570648
CNVR_1109	Schisto_mansoni.Chr_1	60412916	60416024	3109	0.6460787	3.653702e-37	Schisto_mansoni.Chr_1:60412916..60416024
CNVR_837	Schisto_mansoni.Chr_4	18788250	18791356	3107	0.651495	2.165785e-37	Schisto_mansoni.Chr_4:18788250..18791356
CNVR_834	Schisto_mansoni.Chr_4	17487552	17490658	3107	0.6614733	2.224679e-38	Schisto_mansoni.Chr_4:17487552..17490658
CNVR_1017	Schisto_mansoni.Chr_1	9121592	9125476	3885	0.6620507	5.216652e-48	Schisto_mansoni.Chr_1:9121592..9125476
CNVR_28	Schisto_mansoni.Chr_2	13771160	13774268	3109	0.6644678	5.138014e-39	Schisto_mansoni.Chr_2:13771160..13774268
CNVR_1036	Schisto_mansoni.Chr_1	21175194	21178300	3107	0.6670823	2.89954e-39	Schisto_mansoni.Chr_1:21175194..21178300
CNVR_1108	Schisto_mansoni.Chr_1	60211674	60214780	3107	0.6731061	7.1192e-40	Schisto_mansoni.Chr_1:60211674..60214780
CNVR_853	Schisto_mansoni.Chr_4	31009682	31013566	3885	0.6883345	6.4829e-51	Schisto_mansoni.Chr_4:31009682..31013566
CNVR_7	Schisto_mansoni.Chr_2	811578	814684	3107	0.69171	8.714742e-42	Schisto_mansoni.Chr_2:811578..814684
CNVR_1074	Schisto_mansoni.Chr_1	45436242	45439348	3107	0.7005376	1.082273e-42	Schisto_mansoni.Chr_1:45436242..45439348
CNVR_1053	Schisto_mansoni.Chr_1	34791342	34794448	3107	0.7011825	9.274786e-43	Schisto_mansoni.Chr_1:34791342..34794448
CNVR_305	Schisto_mansoni.Chr_6	2526416	2529524	3109	0.7074335	8.124809e-46	Schisto_mansoni.Chr_6:2526416..2529524
CNVR_360	Schisto_mansoni.Chr_6	18661598	18665482	3885	0.7137559	1.077622e-57	Schisto_mansoni.Chr_6:18661598..18665482
CNVR_69	Schisto_mansoni.Chr_W	43367909	43371359	3451	0.7151659	9.266937e-45	Schisto_mansoni.Chr_W:43367909..43371359
CNVR_620	Schisto_mansoni.Chr_3	13590120	13593226	3107	0.7201619	1.744118e-45	Schisto_mansoni.Chr_3:13590120..13593226
CNVR_486	Schisto_mansoni.Chr_5	8358578	8361686	3109	0.721113	6.649485e-46	Schisto_mansoni.Chr_5:8358578..8361686
CNVR_50	Schisto_mansoni.Chr_W	31747613	31751065	3453	0.727623	4.284776e-46	Schisto_mansoni.Chr_W:31747613..31751065
CNVR_6	Schisto_mansoni.Chr_2	782828	788266	5439	0.7315273	4.79953e-79	Schisto_mansoni.Chr_2:782828..788266
CNVR_1111	Schisto_mansoni.Chr_1	63290148	63293254	3107	0.74334	3.244857e-47	Schisto_mansoni.Chr_1:63290148..63293254
CNVR_1060	Schisto_mansoni.Chr_1	39433140	39436246	3107	0.7439418	2.796235e-47	Schisto_mansoni.Chr_1:39433140..39436246
CNVR_1114	Schisto_mansoni.Chr_1	64151840	64155724	3885	0.7487661	2.671959e-59	Schisto_mansoni.Chr_1:64151840..64155724
CNVR_639	Schisto_mansoni.Chr_3	20030672	20033780	3109	0.7558024	2.315616e-49	Schisto_mansoni.Chr_3:20030672..20033780
CNVR_58	Schisto_mansoni.Chr_W	36412991	36417305	4315	0.7577546	2.873543e-61	Schisto_mansoni.Chr_W:36412991..36417305
CNVR_91	Schisto_mansoni.Chr_2	32389634	32392742	3109	0.7660458	1.174978e-49	Schisto_mansoni.Chr_2:32389634..32392742
CNVR_27	Schisto_mansoni.Chr_2	13389654	13393538	3885	0.7734209	1.269578e-62	Schisto_mansoni.Chr_2:13389654..13393538
CNVR_618	Schisto_mansoni.Chr_3	12865956	12869062	3107	0.7751959	1.637639e-51	Schisto_mansoni.Chr_3:12865956..12869062
CNVR_64	Schisto_mansoni.Chr_W	39896923	39902099	5177	0.7771196	2.299231e-76	Schisto_mansoni.Chr_W:39896923..39902099
CNVR_852	Schisto_mansoni.Chr_4	30820872	30824756	3885	0.7788814	7.596747e-63	Schisto_mansoni.Chr_4:30820872..30824756
CNVR_841	Schisto_mansoni.Chr_4	27827090	27830198	3109	0.779583	1.026926e-50	Schisto_mansoni.Chr_4:27827090..27830198
CNVR_310	Schisto_mansoni.Chr_6	5019810	5022916	3107	0.7817118	3.330709e-54	Schisto_mansoni.Chr_6:5019810..5022916
CNVR_23	Schisto_mansoni.Chr_W	12840147	12843597	3451	0.7836115	3.028258e-52	Schisto_mansoni.Chr_W:12840147..12843597
CNVR_1047	Schisto_mansoni.Chr_1	28985598	28990258	4661	0.7896004	1.78487e-77	Schisto_mansoni.Chr_1:28985598..28990258
CNVR_72	Schisto_mansoni.Chr_W	47621635	47625087	3453	0.791675	3.769916e-53	Schisto_mansoni.Chr_W:47621635..47625087
CNVR_822	Schisto_mansoni.Chr_4	16411406	16414514	3109	0.7924875	3.981987e-52	Schisto_mansoni.Chr_4:16411406..16414514
CNVR_68	Schisto_mansoni.Chr_2	30346902	30350008	3107	0.7961915	5.783231e-53	Schisto_mansoni.Chr_2:30346902..30350008
CNVR_99	Schisto_mansoni.Chr_W	56294785	56299963	5179	0.7964124	1.319842e-79	Schisto_mansoni.Chr_W:56294785..56299963
CNVR_472	Schisto_mansoni.Chr_5	5933562	5936668	3107	0.797231	2.690627e-54	Schisto_mansoni.Chr_5:5933562..5936668
CNVR_1094	Schisto_mansoni.Chr_1	51761022	51766460	5439	0.8015032	2.212548e-92	Schisto_mansoni.Chr_1:51761022..51766460
CNVR_98	Schisto_mansoni.Chr_W	56285293	56289607	4315	0.8025756	1.611072e-67	Schisto_mansoni.Chr_W:56285293..56289607
CNVR_1055	Schisto_mansoni.Chr_1	35743166	35747050	3885	0.8045858	5.923796e-67	Schisto_mansoni.Chr_1:35743166..35747050
CNVR_90	Schisto_mansoni.Chr_2	32380310	32383418	3109	0.8054485	5.423244e-54	Schisto_mansoni.Chr_2:32380310..32383418
CNVR_1006	Schisto_mansoni.Chr_1	615774	624320	8547	0.8067982	1.136726e-145	Schisto_mansoni.Chr_1:615774..624320
CNVR_1005	Schisto_mansoni.Chr_1	607226	611110	3885	0.8120108	5.425416e-68	Schisto_mansoni.Chr_1:607226..611110
CNVR_110	Schisto_mansoni.Chr_W	58813883	58818197	4315	0.8124674	6.368168e-69	Schisto_mansoni.Chr_W:58813883..58818197
CNVR_1106	Schisto_mansoni.Chr_1	59811518	59814626	3109	0.8214317	8.087925e-56	Schisto_mansoni.Chr_1:59811518..59814626
CNVR_1061	Schisto_mansoni.Chr_1	39437802	39440908	3107	0.8215329	7.878262e-56	Schisto_mansoni.Chr_1:39437802..39440908
CNVR_63	Schisto_mansoni.Chr_2	27273090	27276974	3885	0.8222052	2.243226e-69	Schisto_mansoni.Chr_2:27273090..27276974
CNVR_1016	Schisto_mansoni.Chr_1	8536512	8540396	3885	0.8288484	2.312369e-70	Schisto_mansoni.Chr_1:8536512..8540396
CNVR_630	Schisto_mansoni.Chr_3	17398974	17402080	3107	0.8299896	9.93323e-58	Schisto_mansoni.Chr_3:17398974..17402080
CNVR_28	Schisto_mansoni.Chr_W	13378659	13382109	3451	0.8304095	1.475038e-57	Schisto_mansoni.Chr_W:13378659..13382109
CNVR_338	Schisto_mansoni.Chr_6	14298744	14301850	3107	0.8328172	3.308728e-60	Schisto_mansoni.Chr_6:14298744..14301850
CNVR_1084	Schisto_mansoni.Chr_1	47703528	47708188	4661	0.835909	2.932465e-85	Schisto_mansoni.Chr_1:47703528..47708188
CNVR_784	Schisto_mansoni.Chr_4	967754	970862	3109	0.8380423	3.403151e-57	Schisto_mansoni.Chr_4:967754..970862
CNVR_334	Schisto_mansoni.Chr_6	13125474	13128580	3107	0.8400257	4.565979e-61	Schisto_mansoni.Chr_6:13125474..13128580
CNVR_801	Schisto_mansoni.Chr_4	5948324	5951432	3109	0.8475231	2.893264e-58	Schisto_mansoni.Chr_4:5948324..5951432
CNVR_329	Schisto_mansoni.Chr_6	10902476	10905584	3109	0.8477803	5.380261e-62	Schisto_mansoni.Chr_6:10902476..10905584
CNVR_476	Schisto_mansoni.Chr_5	7039232	7044670	5439	0.84919	5.052439e-104	Schisto_mansoni.Chr_5:7039232..7044670
CNVR_1072	Schisto_mansoni.Chr_1	45009668	45013552	3885	0.850476	1.940506e-73	Schisto_mansoni.Chr_1:45009668..45013552
CNVR_806	Schisto_mansoni.Chr_4	8033792	8036900	3109	0.8541696	5.103894e-59	Schisto_mansoni.Chr_4:8033792..8036900
CNVR_24	Schisto_mansoni.Chr_2	9520194	9524078	3885	0.8565747	3.043875e-74	Schisto_mansoni.Chr_2:9520194..9524078
CNVR_1097	Schisto_mansoni.Chr_1	53674772	53678656	3885	0.8668633	8.607762e-76	Schisto_mansoni.Chr_1:53674772..53678656
CNVR_555	Schisto_mansoni.Chr_7	4341488	4344596	3109	0.8697536	2.953459e-65	Schisto_mansoni.Chr_7:4341488..4344596
CNVR_309	Schisto_mansoni.Chr_6	4522530	4525636	3107	0.8707789	9.0392e-65	Schisto_mansoni.Chr_6:4522530..4525636
CNVR_1031	Schisto_mansoni.Chr_1	15460358	15464242	3885	0.8708183	2.313450e-76	Schisto_mansoni.Chr_1:15460358..15464242
CNVR_1079	Schisto_mansoni.Chr_1	46765688	46768796	3109	0.871122	1.702794e-61	Schisto_mansoni.Chr_1:46765688..46768796
CNVR_337	Schisto_mansoni.Chr_6	14294082	14297188	3107	0.8742011	3.473494e-65	Schisto_mansoni.Chr_6:14294082..14297188
CNVR_621	Schisto_mansoni.Chr_3	13907136	13910242	3107	0.8752304	5.290155e-63	Schisto_mansoni.Chr_3:13907136..13910242
CNVR_101	Schisto_mansoni.Chr_W	56742683	56747859	5177	0.8758277	2.506589e-93	Schisto_mansoni.Chr_W:56742683..56747859
CNVR_805	Schisto_mansoni.Chr_4	7693466	7696574	3109	0.8772335	1.187613e-61	Schisto_mansoni.Chr_4:7693466..7696574
CNVR_477	Schisto_mansoni.Chr_5	7846536	7849642	3107	0.8784041	1.165689e-63	Schisto_mansoni.Chr_5:7846536..7849642
CNVR_79	Schisto_mansoni.Chr_2	31921880	31925764	3885	0.8826485	5.45364e-78	Schisto_mansoni.Chr_2:31921880..31925764
CNVR_362	Schisto_mansoni.Chr_6	19663152	19666258	3107	0.8835323	2.541478e-66	Schisto_mansoni.Chr_6:19663152..19666258
CNVR_37	Schisto_mansoni.Chr_2	19984052	19987160	3109	0.8908523	1.028925e-63	Schisto_mansoni.Chr_2:19984052..19987160
CNVR_15	Schisto_mansoni.Chr_2	6684144	6687250	3107	0.8936234	4.902844e-64	Schisto_mansoni.Chr_2:6684144..6687250
CNVR_1010	Schisto_mansoni.Chr_1	2785934	2789042	3109	0.9002815	6.88104e-65	Schisto_mansoni.Chr_1:2785934..2789042
CNVR_34	Schisto_mansoni.Chr_2	17294078	17301070	6993	0.9014192	9.978845e-144	Schisto_mansoni.Chr_2:17294078..17301070
CNVR_1066	Schisto_mansoni.Chr_1	40160412	40163518	3107	0.9015476	4.890564e-65	Schisto_mansoni.Chr_1:40160412..40163518
CNVR_78	Schisto_mansoni.Chr_2	31840296	31843402	3107	0.9052805	2.148682e-65	Schisto_mansoni.Chr_2:31840296..31843402
CNVR_1080	Schisto_mansoni.Chr_1	46769574	46772680	3107	0.905797	1.552617e-65	Schisto_mansoni.Chr_1:46769574..46772680
CNVR_1103	Schisto_mansoni.Chr_1	58283936	58287044	3109	0.9065482	1.267328e-65	Schisto_mansoni.Chr_1:58283936..58287044
CNVR_1067	Schisto_mansoni.Chr_1	40182944	40186052	3109	0.908743	7.000266e-66	Schisto_mansoni.Chr_1:40182944..40186052
CNVR_480	Schisto_mansoni.Chr_5	8172876	8175982	3107	0.9093597	2.534089e-67	Schisto_mansoni.Chr_5:8172876..8175982
CNVR_1105	Schisto_mansoni.Chr_1	59047728	59051612	3885	0.9105613	3.755529e-82	Schisto_mansoni.Chr_1:59047728..59051612
CNVR_1088	Schisto_mansoni.Chr_1	51051620	51058612	6993	0.912078	1.029609e-146	Schisto_mansoni.Chr_1:51051620..51058612
CNVR_317	Schisto_mansoni.Chr_6	10024466	10027574	3109	0.9152926	3.213107e-70	Schisto_mansoni.Chr_6:10024466..10027574
CNVR_102	Schisto_mansoni.Chr_2	32753270	32760262	6993	0.9192889	2.008921e-148	Schisto_mansoni.Chr_2:32753270..32760262
CNVR_1059	Schisto_mansoni.Chr_1	39424592	39427700	3109	0.9205434	2.853805e-67	Schisto_mansoni.Chr_1:39424592..39427700
CNVR_62	Schisto_mansoni.Chr_W	39161647	39165097	3451	0.9217933	2.641550e-68	Schisto_mansoni.Chr_W:39161647..39165097
CNVR_314	Schisto_mansoni.Chr_6	9006596	9011258	4663	0.9239946	5.418271e-106	Schisto_mansoni.Chr_6:9006596..9011258
CNVR_1107	Schisto_mansoni.Chr_1	59945162	59952932	7771	0.9240978	2.514036e-166	Schisto_mansoni.Chr_1:59945162..59952932
CNVR_54	Schisto_mansoni.Chr_W	34592925	34596375	3451	0.9254716	9.559618e-69	Schisto_mansoni.Chr_W:34592925..34596375
CNVR_1039	Schisto_mansoni.Chr_1	23555144	23560582	5439	0.9277536	8.720803e-118	Schisto_mansoni.Chr_1:23555144..23560582
CNVR_466	Schisto_mansoni.Chr_5	5735426	5739310	3885	0.9295956	1.049434e-86	Schisto_mansoni.Chr_5:5735426..5739310
CNVR_321	Schisto_mansoni.Chr_6	10846532	10851194	4663	0.9300415	4.075302e-107	Schisto_mansoni.Chr_6:10846532..10851194
CNVR_1113	Schisto_mansoni.Chr_1	64119206	64123868	4663	0.9308823	8.564334e-102	Schisto_mansoni.Chr_1:64119206..64123868
CNVR_638	Schisto_mansoni.Chr_3	19765716	19769600	3885	0.9326053	7.758408e-87	Schisto_mansoni.Chr_3:19765716..19769600
CNVR_65	Schisto_mansoni.Chr_2	28820874	28825534	4661	0.9340938	3.214909e-102	Schisto_mansoni.Chr_2:28820874..28825534
CNVR_108	Schisto_mansoni.Chr_W	57824021	57827473	3453	0.9347689	7.278666e-70	Schisto_mansoni.Chr_W:57824021..57827473
CNVR_489	Schisto_mansoni.Chr_5	8455704	8458810	3107	0.936595	1.398946e-70	Schisto_mansoni.Chr_5:8455704..8458810
CNVR_46	Schisto_mansoni.Chr_W	22904453	22907903	3451	0.9371073	3.803276e-70	Schisto_mansoni.Chr_W:22904453..22907903
CNVR_1068	Schisto_mansoni.Chr_1	41873696	41876804	3109	0.9377299	2.633037e-69	Schisto_mansoni.Chr_1:41873696..41876804
CNVR_561	Schisto_mansoni.Chr_7	5663166	5666272	3107	0.9406532	4.663925e-74	Schisto_mansoni.Chr_7:5663166..5666272
CNVR_35	Schisto_mansoni.Chr_2	18175974	18179080	3107	0.9425237	8.95989e-70	Schisto_mansoni.Chr_2:18175974..18179080
CNVR_104	Schisto_mansoni.Chr_W	57112909	57116361	3453	0.9426882	8.062552e-71	Schisto_mansoni.Chr_W:57112909..57116361
CNVR_1008	Schisto_mansoni.Chr_1	1074204	1077310	3107	0.9428722	6.444189e-70	Schisto_mansoni.Chr_1:1074204..1077310
CNVR_34	Schisto_mansoni.Chr_W	15951261	15955575	4315	0.9444595	2.540160e-88	Schisto_mansoni.Chr_W:15951261..15955575
CNVR_45	Schisto_mansoni.Chr_W	22126027	22129477	3451	0.9450105	4.224259e-71	Schisto_mansoni.Chr_W:22126027..22129477
CNVR_787	Schisto_mansoni.Chr_4	3595568	3599452	3885	0.9514558	2.10219e-87	Schisto_mansoni.Chr_4:3595568..3599452
CNVR_642	Schisto_mansoni.Chr_3	24210156	24215594	5439	0.9585166	2.790626e-126	Schisto_mansoni.Chr_3:24210156..24215594
CNVR_359	Schisto_mansoni.Chr_6	18646058	18657712	11655	0.959777	1.280833e-278	Schisto_mansoni.Chr_6:18646058..18657712
CNVR_1020	Schisto_mansoni.Chr_1	9482120	9486004	3885	0.9636136	5.088173e-90	Schisto_mansoni.Chr_1:9482120..9486004
CNVR_646	Schisto_mansoni.Chr_3	27573788	27577672	3885	0.9654252	8.28015e-92	Schisto_mansoni.Chr_3:27573788..27577672
CNVR_347	Schisto_mansoni.Chr_6	17810784	17813890	3107	0.966908	1.191545e-76	Schisto_mansoni.Chr_6:17810784..17813890
CNVR_340	Schisto_mansoni.Chr_6	15551268	15555152	3885	0.9679182	1.699002e-95	Schisto_mansoni.Chr_6:15551268..15555152
CNVR_810	Schisto_mansoni.Chr_4	14387322	14390428	3107	0.9691784	2.129942e-72	Schisto_mansoni.Chr_4:14387322..14390428
CNVR_611	Schisto_mansoni.Chr_3	5472800	5475908	3109	0.9718544	1.308242e-74	Schisto_mansoni.Chr_3:5472800..5475908
CNVR_55	Schisto_mansoni.Chr_W	35358405	35361857	3453	0.975289	8.831945e-75	Schisto_mansoni.Chr_W:35358405..35361857
CNVR_48	Schisto_mansoni.Chr_2	22367888	22374104	6217	0.9777646	5.298178e-146	Schisto_mansoni.Chr_2:22367888..22374104
CNVR_89	Schisto_mansoni.Chr_W	52665871	52669321	3451	0.9798557	2.443855e-75	Schisto_mansoni.Chr_W:52665871..52669321
CNVR_68	Schisto_mansoni.Chr_W	43172007	43176321	4315	0.9817453	5.483149e-94	Schisto_mansoni.Chr_W:43172007..43176321
CNVR_353	Schisto_mansoni.Chr_6	18202392	18205498	3107	0.981918	1.536967e-78	Schisto_mansoni.Chr_6:18202392..18205498
CNVR_84	Schisto_mansoni.Chr_W	47985821	47989273	3453	0.982247	1.246208e-75	Schisto_mansoni.Chr_W:47985821..47989273
CNVR_842	Schisto_mansoni.Chr_4	29066406	29069512	3107	0.983056	4.755183e-74	Schisto_mansoni.Chr_4:29066406..29069512
CNVR_831	Schisto_mansoni.Chr_4	16656938	16660822	3885	0.9830943	4.289856e-92	Schisto_mansoni.Chr_4:16656938..16660822
CNVR_1042	Schisto_mansoni.Chr_1	24160428	24163534	3107	0.9864992	3.821128e-75	Schisto_mansoni.Chr_1:24160428..24163534
CNVR_624	Schisto_mansoni.Chr_3	14610320	14613428	3109	0.9875614	1.562440e-76	Schisto_mansoni.Chr_3:14610320..14613428
CNVR_33	Schisto_mansoni.Chr_2	16986386	16990270	3885	0.9882193	1.489905e-93	Schisto_mansoni.Chr_2:16986386..16990270
CNVR_1112	Schisto_mansoni.Chr_1	63382610	63385718	3109	0.9890104	1.902218e-75	Schisto_mansoni.Chr_1:63382610..63385718
CNVR_462	Schisto_mansoni.Chr_5	5499996	5503880	3885	0.9911009	5.238097e-96	Schisto_mansoni.Chr_5:5499996..5503880
CNVR_97	Schisto_mansoni.Chr_2	32693442	32701210	7769	0.9928288	1.683393e-186	Schisto_mansoni.Chr_2:32693442..32701210
CNVR_39	Schisto_mansoni.Chr_2	22160430	22165868	5439	0.994514	1.632142e-131	Schisto_mansoni.Chr_2:22160430..22165868
CNVR_789	Schisto_mansoni.Chr_4	4161224	4167440	6217	0.9968394	1.888743e-149	Schisto_mansoni.Chr_4:4161224..4167440
CNVR_323	Schisto_mansoni.Chr_6	10867512	10872172	4661	1.000598	2.181252e-120	Schisto_mansoni.Chr_6:10867512..10872172
CNVR_627	Schisto_mansoni.Chr_3	17286308	17289416	3109	1.000720	3.771410e-78	Schisto_mansoni.Chr_3:17286308..17289416
CNVR_40	Schisto_mansoni.Chr_2	22167422	22172084	4663	1.002569	1.841514e-114	Schisto_mansoni.Chr_2:22167422..22172084
CNVR_90	Schisto_mansoni.Chr_W	52730595	52736635	6041	1.007067	3.115291e-136	Schisto_mansoni.Chr_W:52730595..52736635
CNVR_474	Schisto_mansoni.Chr_5	5950656	5953762	3107	1.010489	1.46897e-79	Schisto_mansoni.Chr_5:5950656..5953762
CNVR_1116	Schisto_mansoni.Chr_1	64656114	64661552	5439	1.010606	3.738984e-135	Schisto_mansoni.Chr_1:64656114..64661552
CNVR_1044	Schisto_mansoni.Chr_1	24893138	24896246	3109	1.011959	3.17449e-78	Schisto_mansoni.Chr_1:24893138..24896246
CNVR_1071	Schisto_mansoni.Chr_1	43342226	43349218	6993	1.015035	2.132531e-174	Schisto_mansoni.Chr_1:43342226..43349218
CNVR_98	Schisto_mansoni.Chr_2	32701988	32707426	5439	1.017982	1.851987e-136	Schisto_mansoni.Chr_2:32701988..32707426
CNVR_60	Schisto_mansoni.Chr_W	37255279	37258731	3453	1.028879	2.262917e-81	Schisto_mansoni.Chr_W:37255279..37258731
CNVR_57	Schisto_mansoni.Chr_2	24476666	24479774	3109	1.031006	2.200566e-80	Schisto_mansoni.Chr_2:24476666..24479774
CNVR_458	Schisto_mansoni.Chr_5	4672490	4676374	3885	1.031205	3.734684e-102	Schisto_mansoni.Chr_5:4672490..4676374
CNVR_86	Schisto_mansoni.Chr_2	32106806	32110690	3885	1.032189	3.509345e-100	Schisto_mansoni.Chr_2:32106806..32110690
CNVR_1054	Schisto_mansoni.Chr_1	34816206	34825528	9323	1.032318	3.914958e-238	Schisto_mansoni.Chr_1:34816206..34825528
CNVR_1096	Schisto_mansoni.Chr_1	52219452	52224890	5439	1.034568	2.992740e-140	Schisto_mansoni.Chr_1:52219452..52224890
CNVR_66	Schisto_mansoni.Chr_W	41801563	41805015	3453	1.038132	1.613860e-82	Schisto_mansoni.Chr_W:41801563..41805015
CNVR_622	Schisto_mansoni.Chr_3	13921898	13925006	3109	1.038615	7.752978e-83	Schisto_mansoni.Chr_3:13921898..13925006
CNVR_356	Schisto_mansoni.Chr_6	18621972	18632072	10101	1.042580	8.587652e-276	Schisto_mansoni.Chr_6:18621972..18632072
CNVR_827	Schisto_mansoni.Chr_4	16529510	16538834	9325	1.043124	8.07308e-240	Schisto_mansoni.Chr_4:16529510..16538834
CNVR_558	Schisto_mansoni.Chr_7	5467362	5471246	3885	1.043880	1.488458e-108	Schisto_mansoni.Chr_7:5467362..5471246
CNVR_5	Schisto_mansoni.Chr_W	1455451	1460627	5177	1.044101	6.389224e-124	Schisto_mansoni.Chr_W:1455451..1460627
CNVR_605	Schisto_mansoni.Chr_3	4920354	4924238	3885	1.047972	1.607898e-104	Schisto_mansoni.Chr_3:4920354..4924238
CNVR_786	Schisto_mansoni.Chr_4	1670162	1673270	3109	1.056929	6.164243e-83	Schisto_mansoni.Chr_4:1670162..1673270
CNVR_86	Schisto_mansoni.Chr_W	48179133	48183447	4315	1.057280	1.21307e-105	Schisto_mansoni.Chr_W:48179133..48183447
CNVR_614	Schisto_mansoni.Chr_3	9458034	9461140	3107	1.058632	2.501597e-85	Schisto_mansoni.Chr_3:9458034..9461140
CNVR_104	Schisto_mansoni.Chr_2	32855834	32858942	3109	1.060346	5.960628e-84	Schisto_mansoni.Chr_2:32855834..32858942
CNVR_6	Schisto_mansoni.Chr_W	1899895	1905935	6041	1.064966	8.820434e-149	Schisto_mansoni.Chr_W:1899895..1905935
CNVR_304	Schisto_mansoni.Chr_6	239706	245920	6215	1.068154	4.476411e-177	Schisto_mansoni.Chr_6:239706..245920
CNVR_112	Schisto_mansoni.Chr_W	58874293	58877743	3451	1.068615	2.598511e-86	Schisto_mansoni.Chr_W:58874293..58877743
CNVR_814	Schisto_mansoni.Chr_4	15963078	15966962	3885	1.068846	5.348062e-105	Schisto_mansoni.Chr_4:15963078..15966962
CNVR_100	Schisto_mansoni.Chr_W	56359511	56362961	3451	1.071588	1.105864e-86	Schisto_mansoni.Chr_W:56359511..56362961
CNVR_18	Schisto_mansoni.Chr_2	8614988	8683364	68377	1.072369	0	Schisto_mansoni.Chr_2:8614988..8683364
CNVR_44	Schisto_mansoni.Chr_W	21467557	21471009	3453	1.073445	6.483169e-87	Schisto_mansoni.Chr_W:21467557..21471009
CNVR_20	Schisto_mansoni.Chr_W	11958161	11962475	4315	1.078562	5.842347e-109	Schisto_mansoni.Chr_W:11958161..11962475
CNVR_12	Schisto_mansoni.Chr_W	3242723	3252215	9493	1.080075	8.513157e-238	Schisto_mansoni.Chr_W:3242723..3252215
CNVR_1029	Schisto_mansoni.Chr_1	14125472	14128580	3109	1.082120	8.353605e-87	Schisto_mansoni.Chr_1:14125472..14128580
CNVR_1022	Schisto_mansoni.Chr_1	10851194	10857410	6217	1.082928	7.759794e-172	Schisto_mansoni.Chr_1:10851194..10857410
CNVR_1046	Schisto_mansoni.Chr_1	28839522	28843406	3885	1.086747	9.796249e-109	Schisto_mansoni.Chr_1:28839522..28843406
CNVR_17	Schisto_mansoni.Chr_W	3417049	3420501	3453	1.087587	1.105549e-88	Schisto_mansoni.Chr_W:3417049..3420501
CNVR_636	Schisto_mansoni.Chr_3	19401302	19405186	3885	1.087852	9.638944e-111	Schisto_mansoni.Chr_3:19401302..19405186
CNVR_1070	Schisto_mansoni.Chr_1	43258310	43265302	6993	1.091475	2.011622e-195	Schisto_mansoni.Chr_1:43258310..43265302
CNVR_313	Schisto_mansoni.Chr_6	6824004	6830218	6215	1.092317	2.748338e-183	Schisto_mansoni.Chr_6:6824004..6830218
CNVR_358	Schisto_mansoni.Chr_6	18638288	18645280	6993	1.093068	3.72095e-206	Schisto_mansoni.Chr_6:18638288..18645280
CNVR_30	Schisto_mansoni.Chr_2	13972404	13975510	3107	1.095733	2.813633e-88	Schisto_mansoni.Chr_2:13972404..13975510
CNVR_635	Schisto_mansoni.Chr_3	18486774	18490658	3885	1.095794	5.498701e-112	Schisto_mansoni.Chr_3:18486774..18490658
CNVR_803	Schisto_mansoni.Chr_4	6590126	6607220	17095	1.102077	0	Schisto_mansoni.Chr_4:6590126..6607220
CNVR_1081	Schisto_mansoni.Chr_1	47224118	47228002	3885	1.103011	3.060852e-111	Schisto_mansoni.Chr_1:47224118..47228002
CNVR_96	Schisto_mansoni.Chr_2	32614188	32617294	3107	1.107423	1.036159e-89	Schisto_mansoni.Chr_2:32614188..32617294
CNVR_26	Schisto_mansoni.Chr_W	13060211	13066251	6041	1.107661	4.038608e-158	Schisto_mansoni.Chr_W:13060211..13066251
CNVR_21	Schisto_mansoni.Chr_W	12110049	12113499	3451	1.108641	2.538108e-91	Schisto_mansoni.Chr_W:12110049..12113499
CNVR_53	Schisto_mansoni.Chr_W	33614283	33617733	3451	1.108806	2.4198e-91	Schisto_mansoni.Chr_W:33614283..33617733
CNVR_494	Schisto_mansoni.Chr_5	8751740	8754848	3109	1.108837	9.812833e-92	Schisto_mansoni.Chr_5:8751740..8754848
CNVR_465	Schisto_mansoni.Chr_5	5700462	5704346	3885	1.110107	2.21514e-114	Schisto_mansoni.Chr_5:5700462..5704346
CNVR_94	Schisto_mansoni.Chr_W	54935561	54939011	3451	1.110634	1.426480e-91	Schisto_mansoni.Chr_W:54935561..54939011
CNVR_19	Schisto_mansoni.Chr_2	8878392	8894708	16317	1.113229	0	Schisto_mansoni.Chr_2:8878392..8894708
CNVR_457	Schisto_mansoni.Chr_5	4425404	4429288	3885	1.115797	2.875522e-115	Schisto_mansoni.Chr_5:4425404..4429288
CNVR_1062	Schisto_mansoni.Chr_1	39441686	39445570	3885	1.117840	1.574232e-113	Schisto_mansoni.Chr_1:39441686..39445570
CNVR_1075	Schisto_mansoni.Chr_1	46164290	46167398	3109	1.119743	1.904669e-91	Schisto_mansoni.Chr_1:46164290..46167398
CNVR_59	Schisto_mansoni.Chr_W	37244061	37247511	3451	1.128900	7.218312e-94	Schisto_mansoni.Chr_W:37244061..37247511
CNVR_326	Schisto_mansoni.Chr_6	10885382	10892374	6993	1.132444	1.373831e-217	Schisto_mansoni.Chr_6:10885382..10892374
CNVR_496	Schisto_mansoni.Chr_5	9163550	9166658	3109	1.135146	5.099979e-95	Schisto_mansoni.Chr_5:9163550..9166658
CNVR_1002	Schisto_mansoni.Chr_1	231158	235042	3885	1.145495	8.302961e-118	Schisto_mansoni.Chr_1:231158..235042
CNVR_641	Schisto_mansoni.Chr_3	23945976	23949860	3885	1.149752	1.813144e-120	Schisto_mansoni.Chr_3:23945976..23949860
CNVR_18	Schisto_mansoni.Chr_W	3423953	3432583	8631	1.153666	1.894637e-239	Schisto_mansoni.Chr_W:3423953..3432583
CNVR_556	Schisto_mansoni.Chr_7	4351590	4364020	12431	1.154631	0	Schisto_mansoni.Chr_7:4351590..4364020
CNVR_354	Schisto_mansoni.Chr_6	18281646	18287084	5439	1.155388	6.784956e-175	Schisto_mansoni.Chr_6:18281646..18287084
CNVR_795	Schisto_mansoni.Chr_4	4642188	4646072	3885	1.157725	1.436837e-118	Schisto_mansoni.Chr_4:4642188..4646072
CNVR_19	Schisto_mansoni.Chr_W	10569593	10573045	3453	1.158287	1.432709e-97	Schisto_mansoni.Chr_W:10569593..10573045
CNVR_31	Schisto_mansoni.Chr_W	14480709	14493653	12945	1.158303	0	Schisto_mansoni.Chr_W:14480709..14493653
CNVR_75	Schisto_mansoni.Chr_W	47707073	47717427	10355	1.161917	5.009921e-290	Schisto_mansoni.Chr_W:47707073..47717427
CNVR_361	Schisto_mansoni.Chr_6	19656158	19659266	3109	1.162254	1.101738e-101	Schisto_mansoni.Chr_6:19656158..19659266
CNVR_3	Schisto_mansoni.Chr_W	483713	494931	11219	1.164577	0	Schisto_mansoni.Chr_W:483713..494931
CNVR_36	Schisto_mansoni.Chr_2	18815444	18818552	3109	1.164706	9.241259e-97	Schisto_mansoni.Chr_2:18815444..18818552
CNVR_352	Schisto_mansoni.Chr_6	17893922	17897030	3109	1.170794	8.590271e-103	Schisto_mansoni.Chr_6:17893922..17897030
CNVR_76	Schisto_mansoni.Chr_2	31725300	31728406	3107	1.172344	1.055898e-97	Schisto_mansoni.Chr_2:31725300..31728406
CNVR_645	Schisto_mansoni.Chr_3	25388864	25395080	6217	1.172682	2.566162e-197	Schisto_mansoni.Chr_3:25388864..25395080
CNVR_455	Schisto_mansoni.Chr_5	4353144	4358582	5439	1.178175	3.26681e-174	Schisto_mansoni.Chr_5:4353144..4358582
CNVR_473	Schisto_mansoni.Chr_5	5938224	5946770	8547	1.182158	6.246807e-274	Schisto_mansoni.Chr_5:5938224..5946770
CNVR_71	Schisto_mansoni.Chr_W	44929075	44935115	6041	1.183136	9.633287e-175	Schisto_mansoni.Chr_W:44929075..44935115
CNVR_81	Schisto_mansoni.Chr_W	47832207	47847741	15535	1.187202	0	Schisto_mansoni.Chr_W:47832207..47847741
CNVR_619	Schisto_mansoni.Chr_3	13255232	13266110	10879	1.191979	0	Schisto_mansoni.Chr_3:13255232..13266110
CNVR_798	Schisto_mansoni.Chr_4	5055552	5061766	6215	1.195457	9.27651e-198	Schisto_mansoni.Chr_4:5055552..5061766
CNVR_1101	Schisto_mansoni.Chr_1	56628150	56632034	3885	1.196091	1.175606e-125	Schisto_mansoni.Chr_1:56628150..56632034
CNVR_315	Schisto_mansoni.Chr_6	9404420	9407528	3109	1.203811	4.438952e-107	Schisto_mansoni.Chr_6:9404420..9407528
CNVR_1076	Schisto_mansoni.Chr_1	46168176	46172836	4661	1.208976	8.69381e-153	Schisto_mansoni.Chr_1:46168176..46172836
CNVR_63	Schisto_mansoni.Chr_W	39185811	39192713	6903	1.209413	4.818162e-206	Schisto_mansoni.Chr_W:39185811..39192713
CNVR_460	Schisto_mansoni.Chr_5	5391992	5396654	4663	1.209622	1.597998e-155	Schisto_mansoni.Chr_5:5391992..5396654
CNVR_644	Schisto_mansoni.Chr_3	25255220	25259104	3885	1.210621	4.464425e-130	Schisto_mansoni.Chr_3:25255220..25259104
CNVR_821	Schisto_mansoni.Chr_4	16406744	16410628	3885	1.212212	6.183908e-127	Schisto_mansoni.Chr_4:16406744..16410628
CNVR_100	Schisto_mansoni.Chr_2	32712866	32730736	17871	1.215934	0	Schisto_mansoni.Chr_2:32712866..32730736
CNVR_492	Schisto_mansoni.Chr_5	8486784	8492998	6215	1.227622	3.493282e-211	Schisto_mansoni.Chr_5:8486784..8492998
CNVR_357	Schisto_mansoni.Chr_6	18633626	18637510	3885	1.229040	1.890724e-137	Schisto_mansoni.Chr_6:18633626..18637510
CNVR_1004	Schisto_mansoni.Chr_1	576146	582362	6217	1.229476	4.017464e-208	Schisto_mansoni.Chr_1:576146..582362
CNVR_111	Schisto_mansoni.Chr_W	58848403	58852717	4315	1.230424	7.334618e-133	Schisto_mansoni.Chr_W:58848403..58852717
CNVR_1024	Schisto_mansoni.Chr_1	11416074	11420734	4661	1.230768	7.54564e-157	Schisto_mansoni.Chr_1:11416074..11420734
CNVR_613	Schisto_mansoni.Chr_3	7801470	7806130	4661	1.231421	1.240566e-159	Schisto_mansoni.Chr_3:7801470..7806130
CNVR_51	Schisto_mansoni.Chr_W	32782351	32794431	12081	1.231591	0	Schisto_mansoni.Chr_W:32782351..32794431
CNVR_1030	Schisto_mansoni.Chr_1	14343032	14353910	10879	1.232437	0	Schisto_mansoni.Chr_1:14343032..14353910
CNVR_1087	Schisto_mansoni.Chr_1	48749370	48754030	4661	1.240904	9.7419e-159	Schisto_mansoni.Chr_1:48749370..48754030
CNVR_92	Schisto_mansoni.Chr_W	53331243	53334695	3453	1.248601	5.560453e-109	Schisto_mansoni.Chr_W:53331243..53334695
CNVR_95	Schisto_mansoni.Chr_W	55455087	55461127	6041	1.253338	2.948218e-190	Schisto_mansoni.Chr_W:55455087..55461127
CNVR_25	Schisto_mansoni.Chr_2	9649952	9653836	3885	1.255094	2.093539e-134	Schisto_mansoni.Chr_2:9649952..9653836
CNVR_16	Schisto_mansoni.Chr_2	6953762	6956870	3109	1.258834	2.214431e-108	Schisto_mansoni.Chr_2:6953762..6956870
CNVR_103	Schisto_mansoni.Chr_W	57103417	57107731	4315	1.259897	1.624196e-137	Schisto_mansoni.Chr_W:57103417..57107731
CNVR_1063	Schisto_mansoni.Chr_1	39455672	39458780	3109	1.262064	4.052397e-109	Schisto_mansoni.Chr_1:39455672..39458780
CNVR_607	Schisto_mansoni.Chr_3	5020586	5023694	3109	1.263267	4.112182e-111	Schisto_mansoni.Chr_3:5020586..5023694
CNVR_9	Schisto_mansoni.Chr_W	2140673	2144123	3451	1.263984	6.32663e-111	Schisto_mansoni.Chr_W:2140673..2144123
CNVR_609	Schisto_mansoni.Chr_3	5377230	5388884	11655	1.265798	0	Schisto_mansoni.Chr_3:5377230..5388884
CNVR_11	Schisto_mansoni.Chr_2	3987176	3990284	3109	1.267101	2.114355e-109	Schisto_mansoni.Chr_2:3987176..3990284
CNVR_13	Schisto_mansoni.Chr_2	4198520	4202404	3885	1.269137	1.431901e-136	Schisto_mansoni.Chr_2:4198520..4202404
CNVR_1104	Schisto_mansoni.Chr_1	58817736	58820842	3107	1.272365	2.128121e-110	Schisto_mansoni.Chr_1:58817736..58820842
CNVR_1043	Schisto_mansoni.Chr_1	24240458	24243566	3109	1.275428	8.863354e-111	Schisto_mansoni.Chr_1:24240458..24243566
CNVR_1086	Schisto_mansoni.Chr_1	47728392	47732276	3885	1.276733	3.513694e-138	Schisto_mansoni.Chr_1:47728392..47732276
CNVR_470	Schisto_mansoni.Chr_5	5872956	5879170	6215	1.279262	4.219006e-224	Schisto_mansoni.Chr_5:5872956..5879170
CNVR_1003	Schisto_mansoni.Chr_1	235820	239704	3885	1.284391	2.279588e-139	Schisto_mansoni.Chr_1:235820..239704
CNVR_562	Schisto_mansoni.Chr_7	7628976	7633636	4661	1.28644	2.341882e-177	Schisto_mansoni.Chr_7:7628976..7633636
CNVR_37	Schisto_mansoni.Chr_W	19672517	19675969	3453	1.286585	8.852056e-114	Schisto_mansoni.Chr_W:19672517..19675969
CNVR_12	Schisto_mansoni.Chr_2	4185312	4194634	9323	1.292144	0	Schisto_mansoni.Chr_2:4185312..4194634
CNVR_41	Schisto_mansoni.Chr_2	22182186	22185292	3107	1.292157	1.72312e-112	Schisto_mansoni.Chr_2:22182186..22185292
CNVR_545	Schisto_mansoni.Chr_7	483684	506216	22533	1.293954	0	Schisto_mansoni.Chr_7:483684..506216
CNVR_1093	Schisto_mansoni.Chr_1	51362420	51366304	3885	1.295988	3.628569e-141	Schisto_mansoni.Chr_1:51362420..51366304
CNVR_4	Schisto_mansoni.Chr_W	509603	514779	5177	1.296367	1.620473e-171	Schisto_mansoni.Chr_W:509603..514779
CNVR_1023	Schisto_mansoni.Chr_1	10858964	10877612	18649	1.302310	0	Schisto_mansoni.Chr_1:10858964..10877612
CNVR_1	Schisto_mansoni.Chr_2	16706	22144	5439	1.307383	1.268846e-198	Schisto_mansoni.Chr_2:16706..22144
CNVR_70	Schisto_mansoni.Chr_2	31077282	31081166	3885	1.307549	1.746838e-142	Schisto_mansoni.Chr_2:31077282..31081166
CNVR_44	Schisto_mansoni.Chr_2	22235022	22252114	17093	1.310864	0	Schisto_mansoni.Chr_2:22235022..22252114
CNVR_16	Schisto_mansoni.Chr_W	3386845	3415323	28479	1.311133	0	Schisto_mansoni.Chr_W:3386845..3415323
CNVR_490	Schisto_mansoni.Chr_5	8473574	8476682	3109	1.313096	2.725282e-117	Schisto_mansoni.Chr_5:8473574..8476682
CNVR_88	Schisto_mansoni.Chr_W	50474713	50483343	8631	1.317729	3.504159e-291	Schisto_mansoni.Chr_W:50474713..50483343
CNVR_1034	Schisto_mansoni.Chr_1	17816222	17819330	3109	1.323470	9.778685e-117	Schisto_mansoni.Chr_1:17816222..17819330
CNVR_475	Schisto_mansoni.Chr_5	7026800	7029908	3109	1.326653	5.565833e-119	Schisto_mansoni.Chr_5:7026800..7029908
CNVR_1041	Schisto_mansoni.Chr_1	23674026	23677132	3107	1.328203	2.538654e-117	Schisto_mansoni.Chr_1:23674026..23677132
CNVR_1077	Schisto_mansoni.Chr_1	46320468	46323574	3107	1.328374	2.418152e-117	Schisto_mansoni.Chr_1:46320468..46323574
CNVR_559	Schisto_mansoni.Chr_7	5569926	5573032	3107	1.331719	8.062976e-125	Schisto_mansoni.Chr_7:5569926..5573032
CNVR_818	Schisto_mansoni.Chr_4	16385766	16388872	3107	1.332688	9.870524e-117	Schisto_mansoni.Chr_4:16385766..16388872
CNVR_454	Schisto_mansoni.Chr_5	4182204	4186088	3885	1.333668	2.560492e-149	Schisto_mansoni.Chr_5:4182204..4186088
CNVR_1035	Schisto_mansoni.Chr_1	20460354	20463460	3107	1.336414	2.449779e-118	Schisto_mansoni.Chr_1:20460354..20463460
CNVR_70	Schisto_mansoni.Chr_W	44468233	44471685	3453	1.337093	3.831562e-120	Schisto_mansoni.Chr_W:44468233..44471685
CNVR_93	Schisto_mansoni.Chr_2	32463450	32477434	13985	1.342871	0	Schisto_mansoni.Chr_2:32463450..32477434
CNVR_563	Schisto_mansoni.Chr_7	7908696	7914910	6215	1.343532	1.160276e-250	Schisto_mansoni.Chr_7:7908696..7914910
CNVR_550	Schisto_mansoni.Chr_7	2700464	2709010	8547	1.344998	0	Schisto_mansoni.Chr_7:2700464..2709010
CNVR_79	Schisto_mansoni.Chr_W	47795099	47803727	8629	1.345480	6.716479e-300	Schisto_mansoni.Chr_W:47795099..47803727
CNVR_1009	Schisto_mansoni.Chr_1	2136362	2139470	3109	1.349869	5.331943e-120	Schisto_mansoni.Chr_1:2136362..2139470
CNVR_839	Schisto_mansoni.Chr_4	24161204	24165088	3885	1.358607	2.259347e-149	Schisto_mansoni.Chr_4:24161204..24165088
CNVR_799	Schisto_mansoni.Chr_4	5079638	5082746	3109	1.362031	2.577451e-120	Schisto_mansoni.Chr_4:5079638..5082746
CNVR_463	Schisto_mansoni.Chr_5	5603336	5610328	6993	1.364691	9.015916e-276	Schisto_mansoni.Chr_5:5603336..5610328
CNVR_1040	Schisto_mansoni.Chr_1	23622744	23630512	7769	1.365380	1.096731e-301	Schisto_mansoni.Chr_1:23622744..23630512
CNVR_77	Schisto_mansoni.Chr_W	47740729	47746769	6041	1.366265	3.940173e-215	Schisto_mansoni.Chr_W:47740729..47746769
CNVR_802	Schisto_mansoni.Chr_4	6584688	6589348	4661	1.367298	1.995916e-180	Schisto_mansoni.Chr_4:6584688..6589348
CNVR_40	Schisto_mansoni.Chr_W	20083305	20086757	3453	1.367559	5.742285e-124	Schisto_mansoni.Chr_W:20083305..20086757
CNVR_27	Schisto_mansoni.Chr_W	13074883	13078333	3451	1.372417	1.413958e-124	Schisto_mansoni.Chr_W:13074883..13078333
CNVR_59	Schisto_mansoni.Chr_2	24820878	24823984	3107	1.375969	8.928522e-123	Schisto_mansoni.Chr_2:24820878..24823984
CNVR_61	Schisto_mansoni.Chr_2	25881482	25886144	4663	1.379961	6.968855e-184	Schisto_mansoni.Chr_2:25881482..25886144
CNVR_1099	Schisto_mansoni.Chr_1	56491398	56497612	6215	1.380002	2.237702e-245	Schisto_mansoni.Chr_1:56491398..56497612
CNVR_69	Schisto_mansoni.Chr_2	30583886	30586994	3109	1.383438	1.093798e-123	Schisto_mansoni.Chr_2:30583886..30586994
CNVR_1025	Schisto_mansoni.Chr_1	11517860	11521744	3885	1.384710	7.302677e-155	Schisto_mansoni.Chr_1:11517860..11521744
CNVR_610	Schisto_mansoni.Chr_3	5389662	5402092	12431	1.385309	0	Schisto_mansoni.Chr_3:5389662..5402092
CNVR_847	Schisto_mansoni.Chr_4	30675572	30684118	8547	1.388711	0	Schisto_mansoni.Chr_4:30675572..30684118
CNVR_94	Schisto_mansoni.Chr_2	32478212	32492974	14763	1.396599	0	Schisto_mansoni.Chr_2:32478212..32492974
CNVR_838	Schisto_mansoni.Chr_4	21079622	21082730	3109	1.397655	1.197703e-124	Schisto_mansoni.Chr_4:21079622..21082730
CNVR_48	Schisto_mansoni.Chr_W	28329271	28332721	3451	1.403639	1.772032e-128	Schisto_mansoni.Chr_W:28329271..28332721
CNVR_306	Schisto_mansoni.Chr_6	3045452	3048560	3109	1.412196	5.38147e-134	Schisto_mansoni.Chr_6:3045452..3048560
CNVR_349	Schisto_mansoni.Chr_6	17841864	17846524	4661	1.417991	4.415027e-201	Schisto_mansoni.Chr_6:17841864..17846524
CNVR_617	Schisto_mansoni.Chr_3	11644512	11648396	3885	1.418149	1.058039e-162	Schisto_mansoni.Chr_3:11644512..11648396
CNVR_343	Schisto_mansoni.Chr_6	17441708	17444816	3109	1.419262	6.749097e-135	Schisto_mansoni.Chr_6:17441708..17444816
CNVR_615	Schisto_mansoni.Chr_3	10196960	10200068	3109	1.420016	8.494623e-131	Schisto_mansoni.Chr_3:10196960..10200068
CNVR_74	Schisto_mansoni.Chr_W	47656155	47671689	15535	1.420823	0	Schisto_mansoni.Chr_W:47656155..47671689
CNVR_813	Schisto_mansoni.Chr_4	14799132	14804570	5439	1.422969	5.773493e-222	Schisto_mansoni.Chr_4:14799132..14804570
CNVR_1052	Schisto_mansoni.Chr_1	34504628	34510844	6217	1.441720	1.778437e-260	Schisto_mansoni.Chr_1:34504628..34510844
CNVR_76	Schisto_mansoni.Chr_W	47719155	47735551	16397	1.441803	0	Schisto_mansoni.Chr_W:47719155..47735551
CNVR_58	Schisto_mansoni.Chr_2	24482106	24486766	4661	1.442355	3.011835e-195	Schisto_mansoni.Chr_2:24482106..24486766
CNVR_835	Schisto_mansoni.Chr_4	17938988	17943650	4663	1.442363	4.613941e-194	Schisto_mansoni.Chr_4:17938988..17943650
CNVR_85	Schisto_mansoni.Chr_2	32077280	32082718	5439	1.443424	1.152025e-227	Schisto_mansoni.Chr_2:32077280..32082718
CNVR_311	Schisto_mansoni.Chr_6	5421518	5424626	3109	1.447736	1.610613e-138	Schisto_mansoni.Chr_6:5421518..5424626
CNVR_820	Schisto_mansoni.Chr_4	16401306	16405966	4661	1.448699	3.317036e-195	Schisto_mansoni.Chr_4:16401306..16405966
CNVR_1064	Schisto_mansoni.Chr_1	39492192	39496076	3885	1.451354	4.780155e-165	Schisto_mansoni.Chr_1:39492192..39496076
CNVR_1050	Schisto_mansoni.Chr_1	34031436	34041536	10101	1.452813	0	Schisto_mansoni.Chr_1:34031436..34041536
CNVR_8	Schisto_mansoni.Chr_W	2125139	2137219	12081	1.455394	0	Schisto_mansoni.Chr_W:2125139..2137219
CNVR_15	Schisto_mansoni.Chr_W	3379077	3385117	6041	1.457501	5.370943e-235	Schisto_mansoni.Chr_W:3379077..3385117
CNVR_819	Schisto_mansoni.Chr_4	16394312	16399750	5439	1.461239	5.026439e-230	Schisto_mansoni.Chr_4:16394312..16399750
CNVR_832	Schisto_mansoni.Chr_4	17266106	17276206	10101	1.466480	0	Schisto_mansoni.Chr_4:17266106..17276206
CNVR_628	Schisto_mansoni.Chr_3	17364008	17378770	14763	1.475480	0	Schisto_mansoni.Chr_3:17364008..17378770
CNVR_467	Schisto_mansoni.Chr_5	5757960	5762620	4661	1.476919	3.134951e-205	Schisto_mansoni.Chr_5:5757960..5762620
CNVR_552	Schisto_mansoni.Chr_7	3729990	3733096	3107	1.486236	9.98163e-145	Schisto_mansoni.Chr_7:3729990..3733096
CNVR_54	Schisto_mansoni.Chr_2	22465014	22471228	6215	1.490856	2.760315e-271	Schisto_mansoni.Chr_2:22465014..22471228
CNVR_1058	Schisto_mansoni.Chr_1	39390404	39393512	3109	1.499506	2.861481e-138	Schisto_mansoni.Chr_1:39390404..39393512
CNVR_47	Schisto_mansoni.Chr_2	22333700	22351570	17871	1.516801	0	Schisto_mansoni.Chr_2:22333700..22351570
CNVR_56	Schisto_mansoni.Chr_2	23426162	23429270	3109	1.520057	3.665277e-140	Schisto_mansoni.Chr_2:23426162..23429270
CNVR_57	Schisto_mansoni.Chr_W	35382569	35387747	5179	1.520353	2.68584e-213	Schisto_mansoni.Chr_W:35382569..35387747
CNVR_1100	Schisto_mansoni.Chr_1	56588522	56597068	8547	1.526346	0	Schisto_mansoni.Chr_1:56588522..56597068
CNVR_336	Schisto_mansoni.Chr_6	14141790	14144896	3107	1.530654	5.969483e-149	Schisto_mansoni.Chr_6:14141790..14144896
CNVR_1015	Schisto_mansoni.Chr_1	7418408	7424624	6217	1.533631	1.198231e-282	Schisto_mansoni.Chr_1:7418408..7424624
CNVR_363	Schisto_mansoni.Chr_6	19931216	19935100	3885	1.535136	2.251209e-186	Schisto_mansoni.Chr_6:19931216..19935100
CNVR_809	Schisto_mansoni.Chr_4	12569142	12572248	3107	1.537116	2.34078e-141	Schisto_mansoni.Chr_4:12569142..12572248
CNVR_107	Schisto_mansoni.Chr_W	57329523	57332973	3451	1.540620	2.381563e-145	Schisto_mansoni.Chr_W:57329523..57332973
CNVR_350	Schisto_mansoni.Chr_6	17855072	17859734	4663	1.541272	2.246401e-224	Schisto_mansoni.Chr_6:17855072..17859734
CNVR_67	Schisto_mansoni.Chr_2	30322038	30339908	17871	1.541838	0	Schisto_mansoni.Chr_2:30322038..30339908
CNVR_47	Schisto_mansoni.Chr_W	28080727	28084177	3451	1.542289	1.493889e-145	Schisto_mansoni.Chr_W:28080727..28084177
CNVR_43	Schisto_mansoni.Chr_2	22224920	22234244	9325	1.547655	0	Schisto_mansoni.Chr_2:22224920..22234244
CNVR_623	Schisto_mansoni.Chr_3	14055542	14059426	3885	1.554335	1.341993e-183	Schisto_mansoni.Chr_3:14055542..14059426
CNVR_1073	Schisto_mansoni.Chr_1	45019770	45026762	6993	1.554839	0	Schisto_mansoni.Chr_1:45019770..45026762
CNVR_491	Schisto_mansoni.Chr_5	8480568	8483674	3107	1.559372	1.941877e-147	Schisto_mansoni.Chr_5:8480568..8483674
CNVR_99	Schisto_mansoni.Chr_2	32708204	32712088	3885	1.562062	6.625304e-181	Schisto_mansoni.Chr_2:32708204..32712088
CNVR_320	Schisto_mansoni.Chr_6	10833324	10842646	9323	1.563496	0	Schisto_mansoni.Chr_6:10833324..10842646
CNVR_1049	Schisto_mansoni.Chr_1	34025220	34029104	3885	1.566961	2.107606e-182	Schisto_mansoni.Chr_1:34025220..34029104
CNVR_1085	Schisto_mansoni.Chr_1	47709744	47714404	4661	1.570448	4.378258e-219	Schisto_mansoni.Chr_1:47709744..47714404
CNVR_817	Schisto_mansoni.Chr_4	16376442	16380326	3885	1.576855	5.07536e-182	Schisto_mansoni.Chr_4:16376442..16380326
CNVR_316	Schisto_mansoni.Chr_6	9503876	9506984	3109	1.585077	1.095157e-155	Schisto_mansoni.Chr_6:9503876..9506984
CNVR_51	Schisto_mansoni.Chr_2	22400522	22408292	7771	1.587339	0	Schisto_mansoni.Chr_2:22400522..22408292
CNVR_557	Schisto_mansoni.Chr_7	4364798	4372568	7771	1.59189	0	Schisto_mansoni.Chr_7:4364798..4372568
CNVR_80	Schisto_mansoni.Chr_2	32000358	32003464	3107	1.594595	6.042203e-149	Schisto_mansoni.Chr_2:32000358..32003464
CNVR_826	Schisto_mansoni.Chr_4	16510086	16524848	14763	1.600117	0	Schisto_mansoni.Chr_4:16510086..16524848
CNVR_843	Schisto_mansoni.Chr_4	29437034	29440918	3885	1.603769	6.152951e-186	Schisto_mansoni.Chr_4:29437034..29440918
CNVR_493	Schisto_mansoni.Chr_5	8741640	8749408	7769	1.619392	0	Schisto_mansoni.Chr_5:8741640..8749408
CNVR_42	Schisto_mansoni.Chr_W	20752131	20759897	7767	1.622530	0	Schisto_mansoni.Chr_W:20752131..20759897
CNVR_479	Schisto_mansoni.Chr_5	8136356	8139464	3109	1.623740	4.745987e-155	Schisto_mansoni.Chr_5:8136356..8139464
CNVR_1089	Schisto_mansoni.Chr_1	51060168	51064052	3885	1.634371	2.694749e-192	Schisto_mansoni.Chr_1:51060168..51064052
CNVR_481	Schisto_mansoni.Chr_5	8176760	8197738	20979	1.634799	0	Schisto_mansoni.Chr_5:8176760..8197738
CNVR_66	Schisto_mansoni.Chr_2	29986374	29989480	3107	1.639117	4.158594e-154	Schisto_mansoni.Chr_2:29986374..29989480
CNVR_111	Schisto_mansoni.Chr_2	33442470	33447130	4661	1.639582	3.316537e-230	Schisto_mansoni.Chr_2:33442470..33447130
CNVR_17	Schisto_mansoni.Chr_2	8332938	8336822	3885	1.655306	1.908519e-194	Schisto_mansoni.Chr_2:8332938..8336822
CNVR_87	Schisto_mansoni.Chr_W	48260255	48263707	3453	1.659595	1.438935e-159	Schisto_mansoni.Chr_W:48260255..48263707
CNVR_85	Schisto_mansoni.Chr_W	48150655	48174817	24163	1.662902	0	Schisto_mansoni.Chr_W:48150655..48174817
CNVR_488	Schisto_mansoni.Chr_5	8384220	8392766	8547	1.674838	0	Schisto_mansoni.Chr_5:8384220..8392766
CNVR_461	Schisto_mansoni.Chr_5	5475132	5489116	13985	1.677362	0	Schisto_mansoni.Chr_5:5475132..5489116
CNVR_31	Schisto_mansoni.Chr_2	14807678	14810786	3109	1.682139	4.960487e-159	Schisto_mansoni.Chr_2:14807678..14810786
CNVR_78	Schisto_mansoni.Chr_W	47766619	47788193	21575	1.685454	0	Schisto_mansoni.Chr_W:47766619..47788193
CNVR_327	Schisto_mansoni.Chr_6	10893930	10897036	3107	1.689546	2.477140e-168	Schisto_mansoni.Chr_6:10893930..10897036
CNVR_82	Schisto_mansoni.Chr_W	47859823	47865001	5179	1.69161	6.335369e-244	Schisto_mansoni.Chr_W:47859823..47865001
CNVR_553	Schisto_mansoni.Chr_7	3775832	3779716	3885	1.696205	7.383687e-213	Schisto_mansoni.Chr_7:3775832..3779716
CNVR_110	Schisto_mansoni.Chr_2	33269198	33285514	16317	1.703913	0	Schisto_mansoni.Chr_2:33269198..33285514
CNVR_608	Schisto_mansoni.Chr_3	5342264	5376452	34189	1.706181	0	Schisto_mansoni.Chr_3:5342264..5376452
CNVR_322	Schisto_mansoni.Chr_6	10859742	10865956	6215	1.71366	0	Schisto_mansoni.Chr_6:10859742..10865956
CNVR_324	Schisto_mansoni.Chr_6	10874504	10877612	3109	1.715173	2.263631e-171	Schisto_mansoni.Chr_6:10874504..10877612
CNVR_456	Schisto_mansoni.Chr_5	4409088	4413748	4661	1.720642	2.61792e-248	Schisto_mansoni.Chr_5:4409088..4413748
CNVR_67	Schisto_mansoni.Chr_W	41899083	41902533	3451	1.730591	8.127729e-168	Schisto_mansoni.Chr_W:41899083..41902533
CNVR_49	Schisto_mansoni.Chr_W	28514815	28519993	5179	1.738013	5.899799e-252	Schisto_mansoni.Chr_W:28514815..28519993
CNVR_482	Schisto_mansoni.Chr_5	8207064	8212502	5439	1.740327	3.116959e-293	Schisto_mansoni.Chr_5:8207064..8212502
CNVR_442	Schisto_mansoni.Chr_5	1370240	1394326	24087	1.742232	0	Schisto_mansoni.Chr_5:1370240..1394326
CNVR_1014	Schisto_mansoni.Chr_1	7270002	7273886	3885	1.743236	7.443907e-208	Schisto_mansoni.Chr_1:7270002..7273886
CNVR_56	Schisto_mansoni.Chr_W	35362721	35378253	15533	1.748138	0	Schisto_mansoni.Chr_W:35362721..35378253
CNVR_4	Schisto_mansoni.Chr_2	611112	614996	3885	1.753755	2.515325e-208	Schisto_mansoni.Chr_2:611112..614996
CNVR_849	Schisto_mansoni.Chr_4	30701990	30710536	8547	1.755025	0	Schisto_mansoni.Chr_4:30701990..30710536
CNVR_788	Schisto_mansoni.Chr_4	3759516	3762622	3107	1.75678	1.673718e-166	Schisto_mansoni.Chr_4:3759516..3762622
CNVR_335	Schisto_mansoni.Chr_6	13862846	13865954	3109	1.75735	2.572262e-176	Schisto_mansoni.Chr_6:13862846..13865954
CNVR_109	Schisto_mansoni.Chr_W	57935349	57939663	4315	1.758294	3.295986e-213	Schisto_mansoni.Chr_W:57935349..57939663
CNVR_10	Schisto_mansoni.Chr_W	2237329	2241643	4315	1.759716	2.069790e-213	Schisto_mansoni.Chr_W:2237329..2241643
CNVR_32	Schisto_mansoni.Chr_2	15360902	15371002	10101	1.762176	0	Schisto_mansoni.Chr_2:15360902..15371002
CNVR_92	Schisto_mansoni.Chr_2	32397404	32401288	3885	1.770802	1.107476e-210	Schisto_mansoni.Chr_2:32397404..32401288
CNVR_1045	Schisto_mansoni.Chr_1	26970060	26975498	5439	1.775042	2.339302e-296	Schisto_mansoni.Chr_1:26970060..26975498
CNVR_800	Schisto_mansoni.Chr_4	5163554	5167438	3885	1.777293	1.965686e-210	Schisto_mansoni.Chr_4:5163554..5167438
CNVR_73	Schisto_mansoni.Chr_W	47643211	47646661	3451	1.779396	2.257462e-173	Schisto_mansoni.Chr_W:47643211..47646661
CNVR_33	Schisto_mansoni.Chr_W	15828715	15832167	3453	1.783010	8.832016e-174	Schisto_mansoni.Chr_W:15828715..15832167
CNVR_112	Schisto_mansoni.Chr_2	33662360	33666244	3885	1.786485	7.753678e-213	Schisto_mansoni.Chr_2:33662360..33666244
CNVR_325	Schisto_mansoni.Chr_6	10878390	10882274	3885	1.797543	1.121509e-225	Schisto_mansoni.Chr_6:10878390..10882274
CNVR_52	Schisto_mansoni.Chr_2	22418394	22437040	18647	1.816394	0	Schisto_mansoni.Chr_2:22418394..22437040
CNVR_791	Schisto_mansoni.Chr_4	4190750	4200074	9325	1.817151	0	Schisto_mansoni.Chr_4:4190750..4200074
CNVR_71	Schisto_mansoni.Chr_2	31569122	31572230	3109	1.818450	3.612989e-174	Schisto_mansoni.Chr_2:31569122..31572230
CNVR_41	Schisto_mansoni.Chr_W	20340479	20355149	14671	1.820975	0	Schisto_mansoni.Chr_W:20340479..20355149
CNVR_616	Schisto_mansoni.Chr_3	11349252	11352358	3107	1.828583	3.924344e-179	Schisto_mansoni.Chr_3:11349252..11352358
CNVR_1110	Schisto_mansoni.Chr_1	61875230	61883776	8547	1.836516	0	Schisto_mansoni.Chr_1:61875230..61883776
CNVR_30	Schisto_mansoni.Chr_W	14333137	14338313	5177	1.838098	7.757938e-269	Schisto_mansoni.Chr_W:14333137..14338313
CNVR_10	Schisto_mansoni.Chr_2	3166664	3170548	3885	1.842108	2.226978e-220	Schisto_mansoni.Chr_2:3166664..3170548
CNVR_833	Schisto_mansoni.Chr_4	17304180	17308064	3885	1.846955	7.37393e-220	Schisto_mansoni.Chr_4:17304180..17308064
CNVR_845	Schisto_mansoni.Chr_4	30653040	30667802	14763	1.849721	0	Schisto_mansoni.Chr_4:30653040..30667802
CNVR_103	Schisto_mansoni.Chr_2	32761040	32780464	19425	1.851786	0	Schisto_mansoni.Chr_2:32761040..32780464
CNVR_825	Schisto_mansoni.Chr_4	16485222	16509308	24087	1.85977	0	Schisto_mansoni.Chr_4:16485222..16509308
CNVR_464	Schisto_mansoni.Chr_5	5643740	5649178	5439	1.860400	0	Schisto_mansoni.Chr_5:5643740..5649178
CNVR_65	Schisto_mansoni.Chr_W	41789481	41793795	4315	1.871426	5.918506e-229	Schisto_mansoni.Chr_W:41789481..41793795
CNVR_2	Schisto_mansoni.Chr_W	474219	478533	4315	1.875454	1.675704e-229	Schisto_mansoni.Chr_W:474219..478533
CNVR_807	Schisto_mansoni.Chr_4	11893152	11896258	3107	1.882752	4.220352e-180	Schisto_mansoni.Chr_4:11893152..11896258
CNVR_49	Schisto_mansoni.Chr_2	22386536	22389644	3109	1.890200	7.823107e-182	Schisto_mansoni.Chr_2:22386536..22389644
CNVR_330	Schisto_mansoni.Chr_6	10915686	10929670	13985	1.893289	0	Schisto_mansoni.Chr_6:10915686..10929670
CNVR_344	Schisto_mansoni.Chr_6	17447924	17452586	4663	1.894568	9.33292e-287	Schisto_mansoni.Chr_6:17447924..17452586
CNVR_631	Schisto_mansoni.Chr_3	17839532	17845748	6217	1.896702	0	Schisto_mansoni.Chr_3:17839532..17845748
CNVR_446	Schisto_mansoni.Chr_5	1454934	1460372	5439	1.905967	0	Schisto_mansoni.Chr_5:1454934..1460372
CNVR_13	Schisto_mansoni.Chr_W	3284147	3315215	31069	1.906609	0	Schisto_mansoni.Chr_W:3284147..3315215
CNVR_9	Schisto_mansoni.Chr_2	1426184	1430068	3885	1.907038	5.620944e-229	Schisto_mansoni.Chr_2:1426184..1430068
CNVR_1007	Schisto_mansoni.Chr_1	980964	985624	4661	1.909559	3.656e-276	Schisto_mansoni.Chr_1:980964..985624
CNVR_42	Schisto_mansoni.Chr_2	22208604	22218704	10101	1.918342	0	Schisto_mansoni.Chr_2:22208604..22218704
CNVR_790	Schisto_mansoni.Chr_4	4168218	4189972	21755	1.940815	0	Schisto_mansoni.Chr_4:4168218..4189972
CNVR_1095	Schisto_mansoni.Chr_1	51814634	51820850	6217	1.943923	0	Schisto_mansoni.Chr_1:51814634..51820850
CNVR_1065	Schisto_mansoni.Chr_1	39834072	39838732	4661	1.954065	3.946254e-283	Schisto_mansoni.Chr_1:39834072..39838732
CNVR_109	Schisto_mansoni.Chr_2	32931204	32951404	20201	1.959154	0	Schisto_mansoni.Chr_2:32931204..32951404
CNVR_1056	Schisto_mansoni.Chr_1	37876032	37883800	7769	1.962304	0	Schisto_mansoni.Chr_1:37876032..37883800
CNVR_43	Schisto_mansoni.Chr_W	20764213	20801321	37109	1.965735	0	Schisto_mansoni.Chr_W:20764213..20801321
CNVR_850	Schisto_mansoni.Chr_4	30711314	30715198	3885	1.973354	2.629802e-236	Schisto_mansoni.Chr_4:30711314..30715198
CNVR_39	Schisto_mansoni.Chr_W	19947815	20015991	68177	1.978985	0	Schisto_mansoni.Chr_W:19947815..20015991
CNVR_551	Schisto_mansoni.Chr_7	2711342	2726104	14763	1.979239	0	Schisto_mansoni.Chr_7:2711342..2726104
CNVR_364	Schisto_mansoni.Chr_6	20036888	20039996	3109	1.979457	4.430183e-201	Schisto_mansoni.Chr_6:20036888..20039996
CNVR_1091	Schisto_mansoni.Chr_1	51247424	51250532	3109	1.995009	1.176636e-193	Schisto_mansoni.Chr_1:51247424..51250532
CNVR_36	Schisto_mansoni.Chr_W	19662161	19671653	9493	1.995511	0	Schisto_mansoni.Chr_W:19662161..19671653
CNVR_1069	Schisto_mansoni.Chr_1	42309594	42313478	3885	1.996206	1.073606e-241	Schisto_mansoni.Chr_1:42309594..42313478
CNVR_606	Schisto_mansoni.Chr_3	4981736	4984844	3109	2.003493	7.926895e-198	Schisto_mansoni.Chr_3:4981736..4984844
CNVR_23	Schisto_mansoni.Chr_2	9175206	9186082	10877	2.009597	0	Schisto_mansoni.Chr_2:9175206..9186082
CNVR_1037	Schisto_mansoni.Chr_1	21805340	21808448	3109	2.013360	1.637809e-195	Schisto_mansoni.Chr_1:21805340..21808448
CNVR_447	Schisto_mansoni.Chr_5	1468920	1474358	5439	2.025444	0	Schisto_mansoni.Chr_5:1468920..1474358
CNVR_312	Schisto_mansoni.Chr_6	5463476	5466584	3109	2.033971	8.214486e-207	Schisto_mansoni.Chr_6:5463476..5466584
CNVR_547	Schisto_mansoni.Chr_7	2635196	2639080	3885	2.038936	4.907988e-261	Schisto_mansoni.Chr_7:2635196..2639080
CNVR_105	Schisto_mansoni.Chr_W	57238907	57255303	16397	2.043546	0	Schisto_mansoni.Chr_W:57238907..57255303
CNVR_341	Schisto_mansoni.Chr_6	16786698	16789804	3107	2.051110	1.385494e-208	Schisto_mansoni.Chr_6:16786698..16789804
CNVR_331	Schisto_mansoni.Chr_6	12017472	12022910	5439	2.051137	0	Schisto_mansoni.Chr_6:12017472..12022910
CNVR_1115	Schisto_mansoni.Chr_1	64482066	64485172	3107	2.051429	2.582832e-199	Schisto_mansoni.Chr_1:64482066..64485172
CNVR_1028	Schisto_mansoni.Chr_1	12296414	12299522	3109	2.051746	2.402699e-199	Schisto_mansoni.Chr_1:12296414..12299522
CNVR_453	Schisto_mansoni.Chr_5	3587022	3590128	3107	2.058004	3.693467e-202	Schisto_mansoni.Chr_5:3587022..3590128
CNVR_796	Schisto_mansoni.Chr_4	4862078	4866740	4663	2.06083	3.537913e-296	Schisto_mansoni.Chr_4:4862078..4866740
CNVR_640	Schisto_mansoni.Chr_3	22344578	22347686	3109	2.064196	5.44586e-204	Schisto_mansoni.Chr_3:22344578..22347686
CNVR_804	Schisto_mansoni.Chr_4	6686474	6691136	4663	2.068066	3.114424e-297	Schisto_mansoni.Chr_4:6686474..6691136
CNVR_815	Schisto_mansoni.Chr_4	16319720	16337590	17871	2.071294	0	Schisto_mansoni.Chr_4:16319720..16337590
CNVR_1021	Schisto_mansoni.Chr_1	9562928	9566036	3109	2.072079	2.384407e-201	Schisto_mansoni.Chr_1:9562928..9566036
CNVR_612	Schisto_mansoni.Chr_3	5501550	5504656	3107	2.074473	5.123578e-205	Schisto_mansoni.Chr_3:5501550..5504656
CNVR_797	Schisto_mansoni.Chr_4	4919576	4924238	4663	2.078628	9.104524e-299	Schisto_mansoni.Chr_4:4919576..4924238
CNVR_106	Schisto_mansoni.Chr_2	32902454	32910224	7771	2.079371	0	Schisto_mansoni.Chr_2:32902454..32910224
CNVR_29	Schisto_mansoni.Chr_2	13830212	13833320	3109	2.082677	2.795548e-201	Schisto_mansoni.Chr_2:13830212..13833320
CNVR_793	Schisto_mansoni.Chr_4	4386554	4391216	4663	2.092369	9.436366e-301	Schisto_mansoni.Chr_4:4386554..4391216
CNVR_851	Schisto_mansoni.Chr_4	30725300	30745502	20203	2.097783	0	Schisto_mansoni.Chr_4:30725300..30745502
CNVR_846	Schisto_mansoni.Chr_4	30669356	30673240	3885	2.107069	9.621107e-253	Schisto_mansoni.Chr_4:30669356..30673240
CNVR_443	Schisto_mansoni.Chr_5	1398212	1401320	3109	2.111887	2.003919e-207	Schisto_mansoni.Chr_5:1398212..1401320
CNVR_554	Schisto_mansoni.Chr_7	3789818	3798364	8547	2.115064	0	Schisto_mansoni.Chr_7:3789818..3798364
CNVR_495	Schisto_mansoni.Chr_5	8757956	8761064	3109	2.120226	3.155457e-208	Schisto_mansoni.Chr_5:8757956..8761064
CNVR_102	Schisto_mansoni.Chr_W	57099101	57102553	3453	2.135333	9.23771e-211	Schisto_mansoni.Chr_W:57099101..57102553
CNVR_452	Schisto_mansoni.Chr_5	3402096	3405202	3107	2.144906	1.385936e-210	Schisto_mansoni.Chr_5:3402096..3405202
CNVR_83	Schisto_mansoni.Chr_W	47866727	47872767	6041	2.147773	0	Schisto_mansoni.Chr_W:47866727..47872767
CNVR_342	Schisto_mansoni.Chr_6	17437824	17440930	3107	2.164874	5.376239e-220	Schisto_mansoni.Chr_6:17437824..17440930
CNVR_1048	Schisto_mansoni.Chr_1	31308828	31312712	3885	2.17144	4.742717e-263	Schisto_mansoni.Chr_1:31308828..31312712
CNVR_53	Schisto_mansoni.Chr_2	22437818	22463458	25641	2.181009	0	Schisto_mansoni.Chr_2:22437818..22463458
CNVR_1018	Schisto_mansoni.Chr_1	9425400	9428506	3107	2.190644	1.188479e-212	Schisto_mansoni.Chr_1:9425400..9428506
CNVR_1078	Schisto_mansoni.Chr_1	46582316	46585424	3109	2.196335	3.538607e-213	Schisto_mansoni.Chr_1:46582316..46585424
CNVR_546	Schisto_mansoni.Chr_7	2418414	2423852	5439	2.215304	0	Schisto_mansoni.Chr_7:2418414..2423852
CNVR_823	Schisto_mansoni.Chr_4	16415292	16427722	12431	2.222561	0	Schisto_mansoni.Chr_4:16415292..16427722
CNVR_346	Schisto_mansoni.Chr_6	17471234	17488328	17095	2.223219	0	Schisto_mansoni.Chr_6:17471234..17488328
CNVR_74	Schisto_mansoni.Chr_2	31698882	31703542	4661	2.227883	0	Schisto_mansoni.Chr_2:31698882..31703542
CNVR_318	Schisto_mansoni.Chr_6	10076526	10080410	3885	2.228449	4.306693e-282	Schisto_mansoni.Chr_6:10076526..10080410
CNVR_560	Schisto_mansoni.Chr_7	5614992	5619652	4661	2.253699	0	Schisto_mansoni.Chr_7:5614992..5619652
CNVR_824	Schisto_mansoni.Chr_4	16470458	16484444	13987	2.256730	0	Schisto_mansoni.Chr_4:16470458..16484444
CNVR_478	Schisto_mansoni.Chr_5	7876838	7884608	7771	2.262290	0	Schisto_mansoni.Chr_5:7876838..7884608
CNVR_89	Schisto_mansoni.Chr_2	32245112	32248996	3885	2.266545	2.525906e-272	Schisto_mansoni.Chr_2:32245112..32248996
CNVR_308	Schisto_mansoni.Chr_6	4251356	4254464	3109	2.268113	8.212521e-230	Schisto_mansoni.Chr_6:4251356..4254464
CNVR_1012	Schisto_mansoni.Chr_1	3064878	3068762	3885	2.282807	1.058963e-275	Schisto_mansoni.Chr_1:3064878..3068762
CNVR_107	Schisto_mansoni.Chr_2	32911778	32915662	3885	2.284594	2.633881e-274	Schisto_mansoni.Chr_2:32911778..32915662
CNVR_471	Schisto_mansoni.Chr_5	5881502	5885386	3885	2.294420	8.608138e-280	Schisto_mansoni.Chr_5:5881502..5885386
CNVR_8	Schisto_mansoni.Chr_2	1029138	1032244	3107	2.297181	5.73151e-221	Schisto_mansoni.Chr_2:1029138..1032244
CNVR_450	Schisto_mansoni.Chr_5	2497668	2500774	3107	2.337424	5.295942e-228	Schisto_mansoni.Chr_5:2497668..2500774
CNVR_345	Schisto_mansoni.Chr_6	17458026	17461132	3107	2.337831	3.761003e-236	Schisto_mansoni.Chr_6:17458026..17461132
CNVR_14	Schisto_mansoni.Chr_2	4222608	4226492	3885	2.338214	4.390284e-280	Schisto_mansoni.Chr_2:4222608..4226492
CNVR_64	Schisto_mansoni.Chr_2	27278528	27282412	3885	2.339177	3.468718e-280	Schisto_mansoni.Chr_2:27278528..27282412
CNVR_487	Schisto_mansoni.Chr_5	8367902	8378002	10101	2.350067	0	Schisto_mansoni.Chr_5:8367902..8378002
CNVR_307	Schisto_mansoni.Chr_6	4053222	4059436	6215	2.355367	0	Schisto_mansoni.Chr_6:4053222..4059436
CNVR_328	Schisto_mansoni.Chr_6	10898592	10901698	3107	2.36027	3.840025e-238	Schisto_mansoni.Chr_6:10898592..10901698
CNVR_22	Schisto_mansoni.Chr_2	9157334	9174428	17095	2.372756	0	Schisto_mansoni.Chr_2:9157334..9174428
CNVR_114	Schisto_mansoni.Chr_2	34041536	34052414	10879	2.373409	0	Schisto_mansoni.Chr_2:34041536..34052414
CNVR_497	Schisto_mansoni.Chr_5	9167436	9171320	3885	2.373675	2.502808e-288	Schisto_mansoni.Chr_5:9167436..9171320
CNVR_1092	Schisto_mansoni.Chr_1	51330564	51334448	3885	2.374001	1.573928e-285	Schisto_mansoni.Chr_1:51330564..51334448
CNVR_339	Schisto_mansoni.Chr_6	14931222	14959970	28749	2.376108	0	Schisto_mansoni.Chr_6:14931222..14959970
CNVR_35	Schisto_mansoni.Chr_W	18384921	18388373	3453	2.393063	3.637565e-234	Schisto_mansoni.Chr_W:18384921..18388373
CNVR_108	Schisto_mansoni.Chr_2	32917218	32925764	8547	2.403726	0	Schisto_mansoni.Chr_2:32917218..32925764
CNVR_444	Schisto_mansoni.Chr_5	1404428	1421522	17095	2.414760	0	Schisto_mansoni.Chr_5:1404428..1421522
CNVR_1026	Schisto_mansoni.Chr_1	12283982	12287090	3109	2.420599	1.006421e-232	Schisto_mansoni.Chr_1:12283982..12287090
CNVR_83	Schisto_mansoni.Chr_2	32038430	32049308	10879	2.421498	0	Schisto_mansoni.Chr_2:32038430..32049308
CNVR_95	Schisto_mansoni.Chr_2	32517062	32534156	17095	2.423293	0	Schisto_mansoni.Chr_2:32517062..32534156
CNVR_26	Schisto_mansoni.Chr_2	9833324	9837208	3885	2.4306	1.169416e-289	Schisto_mansoni.Chr_2:9833324..9837208
CNVR_21	Schisto_mansoni.Chr_2	9150342	9155002	4661	2.437730	0	Schisto_mansoni.Chr_2:9150342..9155002
CNVR_319	Schisto_mansoni.Chr_6	10489112	10492220	3109	2.453873	3.430403e-246	Schisto_mansoni.Chr_6:10489112..10492220
CNVR_52	Schisto_mansoni.Chr_W	33061963	33074043	12081	2.461358	0	Schisto_mansoni.Chr_W:33061963..33074043
CNVR_348	Schisto_mansoni.Chr_6	17821662	17824768	3107	2.463098	5.810869e-247	Schisto_mansoni.Chr_6:17821662..17824768
CNVR_485	Schisto_mansoni.Chr_5	8336046	8352362	16317	2.484293	0	Schisto_mansoni.Chr_5:8336046..8352362
CNVR_2	Schisto_mansoni.Chr_2	583140	587800	4661	2.501973	0	Schisto_mansoni.Chr_2:583140..587800
CNVR_816	Schisto_mansoni.Chr_4	16342254	16375664	33411	2.510324	0	Schisto_mansoni.Chr_4:16342254..16375664
CNVR_7	Schisto_mansoni.Chr_W	1906799	1918881	12083	2.513299	0	Schisto_mansoni.Chr_W:1906799..1918881
CNVR_604	Schisto_mansoni.Chr_3	3908700	3911806	3107	2.515861	1.947923e-244	Schisto_mansoni.Chr_3:3908700..3911806
CNVR_351	Schisto_mansoni.Chr_6	17860512	17879158	18647	2.553334	0	Schisto_mansoni.Chr_6:17860512..17879158
CNVR_445	Schisto_mansoni.Chr_5	1423854	1436284	12431	2.562465	0	Schisto_mansoni.Chr_5:1423854..1436284
CNVR_3	Schisto_mansoni.Chr_2	589356	609556	20201	2.567518	0	Schisto_mansoni.Chr_2:589356..609556
CNVR_355	Schisto_mansoni.Chr_6	18575352	18580790	5439	2.573805	0	Schisto_mansoni.Chr_6:18575352..18580790
CNVR_836	Schisto_mansoni.Chr_4	18120030	18123136	3107	2.574777	3.03986e-242	Schisto_mansoni.Chr_4:18120030..18123136
CNVR_1051	Schisto_mansoni.Chr_1	34493750	34497634	3885	2.581025	4.210494e-306	Schisto_mansoni.Chr_1:34493750..34497634
CNVR_106	Schisto_mansoni.Chr_W	57256167	57276879	20713	2.600829	0	Schisto_mansoni.Chr_W:57256167..57276879
CNVR_38	Schisto_mansoni.Chr_W	19678559	19946951	268393	2.616539	0	Schisto_mansoni.Chr_W:19678559..19946951
CNVR_1057	Schisto_mansoni.Chr_1	38726070	38740054	13985	2.641621	0	Schisto_mansoni.Chr_1:38726070..38740054
CNVR_829	Schisto_mansoni.Chr_4	16588562	16592446	3885	2.651051	0	Schisto_mansoni.Chr_4:16588562..16592446
CNVR_828	Schisto_mansoni.Chr_4	16540388	16587784	47397	2.676763	0	Schisto_mansoni.Chr_4:16540388..16587784
CNVR_77	Schisto_mansoni.Chr_2	31813878	31819316	5439	2.676786	0	Schisto_mansoni.Chr_2:31813878..31819316
CNVR_633	Schisto_mansoni.Chr_3	18151110	18155770	4661	2.679493	0	Schisto_mansoni.Chr_3:18151110..18155770
CNVR_60	Schisto_mansoni.Chr_2	25012796	25018234	5439	2.691919	0	Schisto_mansoni.Chr_2:25012796..25018234
CNVR_1090	Schisto_mansoni.Chr_1	51088140	51095132	6993	2.708458	0	Schisto_mansoni.Chr_1:51088140..51095132
CNVR_830	Schisto_mansoni.Chr_4	16594002	16613426	19425	2.710024	0	Schisto_mansoni.Chr_4:16594002..16613426
CNVR_484	Schisto_mansoni.Chr_5	8307296	8332936	25641	2.720329	0	Schisto_mansoni.Chr_5:8307296..8332936
CNVR_22	Schisto_mansoni.Chr_W	12415551	12419001	3451	2.722371	1.177337e-259	Schisto_mansoni.Chr_W:12415551..12419001
CNVR_50	Schisto_mansoni.Chr_2	22391976	22399744	7769	2.782956	0	Schisto_mansoni.Chr_2:22391976..22399744
CNVR_29	Schisto_mansoni.Chr_W	14151907	14155357	3451	2.801148	4.620584e-265	Schisto_mansoni.Chr_W:14151907..14155357
CNVR_459	Schisto_mansoni.Chr_5	4873734	4876840	3107	2.807871	1.379784e-263	Schisto_mansoni.Chr_5:4873734..4876840
CNVR_483	Schisto_mansoni.Chr_5	8238920	8306518	67599	2.809303	0	Schisto_mansoni.Chr_5:8238920..8306518
CNVR_643	Schisto_mansoni.Chr_3	24910232	24914894	4663	2.815630	0	Schisto_mansoni.Chr_3:24910232..24914894
CNVR_62	Schisto_mansoni.Chr_2	26106812	26142554	35743	2.816848	0	Schisto_mansoni.Chr_2:26106812..26142554
CNVR_565	Schisto_mansoni.Chr_7	9565260	9571474	6215	2.819048	0	Schisto_mansoni.Chr_7:9565260..9571474
CNVR_88	Schisto_mansoni.Chr_2	32148764	32154202	5439	2.839324	0	Schisto_mansoni.Chr_2:32148764..32154202
CNVR_14	Schisto_mansoni.Chr_W	3326435	3359227	32793	2.854577	0	Schisto_mansoni.Chr_W:3326435..3359227
CNVR_333	Schisto_mansoni.Chr_6	12676368	12681028	4661	2.858536	0	Schisto_mansoni.Chr_6:12676368..12681028
CNVR_96	Schisto_mansoni.Chr_W	55984969	55990145	5177	2.887971	0	Schisto_mansoni.Chr_W:55984969..55990145
CNVR_11	Schisto_mansoni.Chr_W	3112411	3120177	7767	2.888724	0	Schisto_mansoni.Chr_W:3112411..3120177
CNVR_84	Schisto_mansoni.Chr_2	32050086	32076502	26417	2.899636	0	Schisto_mansoni.Chr_2:32050086..32076502
CNVR_113	Schisto_mansoni.Chr_2	34018226	34039204	20979	2.929683	0	Schisto_mansoni.Chr_2:34018226..34039204
CNVR_1098	Schisto_mansoni.Chr_1	55993340	55998002	4663	2.940101	0	Schisto_mansoni.Chr_1:55993340..55998002
CNVR_75	Schisto_mansoni.Chr_2	31705098	31712866	7769	2.940344	0	Schisto_mansoni.Chr_2:31705098..31712866
CNVR_840	Schisto_mansoni.Chr_4	25102928	25113806	10879	2.941381	0	Schisto_mansoni.Chr_4:25102928..25113806
CNVR_24	Schisto_mansoni.Chr_W	12844461	12849639	5179	2.950421	0	Schisto_mansoni.Chr_W:12844461..12849639
CNVR_637	Schisto_mansoni.Chr_3	19545824	19549708	3885	2.953529	0	Schisto_mansoni.Chr_3:19545824..19549708
CNVR_548	Schisto_mansoni.Chr_7	2676378	2687254	10877	2.972616	0	Schisto_mansoni.Chr_7:2676378..2687254
CNVR_72	Schisto_mansoni.Chr_2	31576116	31585438	9323	3.021419	0	Schisto_mansoni.Chr_2:31576116..31585438
CNVR_549	Schisto_mansoni.Chr_7	2688032	2699686	11655	3.026579	0	Schisto_mansoni.Chr_7:2688032..2699686
CNVR_794	Schisto_mansoni.Chr_4	4572258	4575364	3107	3.034722	3.586152e-272	Schisto_mansoni.Chr_4:4572258..4575364
CNVR_5	Schisto_mansoni.Chr_2	634422	638306	3885	3.038696	0	Schisto_mansoni.Chr_2:634422..638306
CNVR_844	Schisto_mansoni.Chr_4	30639054	30649930	10877	3.043816	0	Schisto_mansoni.Chr_4:30639054..30649930
CNVR_785	Schisto_mansoni.Chr_4	1578476	1583138	4663	3.062473	0	Schisto_mansoni.Chr_4:1578476..1583138
CNVR_46	Schisto_mansoni.Chr_2	22283196	22292518	9323	3.063433	0	Schisto_mansoni.Chr_2:22283196..22292518
CNVR_82	Schisto_mansoni.Chr_2	32021336	32034544	13209	3.131491	0	Schisto_mansoni.Chr_2:32021336..32034544
CNVR_1083	Schisto_mansoni.Chr_1	47652246	47656906	4661	3.159363	0	Schisto_mansoni.Chr_1:47652246..47656906
CNVR_451	Schisto_mansoni.Chr_5	2730768	2734652	3885	3.252913	0	Schisto_mansoni.Chr_5:2730768..2734652
CNVR_626	Schisto_mansoni.Chr_3	16552820	16559812	6993	3.264403	0	Schisto_mansoni.Chr_3:16552820..16559812
CNVR_91	Schisto_mansoni.Chr_W	53070617	53074069	3453	3.292536	1.869999e-293	Schisto_mansoni.Chr_W:53070617..53074069
CNVR_1033	Schisto_mansoni.Chr_1	16920342	16924226	3885	3.320659	0	Schisto_mansoni.Chr_1:16920342..16924226
CNVR_105	Schisto_mansoni.Chr_2	32895462	32898568	3107	3.362259	4.381263e-290	Schisto_mansoni.Chr_2:32895462..32898568
CNVR_25	Schisto_mansoni.Chr_W	12903145	12913501	10357	3.374665	0	Schisto_mansoni.Chr_W:12903145..12913501
CNVR_1011	Schisto_mansoni.Chr_1	3057884	3060992	3109	3.383991	5.518261e-293	Schisto_mansoni.Chr_1:3057884..3060992
CNVR_97	Schisto_mansoni.Chr_W	56265443	56283565	18123	3.47922	0	Schisto_mansoni.Chr_W:56265443..56283565
CNVR_812	Schisto_mansoni.Chr_4	14743964	14749402	5439	3.485455	0	Schisto_mansoni.Chr_4:14743964..14749402
CNVR_81	Schisto_mansoni.Chr_2	32006574	32017450	10877	3.487431	0	Schisto_mansoni.Chr_2:32006574..32017450
CNVR_468	Schisto_mansoni.Chr_5	5792924	5796032	3109	3.552578	9.384686e-303	Schisto_mansoni.Chr_5:5792924..5796032
CNVR_20	Schisto_mansoni.Chr_2	9095174	9101390	6217	3.590275	0	Schisto_mansoni.Chr_2:9095174..9101390
CNVR_564	Schisto_mansoni.Chr_7	8986394	8989502	3109	3.596606	0	Schisto_mansoni.Chr_7:8986394..8989502
CNVR_93	Schisto_mansoni.Chr_W	54635237	54641277	6041	3.623361	0	Schisto_mansoni.Chr_W:54635237..54641277
CNVR_101	Schisto_mansoni.Chr_2	32745500	32748608	3109	3.63866	1.087091e-301	Schisto_mansoni.Chr_2:32745500..32748608
CNVR_1102	Schisto_mansoni.Chr_1	57483626	57492172	8547	3.641365	0	Schisto_mansoni.Chr_1:57483626..57492172
CNVR_55	Schisto_mansoni.Chr_2	22472784	22481330	8547	3.656088	0	Schisto_mansoni.Chr_2:22472784..22481330
CNVR_1032	Schisto_mansoni.Chr_1	16405190	16408298	3109	3.707724	2.69191e-306	Schisto_mansoni.Chr_1:16405190..16408298
CNVR_625	Schisto_mansoni.Chr_3	16312728	16320496	7769	3.748419	0	Schisto_mansoni.Chr_3:16312728..16320496
CNVR_80	Schisto_mansoni.Chr_W	47809769	47820125	10357	3.822678	0	Schisto_mansoni.Chr_W:47809769..47820125
CNVR_811	Schisto_mansoni.Chr_4	14718324	14722208	3885	3.907592	0	Schisto_mansoni.Chr_4:14718324..14722208
CNVR_469	Schisto_mansoni.Chr_5	5848868	5865962	17095	3.931947	0	Schisto_mansoni.Chr_5:5848868..5865962
CNVR_32	Schisto_mansoni.Chr_W	14608433	14614473	6041	3.953151	0	Schisto_mansoni.Chr_W:14608433..14614473
CNVR_1013	Schisto_mansoni.Chr_1	3070316	3077308	6993	4.083338	0	Schisto_mansoni.Chr_1:3070316..3077308
CNVR_73	Schisto_mansoni.Chr_2	31618074	31623512	5439	4.122637	0	Schisto_mansoni.Chr_2:31618074..31623512
CNVR_87	Schisto_mansoni.Chr_2	32141772	32147986	6215	4.233743	0	Schisto_mansoni.Chr_2:32141772..32147986
CNVR_1082	Schisto_mansoni.Chr_1	47241990	47246650	4661	4.278618	0	Schisto_mansoni.Chr_1:47241990..47246650
CNVR_38	Schisto_mansoni.Chr_2	20172864	20179078	6215	4.319435	0	Schisto_mansoni.Chr_2:20172864..20179078
CNVR_45	Schisto_mansoni.Chr_2	22265324	22280864	15541	4.334666	0	Schisto_mansoni.Chr_2:22265324..22280864
CNVR_792	Schisto_mansoni.Chr_4	4374900	4378006	3107	4.597773	0	Schisto_mansoni.Chr_4:4374900..4378006
CNVR_1	Schisto_mansoni.Chr_W	462137	465589	3453	4.629796	0	Schisto_mansoni.Chr_W:462137..465589
CNVR_332	Schisto_mansoni.Chr_6	12347696	12364012	16317	4.724752	0	Schisto_mansoni.Chr_6:12347696..12364012
CNVR_848	Schisto_mansoni.Chr_4	30684896	30701212	16317	4.731594	0	Schisto_mansoni.Chr_4:30684896..30701212
CNVR_634	Schisto_mansoni.Chr_3	18412958	18416066	3109	4.837445	0	Schisto_mansoni.Chr_3:18412958..18416066
CNVR_629	Schisto_mansoni.Chr_3	17391204	17394310	3107	4.986671	0	Schisto_mansoni.Chr_3:17391204..17394310
CNVR_1038	Schisto_mansoni.Chr_1	23179854	23183738	3885	5.057378	0	Schisto_mansoni.Chr_1:23179854..23183738
CNVR_808	Schisto_mansoni.Chr_4	12476678	12479786	3109	5.082409	0	Schisto_mansoni.Chr_4:12476678..12479786
CNVR_448	Schisto_mansoni.Chr_5	2399766	2405204	5439	5.566192	0	Schisto_mansoni.Chr_5:2399766..2405204
CNVR_61	Schisto_mansoni.Chr_W	37606521	37609971	3451	7.64099	0	Schisto_mansoni.Chr_W:37606521..37609971
CNVR_449	Schisto_mansoni.Chr_5	2405982	2411420	5439	Inf	NA	Schisto_mansoni.Chr_5:2405982..2411420
CNVR_1019	Schisto_mansoni.Chr_1	9429284	9432392	3109	Inf	NA	Schisto_mansoni.Chr_1:9429284..9432392
CNVR_1027	Schisto_mansoni.Chr_1	12288644	12291752	3109	Inf	NA	Schisto_mansoni.Chr_1:12288644..12291752
CNVR_632	Schisto_mansoni.Chr_3	17847302	17850410	3109	Inf	NA	Schisto_mansoni.Chr_3:17847302..17850410
CNVR_364	Schisto_mansoni.Chr_W	28687415	28690867	3453	#NAME?	0	Schisto_mansoni.Chr_W:28687415..28690867
[truncated: 4 more rows]
