# Supplementary material for: Private Selective Sweeps Identified from Next-Generation Pool-Sequencing Reveal Convergent Pathways under Selection in Two Inbred Schistosoma mansoni Strains
Source: PLoS Negl Trop Dis. 2013 Dec 12;7(12):e2591. doi: 10.1371/journal.pntd.0002591 (PMC3861164; doi:10.1371/journal.pntd.0002591)
Supplement: Table S6 — List of transcripts identified in private selective sweeps for BRE (A) and GH2 (B) strains. See excel file Table_S6_transcripts_in_private_selective_sweeps.xls. (XLS) [file pntd.0002591.s012.xls]

## Sheet: BRE
ID	Seq. Name	Seq. Description	Seq. Length	#Hits	min. eValue	mean Similarity	#GOs	GOs	Enzyme Codes	InterProScan	Sequence desc.	Sequence length	Hit desc.	Hit ACC	E-Value	Similarity	Score	Alignment length	Positives	NR2	NR2	NR3
1	smansoni_v5_Schisto_mansoni.Chr_6_17645441_17648220_-!429	mitochondrial precursor (adrenal ferredoxin) (ferredoxin-1) (hepato-ferredoxin)	429	20	9.37625E-88	76.15%	4	C:mitochondrial matrix; F:metal ion binding; F:electron carrier activity; F:2 iron, 2 sulfur cluster binding	-		mitochondrial precursor (adrenal ferredoxin) (ferredoxin-1) (hepato-ferredoxin)	429	gi|256073686|ref|XP_002573160.1|adrenodoxin [Schistosoma mansoni] >gi|353233440|emb|CCD80795.1| putative adrenodoxin [Schistosoma mansoni]	XP_002573160	9.37625E-88	100	263.077	142	142	x	x	x
2	smansoni_v5_Schisto_mansoni.Chr_6_17643597_17648232_-!1396	mitochondrial precursor (adrenal ferredoxin) (ferredoxin-1) (hepato-ferredoxin)	1396	20	1.06706E-60	74.45%	4	C:mitochondrial matrix; F:metal ion binding; F:electron carrier activity; F:2 iron, 2 sulfur cluster binding	-		mitochondrial precursor (adrenal ferredoxin) (ferredoxin-1) (hepato-ferredoxin)	1396	gi|256073686|ref|XP_002573160.1|adrenodoxin [Schistosoma mansoni] >gi|353233440|emb|CCD80795.1| putative adrenodoxin [Schistosoma mansoni]	XP_002573160	1.06706E-60	100	205.297	113	113
3	smansoni_v5_Schisto_mansoni.Chr_6_17643597_17648232_-!1206	mitochondrial precursor (adrenal ferredoxin) (ferredoxin-1) (hepato-ferredoxin)	1206	20	8.56047E-81	77.25%	4	C:mitochondrial matrix; F:metal ion binding; F:electron carrier activity; F:2 iron, 2 sulfur cluster binding	-		mitochondrial precursor (adrenal ferredoxin) (ferredoxin-1) (hepato-ferredoxin)	1206	gi|256073686|ref|XP_002573160.1|adrenodoxin [Schistosoma mansoni] >gi|353233440|emb|CCD80795.1| putative adrenodoxin [Schistosoma mansoni]	XP_002573160	8.56047E-81	97	255.373	144	141
4	smansoni_v5_Schisto_mansoni.Chr_6_17643597_17648220_-!1337	mitochondrial precursor (adrenal ferredoxin) (ferredoxin-1) (hepato-ferredoxin)	1337	2	5.46848E-32	88.5%	3	F:2 iron, 2 sulfur cluster binding; F:metal ion binding; F:electron carrier activity	-		mitochondrial precursor (adrenal ferredoxin) (ferredoxin-1) (hepato-ferredoxin)	1337	gi|256073686|ref|XP_002573160.1|adrenodoxin [Schistosoma mansoni] >gi|353233440|emb|CCD80795.1| putative adrenodoxin [Schistosoma mansoni]	XP_002573160	5.46848E-32	95	105.145	71	68
5	smansoni_v5_Schisto_mansoni.Chr_6_17643597_17648220_-!1188	mitochondrial precursor (adrenal ferredoxin) (ferredoxin-1) (hepato-ferredoxin)	1188	20	7.19934E-84	76.15%	4	C:mitochondrial matrix; F:metal ion binding; F:electron carrier activity; F:2 iron, 2 sulfur cluster binding	-		mitochondrial precursor (adrenal ferredoxin) (ferredoxin-1) (hepato-ferredoxin)	1188	gi|256073686|ref|XP_002573160.1|adrenodoxin [Schistosoma mansoni] >gi|353233440|emb|CCD80795.1| putative adrenodoxin [Schistosoma mansoni]	XP_002573160	7.19934E-84	100	263.077	142	142
6	smansoni_v5_Schisto_mansoni.Chr_6_17643597_17645773_-!1092	---NA---	1092	0			0	-			#N/A	#N/A	#N/A	#N/A	#N/A	#N/A	#N/A	#N/A	#N/A	#N/A	N/A	x
7	smansoni_v5_Schisto_mansoni.Chr_6_17638862_17642893_-!588	cg050 protein	588	20	4.3762E-123	58.3%	0	-			cg050 protein	588	gi|256073684|ref|XP_002573159.1|hypothetical protein [Schistosoma mansoni] >gi|353233439|emb|CCD80794.1| hypothetical protein Smp_016900 [Schistosoma mansoni]	XP_002573159	4.3762E-123	100	357.066	195	195	#N/A	N/A	x
8	smansoni_v5_Schisto_mansoni.Chr_6_17638755_17648232_-!1011	mitochondrial precursor (adrenal ferredoxin) (ferredoxin-1) (hepato-ferredoxin)	1011	20	4.75484E-59	77.5%	4	C:mitochondrial matrix; F:metal ion binding; F:electron carrier activity; F:2 iron, 2 sulfur cluster binding	-		mitochondrial precursor (adrenal ferredoxin) (ferredoxin-1) (hepato-ferredoxin)	1011	gi|256073686|ref|XP_002573160.1|adrenodoxin [Schistosoma mansoni] >gi|353233440|emb|CCD80795.1| putative adrenodoxin [Schistosoma mansoni]	XP_002573160	4.75484E-59	97	197.208	115	112	x	x	x
9	smansoni_v5_Schisto_mansoni.Chr_6_17638755_17642893_-!809	cg050 protein	809	20	2.95607E-113	59.0%	0	-			cg050 protein	809	gi|256073684|ref|XP_002573159.1|hypothetical protein [Schistosoma mansoni] >gi|353233439|emb|CCD80794.1| hypothetical protein Smp_016900 [Schistosoma mansoni]	XP_002573159	2.95607E-113	83	335.109	233	195	x	x	x
10	smansoni_v5_Schisto_mansoni.Chr_6_17638755_17642463_-!2122	cg050 protein	2122	20	1.55409E-113	58.5%	0	-			cg050 protein	2122	gi|256073684|ref|XP_002573159.1|hypothetical protein [Schistosoma mansoni] >gi|353233439|emb|CCD80794.1| hypothetical protein Smp_016900 [Schistosoma mansoni]	XP_002573159	1.55409E-113	100	351.288	192	192
11	smansoni_v5_Schisto_mansoni.Chr_6_17619918_17623675_-!1175	guanylate kinase	1175	20	3.08383E-134	75.1%	2	F:guanylate kinase activity; P:purine nucleotide metabolic process	EC:2.7.4.8		guanylate kinase	1175	gi|256073680|ref|XP_002573157.1|mannosidase endo-alpha [Schistosoma mansoni] >gi|353233437|emb|CCD80792.1| putative mannosidase, endo-alpha [Schistosoma mansoni]	XP_002573157	3.08383E-134	96	408.297	210	203	x	x	x
12	smansoni_v5_Schisto_mansoni.Chr_6_17619918_17623013_-!962	guanylate kinase	962	20	6.85362E-65	73.3%	6	P:hermaphrodite genitalia development; F:guanylate kinase activity; P:purine nucleotide metabolic process; P:positive regulation of growth rate; P:locomotion; P:receptor-mediated endocytosis	EC:2.7.4.8		guanylate kinase	962	gi|256073680|ref|XP_002573157.1|mannosidase endo-alpha [Schistosoma mansoni] >gi|353233437|emb|CCD80792.1| putative mannosidase, endo-alpha [Schistosoma mansoni]	XP_002573157	6.85362E-65	88	225.328	132	117
13	smansoni_v5_Schisto_mansoni.Chr_6_17587543_17623573_-!1797	glycoprotein endo-alpha- -mannosidase	1797	20	0.0	62.3%	5	P:cellular protein modification process; F:guanylate kinase activity; P:purine nucleotide metabolic process; C:membrane; C:Golgi apparatus	EC:2.7.4.8		glycoprotein endo-alpha- -mannosidase	1797	gi|256073680|ref|XP_002573157.1|mannosidase endo-alpha [Schistosoma mansoni] >gi|353233437|emb|CCD80792.1| putative mannosidase, endo-alpha [Schistosoma mansoni]	XP_002573157	0.0	100	1212.59	598	598
14	smansoni_v5_Schisto_mansoni.Chr_6_17587447_17623657_-!2167	glycoprotein endo-alpha- -mannosidase	2167	20	0.0	63.05%	5	P:cellular protein modification process; F:guanylate kinase activity; P:purine nucleotide metabolic process; C:membrane; C:Golgi apparatus	EC:2.7.4.8		glycoprotein endo-alpha- -mannosidase	2167	gi|256073680|ref|XP_002573157.1|mannosidase endo-alpha [Schistosoma mansoni] >gi|353233437|emb|CCD80792.1| putative mannosidase, endo-alpha [Schistosoma mansoni]	XP_002573157	0.0	98	810.061	411	404
15	smansoni_v5_Schisto_mansoni.Chr_6_17550063_17550133_-!71	---NA---	71	0			0	-			#N/A	#N/A	#N/A	#N/A	#N/A	#N/A	#N/A	#N/A	#N/A	#N/A	N/A	x
16	smansoni_v5_Schisto_mansoni.Chr_6_17634020_17637928_plus!738	protein fam210a	738	20	2.58696E-166	57.95%	5	F:molecular_function; C:integral to membrane; C:membrane; P:biological_process; C:mitochondrion			protein fam210a	738	gi|256073682|ref|XP_002573158.1|hypothetical protein [Schistosoma mansoni] >gi|353233438|emb|CCD80793.1| hypothetical protein Smp_016890 [Schistosoma mansoni]	XP_002573158	2.58696E-166	100	470.7	245	245	#N/A	N/A	x
17	smansoni_v5_Schisto_mansoni.Chr_6_17633788_17638555_plus!1597	protein fam210a	1597	20	1.07681E-161	57.85%	5	F:molecular_function; C:integral to membrane; C:membrane; P:biological_process; C:mitochondrion			protein fam210a	1597	gi|256073682|ref|XP_002573158.1|hypothetical protein [Schistosoma mansoni] >gi|353233438|emb|CCD80793.1| hypothetical protein Smp_016890 [Schistosoma mansoni]	XP_002573158	1.07681E-161	100	470.7	245	245
18	smansoni_v5_Schisto_mansoni.Chr_6_17573132_17584183_plus!1812	protein regulator of cytokinesis 1	1812	20	0.0	49.1%	1	C:intracellular organelle	-		protein regulator of cytokinesis 1	1812	gi|256073678|ref|XP_002573156.1|protein regulator of cytokinesis 1 prc1 [Schistosoma mansoni] >gi|353233436|emb|CCD80791.1| putative protein regulator of cytokinesis 1 prc1 [Schistosoma mansoni]	XP_002573156	0.0	100	1107.05	603	603	x	x	x
19	smansoni_v5_Schisto_mansoni.Chr_6_17557897_17561555_plus!2007	wd repeat domain-containing	2007	20	0.0	52.6%	33	P:negative regulation of cell proliferation; C:nucleus; F:estrogen response element binding; P:regulation of vitamin D receptor signaling pathway; P:calcium ion homeostasis; F:metal ion binding; F:ligand-dependent nuclear receptor binding; F:p53 binding; P:cellular response to estrogen stimulus; C:perichromatin fibrils; P:protein ubiquitination; F:ligase activity; F:receptor binding; F:protein ki…			wd repeat domain-containing	2007	gi|353233435|emb|CCD80790.1|putative wd-repeat protein [Schistosoma mansoni]	CCD80790	0.0	99	734.947	452	451	x	x	x
20	smansoni_v5_Schisto_mansoni.Chr_6_17547457_17556971_plus!1672	ph-interacting protein	1672	20	0.0	60.75%	0	-			ph-interacting protein	1672	gi|256073676|ref|XP_002573155.1|hypothetical protein [Schistosoma mansoni]	XP_002573155	0.0	86	697.967	457	397	x	x	x
21	smansoni_v5_Schisto_mansoni.Chr_6_17544803_17556971_plus!1662	ph-interacting protein	1662	20	0.0	60.75%	0	-			ph-interacting protein	1662	gi|353233435|emb|CCD80790.1|putative wd-repeat protein [Schistosoma mansoni]	CCD80790	0.0	86	695.656	456	396	x	x	x
22	smansoni_v5_Schisto_mansoni.Chr_6_17515912_17561232_plus!6237	wd repeat domain-containing	6237	20	0.0	53.05%	8	F:transferase activity; P:histone acetylation; F:myosin heavy chain kinase activity; F:histone acetyltransferase activity; F:transferase activity, transferring acyl groups; P:phagocytosis, engulfment; P:mitotic cell cycle G2/M transition DNA damage checkpoint; F:DNA binding			wd repeat domain-containing	6237	gi|353233435|emb|CCD80790.1|putative wd-repeat protein [Schistosoma mansoni]	CCD80790	0.0	100	3622.02	2078	2078
23	smansoni_v5_Schisto_mansoni.Chr_6_17515834_17561555_plus!6800	wd repeat domain-containing	6800	20	0.0	52.75%	8	F:transferase activity; P:histone acetylation; F:myosin heavy chain kinase activity; F:histone acetyltransferase activity; F:transferase activity, transferring acyl groups; P:phagocytosis, engulfment; P:mitotic cell cycle G2/M transition DNA damage checkpoint; F:DNA binding			wd repeat domain-containing	6800	gi|353233435|emb|CCD80790.1|putative wd-repeat protein [Schistosoma mansoni]	CCD80790	0.0	97	3591.97	2132	2078
24	smansoni_v5_Schisto_mansoni.Chr_6_17515834_17556971_plus!4990	wd repeat domain-containing	4990	20	0.0	53.05%	8	F:transferase activity; P:histone acetylation; F:myosin heavy chain kinase activity; F:histone acetyltransferase activity; F:transferase activity, transferring acyl groups; P:phagocytosis, engulfment; P:mitotic cell cycle G2/M transition DNA damage checkpoint; F:DNA binding			wd repeat domain-containing	4990	gi|353233435|emb|CCD80790.1|putative wd-repeat protein [Schistosoma mansoni]	CCD80790	0.0	100	2758.4	1549	1549
25	smansoni_v5_Schisto_mansoni.Chr_6_17515834_17556971_plus!5536	wd repeat domain-containing	5536	20	0.0	52.2%	8	F:transferase activity; P:histone acetylation; F:myosin heavy chain kinase activity; F:histone acetyltransferase activity; F:transferase activity, transferring acyl groups; P:phagocytosis, engulfment; P:mitotic cell cycle G2/M transition DNA damage checkpoint; F:DNA binding			wd repeat domain-containing	5536	gi|353233435|emb|CCD80790.1|putative wd-repeat protein [Schistosoma mansoni]	CCD80790	0.0	93	2838.14	1740	1631
26	smansoni_v5_Schisto_mansoni.Chr_6_17515834_17556971_plus!5389	wd repeat domain-containing	5389	20	0.0	52.7%	8	F:transferase activity; P:histone acetylation; F:myosin heavy chain kinase activity; F:histone acetyltransferase activity; F:transferase activity, transferring acyl groups; P:phagocytosis, engulfment; P:mitotic cell cycle G2/M transition DNA damage checkpoint; F:DNA binding			wd repeat domain-containing	5389	gi|353233435|emb|CCD80790.1|putative wd-repeat protein [Schistosoma mansoni]	CCD80790	0.0	96	2863.17	1691	1631
27	smansoni_v5_Schisto_mansoni.Chr_6_17515811_17557745_plus!9115		9115							IPR001680; IPR015943; IPR017986; PTHR16266 (PANTHER)	#N/A	#N/A	#N/A	#N/A	#N/A	#N/A	#N/A	#N/A	#N/A	#N/A	N/A	x
28	smansoni_v5_Schisto_mansoni.Chr_6_17515811_17557745_plus!5395	wd repeat domain-containing	5395	20	0.0	52.95%	8	F:transferase activity; P:histone acetylation; F:myosin heavy chain kinase activity; F:histone acetyltransferase activity; F:transferase activity, transferring acyl groups; P:phagocytosis, engulfment; P:mitotic cell cycle G2/M transition DNA damage checkpoint; F:DNA binding			wd repeat domain-containing	5395	gi|353233435|emb|CCD80790.1|putative wd-repeat protein [Schistosoma mansoni]	CCD80790	0.0	94	2707.94	1632	1549	#N/A	N/A	x
29	smansoni_v5_Schisto_mansoni.Chr_5_9011966_9012510_.!545	sjchgc02961 protein	545	1	1.86859E-7	64.0%	0	-			sjchgc02961 protein	545	gi|56756623|gb|AAW26484.1|SJCHGC02961 protein [Schistosoma japonicum]	AAW26484	1.86859E-7	64	55.0694	57	37	x	x	x
30	smansoni_v5_Schisto_mansoni.Chr_5_9009157_9009524_.!368	rab6-interacting protein 2 elks erc	368	9	3.01869E-29	75.0%	5	P:transmembrane transport; C:integral to membrane; F:ATPase activity, coupled to transmembrane movement of substances; P:ATP catabolic process; F:ATP binding	-		rab6-interacting protein 2 elks erc	368	gi|350644054|emb|CCD61104.1|rab6-interacting protein 2/elks/erc/cast,putative [Schistosoma mansoni]	CCD61104	3.01869E-29	72	118.242	94	68	x	x	x
31	smansoni_v5_Schisto_mansoni.Chr_5_2278820_2279371_.!552	---NA---	552	0			0	-			#N/A	#N/A	#N/A	#N/A	#N/A	#N/A	#N/A	#N/A	#N/A	#N/A	N/A	x
32	smansoni_v5_Schisto_mansoni.Chr_5_2250076_2250839_.!764	endonuclease-reverse transcriptase	764	20	2.25252E-73	75.95%	5	F:endonuclease activity; F:RNA-directed DNA polymerase activity; P:RNA-dependent DNA replication; F:RNA binding; F:cysteine-type peptidase activity	EC:2.7.7.49		endonuclease-reverse transcriptase	764	gi|67625701|tpe|CAJ00236.1|TPA: endonuclease-reverse transcriptase [Schistosoma mansoni]	CAJ00236	2.25252E-73	82	132.88	85	70	#N/A	N/A	x
33	smansoni_v5_Schisto_mansoni.Chr_5_2198521_2198783_.!263	---NA---	263	0			0	-			#N/A	#N/A	#N/A	#N/A	#N/A	#N/A	#N/A	#N/A	#N/A	#N/A	N/A	x
34	smansoni_v5_Schisto_mansoni.Chr_5_2195149_2195359_.!211	---NA---	211	0			0	-			#N/A	#N/A	#N/A	#N/A	#N/A	#N/A	#N/A	#N/A	#N/A	#N/A	N/A	x
35	smansoni_v5_Schisto_mansoni.Chr_5_2147551_2148191_.!641	---NA---	641	0			0	-			#N/A	#N/A	#N/A	#N/A	#N/A	#N/A	#N/A	#N/A	#N/A	#N/A	N/A	x
36	smansoni_v5_Schisto_mansoni.Chr_5_2140064_2140266_.!203	---NA---	203	0			0	-			#N/A	#N/A	#N/A	#N/A	#N/A	#N/A	#N/A	#N/A	#N/A	#N/A	N/A	x
37	smansoni_v5_Schisto_mansoni.Chr_5_8959396_8970166_-!1473	transcription initiation factor tfiid subunit 7-like	1473	20	0.0	67.95%	4	P:translational initiation; C:transcription factor TFIID complex; P:transcription initiation from RNA polymerase II promoter; F:translation initiation factor activity	-		transcription initiation factor tfiid subunit 7-like	1473	gi|353232875|emb|CCD80231.1|transcription initiation factor tfiid 55 kD subunit-related [Schistosoma mansoni]	CCD80231	0.0	100	707.983	490	490	#N/A	N/A	x
38	smansoni_v5_Schisto_mansoni.Chr_5_8956334_8970497_-!2044	transcription initiation factor tfiid subunit 7-like	2044	20	0.0	69.35%	4	P:translational initiation; C:transcription factor TFIID complex; P:transcription initiation from RNA polymerase II promoter; F:translation initiation factor activity	-		transcription initiation factor tfiid subunit 7-like	2044	gi|353232875|emb|CCD80231.1|transcription initiation factor tfiid 55 kD subunit-related [Schistosoma mansoni]	CCD80231	0.0	100	477.633	384	384
39	smansoni_v5_Schisto_mansoni.Chr_5_8956334_8970258_-!1786	transcription initiation factor tfiid subunit 7	1786	20	0.0	68.45%	4	P:translational initiation; C:transcription factor TFIID complex; P:transcription initiation from RNA polymerase II promoter; F:translation initiation factor activity	-		transcription initiation factor tfiid subunit 7	1786	gi|353232875|emb|CCD80231.1|transcription initiation factor tfiid 55 kD subunit-related [Schistosoma mansoni]	CCD80231	0.0	100	666.766	470	470
40	smansoni_v5_Schisto_mansoni.Chr_5_8956334_8970166_-!1693	transcription initiation factor tfiid subunit 7-like	1693	20	0.0	67.95%	4	P:translational initiation; C:transcription factor TFIID complex; P:transcription initiation from RNA polymerase II promoter; F:translation initiation factor activity	-		transcription initiation factor tfiid subunit 7-like	1693	gi|353232875|emb|CCD80231.1|transcription initiation factor tfiid 55 kD subunit-related [Schistosoma mansoni]	CCD80231	0.0	100	707.983	490	490
41	smansoni_v5_Schisto_mansoni.Chr_5_8956334_8970166_-!1707	transcription initiation factor tfiid subunit 7	1707	20	0.0	72.75%	4	P:translational initiation; C:transcription factor TFIID complex; P:transcription initiation from RNA polymerase II promoter; F:translation initiation factor activity	-		transcription initiation factor tfiid subunit 7	1707	gi|353232875|emb|CCD80231.1|transcription initiation factor tfiid 55 kD subunit-related [Schistosoma mansoni]	CCD80231	0.0	100	477.633	384	384
42	smansoni_v5_Schisto_mansoni.Chr_5_8956334_8968147_-!1477	transcription initiation factor tfiid subunit 7	1477	20	3.48636E-130	83.8%	4	P:translational initiation; C:transcription factor TFIID complex; P:transcription initiation from RNA polymerase II promoter; F:translation initiation factor activity	-		transcription initiation factor tfiid subunit 7	1477	gi|353232875|emb|CCD80231.1|transcription initiation factor tfiid 55 kD subunit-related [Schistosoma mansoni]	CCD80231	3.48636E-130	100	398.282	333	333
43	smansoni_v5_Schisto_mansoni.Chr_5_8906833_8921344_-!1755	protein phosphatase 1g	1755	20	0.0	65.55%	4	C:protein serine/threonine phosphatase complex; F:metal ion binding; F:protein serine/threonine phosphatase activity; P:protein dephosphorylation	-		protein phosphatase 1g	1755	gi|256087188|ref|XP_002579757.1|protein phosphatase 2c gamma [Schistosoma mansoni] >gi|353232872|emb|CCD80228.1| putative protein phosphatase 2c gamma [Schistosoma mansoni]	XP_002579757	0.0	100	1055.82	584	584	x	x	x
44	smansoni_v5_Schisto_mansoni.Chr_5_8905822_8921512_-!3273	protein phosphatase 2c gamma	3273	20	0.0	67.05%	4	C:protein serine/threonine phosphatase complex; F:metal ion binding; F:protein serine/threonine phosphatase activity; P:protein dephosphorylation	-		protein phosphatase 2c gamma	3273	gi|256087188|ref|XP_002579757.1|protein phosphatase 2c gamma [Schistosoma mansoni] >gi|353232872|emb|CCD80228.1| putative protein phosphatase 2c gamma [Schistosoma mansoni]	XP_002579757	0.0	100	621.313	341	341
45	smansoni_v5_Schisto_mansoni.Chr_5_8905822_8921344_-!3082	protein phosphatase 2c gamma	3082	20	0.0	66.8%	4	C:protein serine/threonine phosphatase complex; F:metal ion binding; F:protein serine/threonine phosphatase activity; P:protein dephosphorylation	-		protein phosphatase 2c gamma	3082	gi|256087188|ref|XP_002579757.1|protein phosphatase 2c gamma [Schistosoma mansoni] >gi|353232872|emb|CCD80228.1| putative protein phosphatase 2c gamma [Schistosoma mansoni]	XP_002579757	0.0	100	619.002	341	341
46	smansoni_v5_Schisto_mansoni.Chr_5_8859639_8860226_-!456	coiled-coil domain-containing protein 58	456	20	1.09835E-105	60.1%	1	C:mitochondrion	-		coiled-coil domain-containing protein 58	456	gi|353232870|emb|CCD80226.1|hypothetical protein Smp_169340 [Schistosoma mansoni]	CCD80226	1.09835E-105	100	309.301	151	151	x	x	x
47	smansoni_v5_Schisto_mansoni.Chr_5_8858749_8860249_-!551	coiled-coil domain-containing protein 58	551	20	3.78483E-105	60.1%	1	C:mitochondrion	-		coiled-coil domain-containing protein 58	551	gi|353232870|emb|CCD80226.1|hypothetical protein Smp_169340 [Schistosoma mansoni]	CCD80226	3.78483E-105	100	309.301	151	151
48	smansoni_v5_Schisto_mansoni.Chr_5_8809376_8817206_-!738	viral iap-associated factor homolog	738	20	5.93369E-134	68.35%	0	-			viral iap-associated factor homolog	738	gi|256087196|ref|XP_002579761.1|phosducin-like protein 3 (viral iap-associated factor 1) (viaf-1) [Schistosoma mansoni] >gi|353232868|emb|CCD80224.1| phosducin-like protein 3 (viral iap-associated factor 1) (viaf-1) [Schistosoma mansoni]	XP_002579761	5.93369E-134	100	388.652	231	231	x	x	x
49	smansoni_v5_Schisto_mansoni.Chr_5_8809162_8820084_-!1023	viral iap-associated factor homolog	1023	20	1.06256E-132	68.35%	0	-			viral iap-associated factor homolog	1023	gi|256087196|ref|XP_002579761.1|phosducin-like protein 3 (viral iap-associated factor 1) (viaf-1) [Schistosoma mansoni] >gi|353232868|emb|CCD80224.1| phosducin-like protein 3 (viral iap-associated factor 1) (viaf-1) [Schistosoma mansoni]	XP_002579761	1.06256E-132	100	389.423	231	231
50	smansoni_v5_Schisto_mansoni.Chr_5_8809162_8820076_-!1094	viral iap-associated factor homolog	1094	20	1.03263E-132	68.35%	0	-			viral iap-associated factor homolog	1094	gi|256087196|ref|XP_002579761.1|phosducin-like protein 3 (viral iap-associated factor 1) (viaf-1) [Schistosoma mansoni] >gi|353232868|emb|CCD80224.1| phosducin-like protein 3 (viral iap-associated factor 1) (viaf-1) [Schistosoma mansoni]	XP_002579761	1.03263E-132	100	390.578	231	231
51	smansoni_v5_Schisto_mansoni.Chr_5_8809162_8820076_-!873	viral iap-associated factor homolog	873	20	1.27796E-118	73.45%	2	C:cytoplasm; P:regulation of cysteine-type endopeptidase activity involved in apoptotic process	-		viral iap-associated factor homolog	873	gi|256087196|ref|XP_002579761.1|phosducin-like protein 3 (viral iap-associated factor 1) (viaf-1) [Schistosoma mansoni] >gi|353232868|emb|CCD80224.1| phosducin-like protein 3 (viral iap-associated factor 1) (viaf-1) [Schistosoma mansoni]	XP_002579761	1.27796E-118	100	351.673	194	194
52	smansoni_v5_Schisto_mansoni.Chr_5_2363869_2363935_-!67	---NA---	67	0			0	-			#N/A	#N/A	#N/A	#N/A	#N/A	#N/A	#N/A	#N/A	#N/A	#N/A	N/A	x
53	smansoni_v5_Schisto_mansoni.Chr_5_2363559_2381430_-!789	chaperone protein	789	20	0.0	68.65%	3	P:protein folding; F:unfolded protein binding; F:heat shock protein binding	-		chaperone protein	789	gi|353232680|emb|CCD80035.1|DNAj-related [Schistosoma mansoni]	CCD80035	0.0	100	521.931	262	262	#N/A	N/A	x
54	smansoni_v5_Schisto_mansoni.Chr_5_2330064_2333674_-!1323	ectonucleotide pyrophosphatase phosphodiesterase	1323	20	0.0	63.1%	2	F:catalytic activity; P:metabolic process	-		ectonucleotide pyrophosphatase phosphodiesterase	1323	gi|256081656|ref|XP_002577084.1|ectonucleotide pyrophosphatase/phosphodiesterase [Schistosoma mansoni] >gi|353232678|emb|CCD80033.1| putative ectonucleotide pyrophosphatase/phosphodiesterase [Schistosoma mansoni]	XP_002577084	0.0	100	879.782	440	440	x	x	x
55	smansoni_v5_Schisto_mansoni.Chr_5_2326421_2335598_-!2319	ectonucleotide pyrophosphatase phosphodiesterase	2319	20	0.0	62.75%	2	F:catalytic activity; P:metabolic process	-		ectonucleotide pyrophosphatase phosphodiesterase	2319	gi|256081656|ref|XP_002577084.1|ectonucleotide pyrophosphatase/phosphodiesterase [Schistosoma mansoni] >gi|353232678|emb|CCD80033.1| putative ectonucleotide pyrophosphatase/phosphodiesterase [Schistosoma mansoni]	XP_002577084	0.0	100	877.856	437	437
56	smansoni_v5_Schisto_mansoni.Chr_5_2326421_2335554_-!1079	ectonucleotide pyrophosphatase phosphodiesterase	1079	17	3.18363E-41	63.88235294117647%	2	F:catalytic activity; P:metabolic process	-		ectonucleotide pyrophosphatase phosphodiesterase	1079	gi|256081656|ref|XP_002577084.1|ectonucleotide pyrophosphatase/phosphodiesterase [Schistosoma mansoni] >gi|353232678|emb|CCD80033.1| putative ectonucleotide pyrophosphatase/phosphodiesterase [Schistosoma mansoni]	XP_002577084	3.18363E-41	96	159.458	92	89
57	smansoni_v5_Schisto_mansoni.Chr_5_2326421_2335518_-!3937	ectonucleotide pyrophosphatase phosphodiesterase	3937	20	0.0	62.75%	2	F:catalytic activity; P:metabolic process	-		ectonucleotide pyrophosphatase phosphodiesterase	3937	gi|256081656|ref|XP_002577084.1|ectonucleotide pyrophosphatase/phosphodiesterase [Schistosoma mansoni] >gi|353232678|emb|CCD80033.1| putative ectonucleotide pyrophosphatase/phosphodiesterase [Schistosoma mansoni]	XP_002577084	0.0	100	877.856	437	437
58	smansoni_v5_Schisto_mansoni.Chr_5_2269461_2270685_-!144	dynein heavy	144	3	3.82503E-26	91.33333333333333%	4	P:microtubule-based movement; C:dynein complex; F:ATP binding; F:microtubule motor activity	-		dynein heavy	144	gi|353232677|emb|CCD80032.1|hypothetical protein Smp_153330 [Schistosoma mansoni]	CCD80032	3.82503E-26	100	98.9821	47	47	x	x	x
59	smansoni_v5_Schisto_mansoni.Chr_5_2197472_2197765_-!294	hypothetical protein [Schistosoma mansoni]	294	1	1.70881E-62	100.0%	0	-			hypothetical protein [Schistosoma mansoni]	294	gi|256081644|ref|XP_002577078.1|hypothetical protein [Schistosoma mansoni] >gi|353232672|emb|CCD80027.1| hypothetical protein Smp_153300 [Schistosoma mansoni]	XP_002577078	1.70881E-62	100	195.282	97	97	x	x	x
60	smansoni_v5_Schisto_mansoni.Chr_5_2196359_2198469_-!2111	hypothetical protein [Schistosoma mansoni]	2111	1	6.64797E-56	100.0%	0	-			hypothetical protein [Schistosoma mansoni]	2111	gi|256081644|ref|XP_002577078.1|hypothetical protein [Schistosoma mansoni] >gi|353232672|emb|CCD80027.1| hypothetical protein Smp_153300 [Schistosoma mansoni]	XP_002577078	6.64797E-56	100	195.282	97	97
61	smansoni_v5_Schisto_mansoni.Chr_5_2196203_2203957_-!1909	hypothetical protein [Schistosoma mansoni]	1909	1	3.33893E-56	100.0%	0	-			hypothetical protein [Schistosoma mansoni]	1909	gi|256081644|ref|XP_002577078.1|hypothetical protein [Schistosoma mansoni] >gi|353232672|emb|CCD80027.1| hypothetical protein Smp_153300 [Schistosoma mansoni]	XP_002577078	3.33893E-56	100	195.282	97	97
62	smansoni_v5_Schisto_mansoni.Chr_5_2196203_2203957_-!5837	tpa: endonuclease-reverse transcriptase	5837	2	4.56856E-54	86.0%	0	-			tpa: endonuclease-reverse transcriptase	5837	gi|256081644|ref|XP_002577078.1|hypothetical protein [Schistosoma mansoni] >gi|353232672|emb|CCD80027.1| hypothetical protein Smp_153300 [Schistosoma mansoni]	XP_002577078	4.56856E-54	100	195.282	97	97
63	smansoni_v5_Schisto_mansoni.Chr_5_2196203_2203947_-!1954	hypothetical protein [Schistosoma mansoni]	1954	1	3.99446E-56	100.0%	0	-			hypothetical protein [Schistosoma mansoni]	1954	gi|256081644|ref|XP_002577078.1|hypothetical protein [Schistosoma mansoni] >gi|353232672|emb|CCD80027.1| hypothetical protein Smp_153300 [Schistosoma mansoni]	XP_002577078	3.99446E-56	100	195.282	97	97
64	smansoni_v5_Schisto_mansoni.Chr_5_2196203_2203947_-!1867	hypothetical protein [Schistosoma mansoni]	1867	1	2.78827E-56	100.0%	0	-			hypothetical protein [Schistosoma mansoni]	1867	gi|256081644|ref|XP_002577078.1|hypothetical protein [Schistosoma mansoni] >gi|353232672|emb|CCD80027.1| hypothetical protein Smp_153300 [Schistosoma mansoni]	XP_002577078	2.78827E-56	100	195.282	97	97
65	smansoni_v5_Schisto_mansoni.Chr_5_2150856_2169308_-!1116	cement precursor protein 3b variant 3	1116	2	0.0	92.0%	0	-			cement precursor protein 3b variant 3	1116	gi|256081640|ref|XP_002577076.1|cement precursor protein 3B variant 3 [Schistosoma mansoni] >gi|353232670|emb|CCD80025.1| putative cement precursor protein 3B variant 3 [Schistosoma mansoni]	XP_002577076	0.0	100	605.905	371	371	x	x	x
66	smansoni_v5_Schisto_mansoni.Chr_5_2148307_2169389_-!1753	cement precursor protein 3b variant 3	1753	2	0.0	92.0%	0	-			cement precursor protein 3b variant 3	1753	gi|256081640|ref|XP_002577076.1|cement precursor protein 3B variant 3 [Schistosoma mansoni] >gi|353232670|emb|CCD80025.1| putative cement precursor protein 3B variant 3 [Schistosoma mansoni]	XP_002577076	0.0	100	599.742	368	368
67	smansoni_v5_Schisto_mansoni.Chr_5_8985479_9005336_plus!1155	dual specificity mitogen-activated protein kinase kinase 4	1155	20	0.0	70.7%	21	P:Toll signaling pathway; P:toll-like receptor 4 signaling pathway; P:activation of JUN kinase activity; P:toll-like receptor 2 signaling pathway; C:cytosol; P:cellular response to mechanical stimulus; P:MyD88-independent toll-like receptor signaling pathway; F:protein serine/threonine kinase activity; C:dendrite cytoplasm; P:toll-like receptor 3 signaling pathway; P:determination of dorsal ident…	EC:2.7.11.0		dual specificity mitogen-activated protein kinase kinase 4	1155	gi|256087180|ref|XP_002579753.1|kinase [Schistosoma mansoni] >gi|353232876|emb|CCD80232.1| kinase [Schistosoma mansoni]	XP_002579753	0.0	100	742.265	384	384	x	x	x
68	smansoni_v5_Schisto_mansoni.Chr_5_8983806_9005988_plus!2019	dual specificity mitogen-activated protein kinase kinase 4	2019	20	0.0	70.75%	21	P:Toll signaling pathway; P:toll-like receptor 4 signaling pathway; P:activation of JUN kinase activity; P:toll-like receptor 2 signaling pathway; C:cytosol; P:cellular response to mechanical stimulus; P:MyD88-independent toll-like receptor signaling pathway; F:protein serine/threonine kinase activity; C:dendrite cytoplasm; P:toll-like receptor 3 signaling pathway; P:determination of dorsal ident…	EC:2.7.11.0		dual specificity mitogen-activated protein kinase kinase 4	2019	gi|256087180|ref|XP_002579753.1|kinase [Schistosoma mansoni] >gi|353232876|emb|CCD80232.1| kinase [Schistosoma mansoni]	XP_002579753	0.0	100	742.265	384	384
69	smansoni_v5_Schisto_mansoni.Chr_5_8983577_9005988_plus!2067	dual specificity mitogen-activated protein kinase kinase 4	2067	20	0.0	70.75%	21	P:Toll signaling pathway; P:toll-like receptor 4 signaling pathway; P:activation of JUN kinase activity; P:toll-like receptor 2 signaling pathway; C:cytosol; P:cellular response to mechanical stimulus; P:MyD88-independent toll-like receptor signaling pathway; F:protein serine/threonine kinase activity; C:dendrite cytoplasm; P:toll-like receptor 3 signaling pathway; P:determination of dorsal ident…	EC:2.7.11.0		dual specificity mitogen-activated protein kinase kinase 4	2067	gi|256087180|ref|XP_002579753.1|kinase [Schistosoma mansoni] >gi|353232876|emb|CCD80232.1| kinase [Schistosoma mansoni]	XP_002579753	0.0	100	742.265	384	384
70	smansoni_v5_Schisto_mansoni.Chr_5_8949484_8950368_plus!885	hypothetical upf0203 protein in chromosome	885	11	2.52471E-18	66.54545454545455%	3	F:RNA binding; F:RNA-directed DNA polymerase activity; P:RNA-dependent DNA replication	EC:2.7.7.49		hypothetical upf0203 protein in chromosome	885	gi|358253122|dbj|GAA52159.1|hypothetical protein CLF_107424 [Clonorchis sinensis]	GAA52159	2.52471E-18	66	87.0409	86	57	x	x	x
71	smansoni_v5_Schisto_mansoni.Chr_5_8947046_8950368_plus!752	hypothetical upf0203 protein in chromosome	752	20	1.81508E-18	61.1%	3	F:phosphatidylinositol N-acetylglucosaminyltransferase activity; P:GPI anchor biosynthetic process; C:integral to membrane			hypothetical upf0203 protein in chromosome	752	gi|358253122|dbj|GAA52159.1|hypothetical protein CLF_107424 [Clonorchis sinensis]	GAA52159	1.81508E-18	66	87.0409	86	57
72	smansoni_v5_Schisto_mansoni.Chr_5_8945758_8950368_plus!495	hypothetical upf0203 protein in chromosome	495	20	2.35299E-19	61.25%	3	F:phosphatidylinositol N-acetylglucosaminyltransferase activity; P:GPI anchor biosynthetic process; C:integral to membrane			hypothetical upf0203 protein in chromosome	495	gi|358253122|dbj|GAA52159.1|hypothetical protein CLF_107424 [Clonorchis sinensis]	GAA52159	2.35299E-19	66	87.4261	86	57
73	smansoni_v5_Schisto_mansoni.Chr_5_8937293_8944440_plus!600	cg6094	600	20	1.01342E-138	66.45%	2	P:translational termination; F:translation release factor activity	-		cg6094	600	gi|256087184|ref|XP_002579755.1|hypothetical protein [Schistosoma mansoni] >gi|353232874|emb|CCD80230.1| hypothetical protein Smp_086710 [Schistosoma mansoni]	XP_002579755	1.01342E-138	100	397.127	199	199	x	x	x
74	smansoni_v5_Schisto_mansoni.Chr_5_8932276_8944759_plus!1020	cg6094	1020	20	1.29187E-134	66.0%	2	P:translational termination; F:translation release factor activity	-		cg6094	1020	gi|256087184|ref|XP_002579755.1|hypothetical protein [Schistosoma mansoni] >gi|353232874|emb|CCD80230.1| hypothetical protein Smp_086710 [Schistosoma mansoni]	XP_002579755	1.29187E-134	100	392.504	197	197
75	smansoni_v5_Schisto_mansoni.Chr_5_8932158_8944759_plus!1030	cg6094	1030	20	4.04112E-100	69.5%	2	P:translational termination; F:translation release factor activity	-		cg6094	1030	gi|256087184|ref|XP_002579755.1|hypothetical protein [Schistosoma mansoni] >gi|353232874|emb|CCD80230.1| hypothetical protein Smp_086710 [Schistosoma mansoni]	XP_002579755	4.04112E-100	100	291.197	147	147
76	smansoni_v5_Schisto_mansoni.Chr_5_8932158_8944759_plus!1002	cg6094	1002	20	1.03514E-134	65.95%	2	P:translational termination; F:translation release factor activity	-		cg6094	1002	gi|256087184|ref|XP_002579755.1|hypothetical protein [Schistosoma mansoni] >gi|353232874|emb|CCD80230.1| hypothetical protein Smp_086710 [Schistosoma mansoni]	XP_002579755	1.03514E-134	100	392.504	197	197
77	smansoni_v5_Schisto_mansoni.Chr_5_8928158_8928466_plus!309	tpa: endonuclease-reverse transcriptase	309	6	1.59996E-65	63.0%	3	F:RNA binding; P:RNA-dependent DNA replication; F:RNA-directed DNA polymerase activity			tpa: endonuclease-reverse transcriptase	309	gi|256087186|ref|XP_002579756.1|hypothetical protein [Schistosoma mansoni] >gi|353232873|emb|CCD80229.1| hypothetical protein Smp_169310 [Schistosoma mansoni]	XP_002579756	1.59996E-65	100	203.371	102	102	x	x	x
78	smansoni_v5_Schisto_mansoni.Chr_5_8889611_8901216_plus!1680	nuclear pore complex protein nup155	1680	6	0.0	68.66666666666667%	3	F:structural constituent of nuclear pore; C:nuclear pore; P:nucleocytoplasmic transport	-		nuclear pore complex protein nup155	1680	gi|256087190|ref|XP_002579758.1|nuclear pore complex protein nup155 [Schistosoma mansoni]	XP_002579758	0.0	97	647.892	382	373	x	x	x
79	smansoni_v5_Schisto_mansoni.Chr_5_8866751_8901034_plus!5265	nuclear pore complex protein nup155	5265	20	0.0	63.1%	3	F:structural constituent of nuclear pore; C:nuclear pore; P:nucleocytoplasmic transport	-		nuclear pore complex protein nup155	5265	gi|353232871|emb|CCD80227.1|putative nuclear pore complex protein nup155 [Schistosoma mansoni]	CCD80227	0.0	100	3117.79	1754	1754	x	x	x
80	smansoni_v5_Schisto_mansoni.Chr_5_8837019_8849716_plus!5442	zinc finger protein 420-like	5442	20	0.0	48.95%	3	F:zinc ion binding; F:nucleic acid binding; C:intracellular	-		zinc finger protein 420-like	5442	gi|256087194|ref|XP_002579760.1|zinc finger protein [Schistosoma mansoni] >gi|353232869|emb|CCD80225.1| putative zinc finger protein [Schistosoma mansoni]	XP_002579760	0.0	100	3236.05	1813	1813	x	x	x
81	smansoni_v5_Schisto_mansoni.Chr_5_8829808_8854211_plus!6840	zinc finger protein 420-like	6840	20	0.0	48.95%	3	F:zinc ion binding; F:nucleic acid binding; C:intracellular	-		zinc finger protein 420-like	6840	gi|256087194|ref|XP_002579760.1|zinc finger protein [Schistosoma mansoni] >gi|353232869|emb|CCD80225.1| putative zinc finger protein [Schistosoma mansoni]	XP_002579760	0.0	100	3236.05	1813	1813
82	smansoni_v5_Schisto_mansoni.Chr_5_2352729_2357393_plus!573	nuclear ribonuclease z	573	20	7.6529E-138	57.4%	1	F:hydrolase activity	-		nuclear ribonuclease z	573	gi|256081658|ref|XP_002577085.1|ribonuclease z chloroplast [Schistosoma mansoni] >gi|353232679|emb|CCD80034.1| putative ribonuclease z, chloroplast [Schistosoma mansoni]	XP_002577085	7.6529E-138	100	394.045	190	190	x	x	x
83	smansoni_v5_Schisto_mansoni.Chr_5_2349811_2357490_plus!1014	nuclear ribonuclease z	1014	20	5.14088E-169	59.8%	1	F:hydrolase activity	-		nuclear ribonuclease z	1014	gi|29841375|gb|AAP06407.1|similar to GenBank Accession Number CAD22100 RNase Z in Arabidopsis thaliana [Schistosoma japonicum]	AAP06407	5.14088E-169	93	482.641	265	248	x	x	x
84	smansoni_v5_Schisto_mansoni.Chr_5_2349795_2357490_plus!1005	nuclear ribonuclease z	1005	20	3.10928E-161	58.5%	1	F:hydrolase activity	-		nuclear ribonuclease z	1005	gi|29841375|gb|AAP06407.1|similar to GenBank Accession Number CAD22100 RNase Z in Arabidopsis thaliana [Schistosoma japonicum]	AAP06407	3.10928E-161	89	462.611	268	241
85	smansoni_v5_Schisto_mansoni.Chr_5_2349795_2357490_plus!3573	nuclear ribonuclease z	3573	20	4.77697E-150	62.25%	1	F:hydrolase activity	-		nuclear ribonuclease z	3573	gi|29841375|gb|AAP06407.1|similar to GenBank Accession Number CAD22100 RNase Z in Arabidopsis thaliana [Schistosoma japonicum]	AAP06407	4.77697E-150	89	462.225	268	241
86	smansoni_v5_Schisto_mansoni.Chr_5_2349795_2357490_plus!1027	nuclear ribonuclease z	1027	20	4.80693E-161	58.55%	1	F:hydrolase activity	-		nuclear ribonuclease z	1027	gi|29841375|gb|AAP06407.1|similar to GenBank Accession Number CAD22100 RNase Z in Arabidopsis thaliana [Schistosoma japonicum]	AAP06407	4.80693E-161	89	462.611	268	241
87	smansoni_v5_Schisto_mansoni.Chr_5_2289867_2292966_plus!656	---NA---	656	0			0	-			#N/A	#N/A	#N/A	#N/A	#N/A	#N/A	#N/A	#N/A	#N/A	#N/A	N/A	x
88	smansoni_v5_Schisto_mansoni.Chr_5_2243674_2243775_plus!102	---NA---	102	0			0	-			#N/A	#N/A	#N/A	#N/A	#N/A	#N/A	#N/A	#N/A	#N/A	#N/A	N/A	x
89	smansoni_v5_Schisto_mansoni.Chr_5_2241314_2243258_plus!177	sjchgc02570 protein	177	5	6.61504E-29	89.4%	1	F:calcium ion binding			sjchgc02570 protein	177	gi|353232675|emb|CCD80030.1|hypothetical protein Smp_153320 [Schistosoma mansoni]	CCD80030	6.61504E-29	100	107.071	58	58	#N/A	N/A	x
90	smansoni_v5_Schisto_mansoni.Chr_5_2221374_2240683_plus!1968	cell polarity protein	1968	20	0.0	63.15%	0	-			cell polarity protein	1968	gi|353232673|emb|CCD80028.1|cell polarity protein [Schistosoma mansoni]	CCD80028	0.0	100	1301.19	655	655	x	x	x
91	smansoni_v5_Schisto_mansoni.Chr_5_2219826_2240683_plus!2397	cell polarity protein	2397	20	0.0	63.2%	0	-			cell polarity protein	2397	gi|353232673|emb|CCD80028.1|cell polarity protein [Schistosoma mansoni]	CCD80028	0.0	100	1595.87	798	798
92	smansoni_v5_Schisto_mansoni.Chr_5_2219816_2244854_plus!5896	lethal giant larvae protein homolog 1	5896	20	0.0	59.05%	0	-			lethal giant larvae protein homolog 1	5896	gi|353232673|emb|CCD80028.1|cell polarity protein [Schistosoma mansoni]	CCD80028	0.0	100	1271.91	635	635
93	smansoni_v5_Schisto_mansoni.Chr_5_2219755_2244854_plus!5960	lethal giant larvae protein homolog 1	5960	20	0.0	59.1%	0	-			lethal giant larvae protein homolog 1	5960	gi|353232673|emb|CCD80028.1|cell polarity protein [Schistosoma mansoni]	CCD80028	0.0	100	1271.91	635	635
94	smansoni_v5_Schisto_mansoni.Chr_5_2173872_2191740_plus!1823	protoheme ix mitochondrial-like	1823	20	0.0	68.25%	4	P:heme O biosynthetic process; F:binding; F:protoheme IX farnesyltransferase activity; C:integral to membrane	-		protoheme ix mitochondrial-like	1823	gi|256081642|ref|XP_002577077.1|protoheme IX farnesyltransferase [Schistosoma mansoni]	XP_002577077	0.0	96	759.599	411	396	x	x	x
95	smansoni_v5_Schisto_mansoni.Chr_5_2173872_2191529_plus!1845	protoheme ix	1845	20	0.0	70.2%	4	F:binding; C:integral to membrane; F:protoheme IX farnesyltransferase activity; P:heme O biosynthetic process	-		protoheme ix	1845	gi|256081642|ref|XP_002577077.1|protoheme IX farnesyltransferase [Schistosoma mansoni]	XP_002577077	0.0	98	1177.54	621	613
96	smansoni_v5_Schisto_mansoni.Chr_5_2173843_2191740_plus!2058	protoheme ix	2058	20	1.17168E-127	66.5%	4	P:heme O biosynthetic process; F:binding; F:protoheme IX farnesyltransferase activity; C:integral to membrane	-		protoheme ix	2058	gi|256081642|ref|XP_002577077.1|protoheme IX farnesyltransferase [Schistosoma mansoni]	XP_002577077	1.17168E-127	94	402.905	223	210
97	smansoni_v5_Schisto_mansoni.Chr_5_2173834_2191740_plus!2251	protoheme ix	2251	20	1.41516E-164	72.6%	4	F:binding; C:integral to membrane; F:protoheme IX farnesyltransferase activity; P:heme O biosynthetic process	-		protoheme ix	2251	gi|353232671|emb|CCD80026.1|putative protoheme IX farnesyltransferase [Schistosoma mansoni]	CCD80026	1.41516E-164	97	500.36	273	265	x	x	x
98	smansoni_v5_Schisto_mansoni.Chr_5_2161215_2161285_plus!71	---NA---	71	0			0	-			#N/A	#N/A	#N/A	#N/A	#N/A	#N/A	#N/A	#N/A	#N/A	#N/A	N/A	x
99	smansoni_v5_Schisto_mansoni.Chr_4_31756924_31757114_.!191	---NA---	191	0			0	-			#N/A	#N/A	#N/A	#N/A	#N/A	#N/A	#N/A	#N/A	#N/A	#N/A	N/A	x
100	smansoni_v5_Schisto_mansoni.Chr_4_31503867_31505629_.!1763	sjchgc02645 protein	1763	3	3.5795E-45	84.33333333333333%	0	-			sjchgc02645 protein	1763	gi|256091803|ref|XP_002581720.1|hypothetical protein [Schistosoma mansoni]	XP_002581720	3.5795E-45	98	165.622	83	82	#N/A	N/A	x
101	smansoni_v5_Schisto_mansoni.Chr_4_31454380_31455022_.!643	---NA---	643	0			0	-			#N/A	#N/A	#N/A	#N/A	#N/A	#N/A	#N/A	#N/A	#N/A	#N/A	N/A	x
102	smansoni_v5_Schisto_mansoni.Chr_4_31450315_31450712_.!398	---NA---	398	0			0	-			#N/A	#N/A	#N/A	#N/A	#N/A	#N/A	#N/A	#N/A	#N/A	#N/A	N/A	x
103	smansoni_v5_Schisto_mansoni.Chr_4_31368768_31369582_.!815	protein phosphatase methylesterase 1 (s33 family)	815	5	1.09706E-21	67.6%	10	F:receptor activity; C:membrane; F:extracellular ligand-gated ion channel activity; P:transport; F:actin binding; F:ATPase activity; F:ATP binding; F:nucleotide binding; F:nucleoside-triphosphatase activity; P:ATP catabolic process			protein phosphatase methylesterase 1 (s33 family)	815	gi|353231734|emb|CCD79089.1|protein phosphatase methylesterase 1 (S33 family) [Schistosoma mansoni]	CCD79089	1.09706E-21	64	102.834	109	70	#N/A	N/A	x
104	smansoni_v5_Schisto_mansoni.Chr_4_31151134_31151387_.!254	---NA---	254	0			0	-			#N/A	#N/A	#N/A	#N/A	#N/A	#N/A	#N/A	#N/A	#N/A	#N/A	N/A	x
105	smansoni_v5_Schisto_mansoni.Chr_4_20820119_20820314_.!196	---NA---	196	0			0	-			#N/A	#N/A	#N/A	#N/A	#N/A	#N/A	#N/A	#N/A	#N/A	#N/A	N/A	x
106	smansoni_v5_Schisto_mansoni.Chr_4_31793135_31793201_-!67	---NA---	67	0			0	-			#N/A	#N/A	#N/A	#N/A	#N/A	#N/A	#N/A	#N/A	#N/A	#N/A	N/A	x
107	smansoni_v5_Schisto_mansoni.Chr_4_31778016_31778088_-!73	---NA---	73	0			0	-			#N/A	#N/A	#N/A	#N/A	#N/A	#N/A	#N/A	#N/A	#N/A	#N/A	N/A	x
108	smansoni_v5_Schisto_mansoni.Chr_4_31749785_31749856_-!72	---NA---	72	0			0	-			#N/A	#N/A	#N/A	#N/A	#N/A	#N/A	#N/A	#N/A	#N/A	#N/A	N/A	x
109	smansoni_v5_Schisto_mansoni.Chr_4_31672416_31679876_-!1428	preprotein translocase secy subunit	1428	20	0.0	92.45%	10	C:Sec61 translocon complex; P:cuticle development; P:head involution; C:fusome; F:P-P-bond-hydrolysis-driven protein transmembrane transporter activity; P:cell death; C:integral to membrane; P:dorsal closure; P:negative regulation of autophagy; P:SRP-dependent cotranslational protein targeting to membrane, translocation	-		preprotein translocase secy subunit	1428	gi|256080818|ref|XP_002576673.1|preprotein translocase secy subunit (sec61) [Schistosoma mansoni] >gi|353232579|emb|CCD79934.1| putative preprotein translocase secy subunit (sec61) [Schistosoma mansoni]	XP_002576673	0.0	100	915.99	475	475	#N/A	N/A	x
110	smansoni_v5_Schisto_mansoni.Chr_4_31642616_31642685_-!70	---NA---	70	0			0	-			#N/A	#N/A	#N/A	#N/A	#N/A	#N/A	#N/A	#N/A	#N/A	#N/A	N/A	x
111	smansoni_v5_Schisto_mansoni.Chr_4_31641198_31651844_-!1547	mau2 chromatid cohesion factor homolog	1547	20	0.0	72.65%	5	C:chromatin; C:SMC loading complex; C:nucleoplasm; F:protein N-terminus binding; P:maintenance of mitotic sister chromatid cohesion	-		mau2 chromatid cohesion factor homolog	1547	gi|353232577|emb|CCD79932.1|hypothetical protein Smp_150960 [Schistosoma mansoni]	CCD79932	0.0	100	961.059	463	463	#N/A	N/A	x
112	smansoni_v5_Schisto_mansoni.Chr_4_31634164_31651485_-!2088	mau2 chromatid cohesion factor homolog	2088	20	0.0	69.1%	4	P:chromosome segregation; F:protein binding; C:nuclear part; P:mitosis	-		mau2 chromatid cohesion factor homolog	2088	gi|353232577|emb|CCD79932.1|hypothetical protein Smp_150960 [Schistosoma mansoni]	CCD79932	0.0	100	1416.36	695	695
113	smansoni_v5_Schisto_mansoni.Chr_4_31633717_31653312_-!2707	mau2 chromatid cohesion factor homolog	2707	20	0.0	65.8%	5	C:chromatin; C:SMC loading complex; C:nucleoplasm; F:protein N-terminus binding; P:maintenance of mitotic sister chromatid cohesion	-		mau2 chromatid cohesion factor homolog	2707	gi|256080822|ref|XP_002576675.1|hypothetical protein [Schistosoma mansoni]	XP_002576675	0.0	95	1384.01	706	673	x	x	x
114	smansoni_v5_Schisto_mansoni.Chr_4_31633717_31652877_-!2738	mau2 chromatid cohesion factor homolog	2738	20	0.0	65.8%	5	C:chromatin; C:SMC loading complex; C:nucleoplasm; F:protein N-terminus binding; P:maintenance of mitotic sister chromatid cohesion	-		mau2 chromatid cohesion factor homolog	2738	gi|256080822|ref|XP_002576675.1|hypothetical protein [Schistosoma mansoni]	XP_002576675	0.0	95	1384.01	706	673
115	smansoni_v5_Schisto_mansoni.Chr_4_31633717_31651844_-!2440	mau2 chromatid cohesion factor homolog	2440	20	0.0	67.9%	5	C:chromatin; C:SMC loading complex; C:nucleoplasm; F:protein N-terminus binding; P:maintenance of mitotic sister chromatid cohesion	-		mau2 chromatid cohesion factor homolog	2440	gi|353232577|emb|CCD79932.1|hypothetical protein Smp_150960 [Schistosoma mansoni]	CCD79932	0.0	100	784.252	390	390	x	x	x
116	smansoni_v5_Schisto_mansoni.Chr_4_31633717_31651844_-!2597	mau2 chromatid cohesion factor homolog	2597	20	0.0	69.0%	5	C:chromatin; C:SMC loading complex; C:nucleoplasm; F:protein N-terminus binding; P:maintenance of mitotic sister chromatid cohesion	-		mau2 chromatid cohesion factor homolog	2597	gi|353232577|emb|CCD79932.1|hypothetical protein Smp_150960 [Schistosoma mansoni]	CCD79932	0.0	100	1416.36	695	695
117	smansoni_v5_Schisto_mansoni.Chr_4_31617950_31618016_-!67	---NA---	67	0			0	-			#N/A	#N/A	#N/A	#N/A	#N/A	#N/A	#N/A	#N/A	#N/A	#N/A	N/A	x
118	smansoni_v5_Schisto_mansoni.Chr_4_31601946_31602015_-!70	---NA---	70	0			0	-			#N/A	#N/A	#N/A	#N/A	#N/A	#N/A	#N/A	#N/A	#N/A	#N/A	N/A	x
119	smansoni_v5_Schisto_mansoni.Chr_4_31458642_31498182_-!3339	p53 inducible	3339	20	0.0	68.45%	11	P:axon guidance; P:regulation of synapse organization; P:cell-cell adhesion; P:regulation of cell shape; P:apoptotic process; P:phagocytosis, engulfment; P:cortical actin cytoskeleton organization; F:protein binding; C:synaptosome; C:perinuclear region of cytoplasm; P:cell projection assembly	-		p53 inducible	3339	gi|353232574|emb|CCD79929.1|P53 inducible protein-related [Schistosoma mansoni]	CCD79929	0.0	100	2312.72	1112	1112	#N/A	N/A	x
120	smansoni_v5_Schisto_mansoni.Chr_4_31458642_31497029_-!2871	p53 inducible	2871	20	0.0	69.75%	7	P:axon guidance; P:regulation of synapse organization; P:regulation of cell shape; P:phagocytosis, engulfment; P:cortical actin cytoskeleton organization; C:cytoplasm; P:cell projection assembly	-		p53 inducible	2871	gi|256080828|ref|XP_002576678.1|P53 inducible protein-related [Schistosoma mansoni]	XP_002576678	0.0	100	1996.09	956	956	x	x	x
121	smansoni_v5_Schisto_mansoni.Chr_4_31457835_31498206_-!4876	p53 inducible	4876	20	0.0	71.85%	7	P:cell-cell adhesion; P:apoptotic process; P:retina layer formation; F:protein binding; C:synaptosome; C:perinuclear region of cytoplasm; P:retinal ganglion cell axon guidance	-		p53 inducible	4876	gi|256080828|ref|XP_002576678.1|P53 inducible protein-related [Schistosoma mansoni]	XP_002576678	0.0	97	1559.66	769	749
122	smansoni_v5_Schisto_mansoni.Chr_4_31457835_31498182_-!4146	p53 inducible	4146	20	0.0	68.45%	11	P:axon guidance; P:regulation of synapse organization; P:cell-cell adhesion; P:regulation of cell shape; P:apoptotic process; P:phagocytosis, engulfment; P:cortical actin cytoskeleton organization; F:protein binding; C:synaptosome; C:perinuclear region of cytoplasm; P:cell projection assembly	-		p53 inducible	4146	gi|353232574|emb|CCD79929.1|P53 inducible protein-related [Schistosoma mansoni]	CCD79929	0.0	100	2312.72	1112	1112	x	x	x
123	smansoni_v5_Schisto_mansoni.Chr_4_31457835_31498182_-!4249	p53 inducible	4249	20	0.0	74.15%	2	P:retinal ganglion cell axon guidance; P:retina layer formation	-		p53 inducible	4249	gi|358336347|dbj|GAA33089.2|cytoplasmic FMR1 interacting protein [Clonorchis sinensis]	GAA33089	0.0	86	1220.3	795	684	x	x	x
124	smansoni_v5_Schisto_mansoni.Chr_4_31457835_31498182_-!4479	p53 inducible	4479	20	0.0	71.8%	7	P:cell-cell adhesion; P:apoptotic process; P:retina layer formation; F:protein binding; C:synaptosome; C:perinuclear region of cytoplasm; P:retinal ganglion cell axon guidance	-		p53 inducible	4479	gi|256080828|ref|XP_002576678.1|P53 inducible protein-related [Schistosoma mansoni]	XP_002576678	0.0	97	1561.58	769	749	x	x	x
125	smansoni_v5_Schisto_mansoni.Chr_4_31457835_31498182_-!4374	p53 inducible	4374	20	0.0	71.85%	7	P:cell-cell adhesion; P:apoptotic process; P:retina layer formation; F:protein binding; C:synaptosome; C:perinuclear region of cytoplasm; P:retinal ganglion cell axon guidance	-		p53 inducible	4374	gi|256080828|ref|XP_002576678.1|P53 inducible protein-related [Schistosoma mansoni]	XP_002576678	0.0	97	1560.04	769	749
126	smansoni_v5_Schisto_mansoni.Chr_4_31457835_31497679_-!4393	p53 inducible	4393	20	0.0	71.6%	2	P:retinal ganglion cell axon guidance; P:retina layer formation	-		p53 inducible	4393	gi|358336347|dbj|GAA33089.2|cytoplasmic FMR1 interacting protein [Clonorchis sinensis]	GAA33089	0.0	81	1735.31	1216	994	x	x	x
127	smansoni_v5_Schisto_mansoni.Chr_4_31437946_31438017_-!72	---NA---	72	0			0	-			#N/A	#N/A	#N/A	#N/A	#N/A	#N/A	#N/A	#N/A	#N/A	#N/A	N/A	x
128	smansoni_v5_Schisto_mansoni.Chr_4_31397246_31449318_-!1301	cationic amino acid transporter	1301	20	0.0	68.05%	5	C:integral to membrane; F:neutral amino acid transmembrane transporter activity; P:neutral amino acid transport; F:peptide antigen binding; P:amino acid transmembrane transport	-		cationic amino acid transporter	1301	gi|353232572|emb|CCD79927.1|putative cationic amino acid transporter [Schistosoma mansoni]	CCD79927	0.0	100	863.218	425	425	#N/A	N/A	x
129	smansoni_v5_Schisto_mansoni.Chr_4_31397246_31447484_-!1335	cationic amino acid transporter	1335	20	0.0	67.95%	5	C:integral to membrane; F:neutral amino acid transmembrane transporter activity; P:neutral amino acid transport; F:peptide antigen binding; P:amino acid transmembrane transport	-		cationic amino acid transporter	1335	gi|353232572|emb|CCD79927.1|putative cationic amino acid transporter [Schistosoma mansoni]	CCD79927	0.0	100	906.36	444	444
130	smansoni_v5_Schisto_mansoni.Chr_4_31323375_31341850_-!2256	rna exonuclease 4	2256	20	0.0	69.95%	3	C:nucleolus; F:exonuclease activity; F:nucleic acid binding	-		rna exonuclease 4	2256	gi|353232569|emb|CCD79924.1|rex4-related (xpmc2) [Schistosoma mansoni]	CCD79924	0.0	100	1445.25	737	737	x	x	x
131	smansoni_v5_Schisto_mansoni.Chr_4_31323276_31342898_-!2806	rna exonuclease 4	2806	20	0.0	69.8%	3	F:nucleic acid binding; C:intracellular; F:exonuclease activity	-		rna exonuclease 4	2806	gi|353232569|emb|CCD79924.1|rex4-related (xpmc2) [Schistosoma mansoni]	CCD79924	0.0	99	648.277	308	306
132	smansoni_v5_Schisto_mansoni.Chr_4_31323276_31342898_-!2796	rna exonuclease 4	2796	20	0.0	69.9%	3	F:nucleic acid binding; C:intracellular; F:exonuclease activity	-		rna exonuclease 4	2796	gi|353232569|emb|CCD79924.1|rex4-related (xpmc2) [Schistosoma mansoni]	CCD79924	0.0	100	733.406	401	401
133	smansoni_v5_Schisto_mansoni.Chr_4_31323276_31341860_-!2940	rna exonuclease 4	2940	20	0.0	69.9%	3	F:nucleic acid binding; C:intracellular; F:exonuclease activity	-		rna exonuclease 4	2940	gi|353232569|emb|CCD79924.1|rex4-related (xpmc2) [Schistosoma mansoni]	CCD79924	0.0	100	733.406	401	401
134	smansoni_v5_Schisto_mansoni.Chr_4_31323276_31341850_-!2365	rna exonuclease 4	2365	20	0.0	69.9%	3	F:nucleic acid binding; C:intracellular; F:exonuclease activity	-		rna exonuclease 4	2365	gi|256080860|ref|XP_002576694.1|rex4-related (xpmc2) [Schistosoma mansoni]	XP_002576694	0.0	100	848.966	418	418	x	x	x
135	smansoni_v5_Schisto_mansoni.Chr_4_31323276_31341701_-!2486	rna exonuclease 4	2486	20	0.0	69.7%	3	F:nucleic acid binding; C:intracellular; F:exonuclease activity	-		rna exonuclease 4	2486	gi|353232569|emb|CCD79924.1|rex4-related (xpmc2) [Schistosoma mansoni]	CCD79924	0.0	98	807.364	404	399	x	x	x
136	smansoni_v5_Schisto_mansoni.Chr_4_31323276_31335143_-!1133	rna exonuclease 4	1133	20	0.0	69.9%	3	F:nucleic acid binding; C:intracellular; F:exonuclease activity	-		rna exonuclease 4	1133	gi|353232569|emb|CCD79924.1|rex4-related (xpmc2) [Schistosoma mansoni]	CCD79924	0.0	100	598.971	319	319
137	smansoni_v5_Schisto_mansoni.Chr_4_31323276_31333954_-!2055	rna exonuclease 4	2055	20	0.0	69.9%	3	F:nucleic acid binding; C:intracellular; F:exonuclease activity	-		rna exonuclease 4	2055	gi|353232569|emb|CCD79924.1|rex4-related (xpmc2) [Schistosoma mansoni]	CCD79924	0.0	100	602.438	321	321
138	smansoni_v5_Schisto_mansoni.Chr_4_31256168_31270807_-!2541	suppressor of ty 5 homolog ( cerevisiae) isoform cra_a	2541	20	0.0	64.55%	8	P:negative regulation of transcription from RNA polymerase II promoter; P:negative regulation of DNA-dependent transcription, elongation; P:positive regulation of transcription elongation from RNA polymerase II promoter; C:nucleolus; F:protein heterodimerization activity; P:viral infectious cycle; P:positive regulation of transcription from RNA polymerase II promoter; F:enzyme binding	-		suppressor of ty 5 homolog ( cerevisiae) isoform cra_a	2541	gi|256080856|ref|XP_002576692.1|suppressor of ty [Schistosoma mansoni] >gi|353232567|emb|CCD79922.1| putative suppressor of ty [Schistosoma mansoni]	XP_002576692	0.0	100	1472.6	846	846	x	x	x
139	smansoni_v5_Schisto_mansoni.Chr_4_31254809_31270847_-!3940	transcription elongation factor spt5	3940	20	0.0	64.65%	8	P:negative regulation of transcription from RNA polymerase II promoter; P:negative regulation of DNA-dependent transcription, elongation; P:positive regulation of transcription elongation from RNA polymerase II promoter; C:nucleolus; F:protein heterodimerization activity; P:viral infectious cycle; P:positive regulation of transcription from RNA polymerase II promoter; F:enzyme binding	-		transcription elongation factor spt5	3940	gi|256080856|ref|XP_002576692.1|suppressor of ty [Schistosoma mansoni] >gi|353232567|emb|CCD79922.1| putative suppressor of ty [Schistosoma mansoni]	XP_002576692	0.0	100	1472.6	846	846
140	smansoni_v5_Schisto_mansoni.Chr_4_31203476_31227410_-!2313	family s60 non-peptidase homologue (s60 family)	2313	20	0.0	59.55%	4	P:cellular iron ion homeostasis; F:ferric iron binding; C:extracellular region; P:iron ion transport	-		family s60 non-peptidase homologue (s60 family)	2313	gi|353232565|emb|CCD79920.1|family S60 non-peptidase homologue (S60 family) [Schistosoma mansoni]	CCD79920	0.0	100	1604.73	770	770	x	x	x
141	smansoni_v5_Schisto_mansoni.Chr_4_31203255_31228571_-!2573	family s60 non-peptidase homologue (s60 family)	2573	20	0.0	59.4%	4	P:cellular iron ion homeostasis; F:ferric iron binding; C:extracellular region; P:iron ion transport	-		family s60 non-peptidase homologue (s60 family)	2573	gi|353232565|emb|CCD79920.1|family S60 non-peptidase homologue (S60 family) [Schistosoma mansoni]	CCD79920	0.0	99	1573.91	759	756
142	smansoni_v5_Schisto_mansoni.Chr_4_31167794_31168008_-!210	heterogeneous nuclear ribonucleoprotein	210	1	7.96135E-35	100.0%	0	-			heterogeneous nuclear ribonucleoprotein	210	gi|353232563|emb|CCD79918.1|putative heterogeneous nuclear ribonucleoprotein [Schistosoma mansoni]	CCD79918	7.96135E-35	100	122.865	69	69	x	x	x
143	smansoni_v5_Schisto_mansoni.Chr_4_31163550_31164539_-!948	heterogeneous nuclear ribonucleoprotein a2 homolog 1	948	20	1.16485E-152	84.1%	3	F:nucleic acid binding; C:ribonucleoprotein complex; F:nucleotide binding	-		heterogeneous nuclear ribonucleoprotein a2 homolog 1	948	gi|353232562|emb|CCD79917.1|putative heterogeneous nuclear ribonucleoprotein [Schistosoma mansoni]	CCD79917	1.16485E-152	100	442.195	315	315	x	x	x
144	smansoni_v5_Schisto_mansoni.Chr_4_31162633_31164595_-!1859	heterogeneous nuclear ribonucleoprotein a2 homolog 1	1859	20	4.7535E-148	84.15%	3	F:nucleic acid binding; C:ribonucleoprotein complex; F:nucleotide binding	-		heterogeneous nuclear ribonucleoprotein a2 homolog 1	1859	gi|353232562|emb|CCD79917.1|putative heterogeneous nuclear ribonucleoprotein [Schistosoma mansoni]	CCD79917	4.7535E-148	100	442.195	315	315
145	smansoni_v5_Schisto_mansoni.Chr_4_31147439_31150486_-!2919	cyclin-dependent kinase 5 activator 1-like	2919	20	0.0	61.05%	4	F:cyclin-dependent protein kinase 5 activator activity; P:phosphorylation; F:kinase activity; C:cyclin-dependent protein kinase 5 holoenzyme complex	-		cyclin-dependent kinase 5 activator 1-like	2919	gi|353232561|emb|CCD79916.1|putative cyclin-dependent kinase 5 activator [Schistosoma mansoni]	CCD79916	0.0	100	1834.31	960	960	x	x	x
146	smansoni_v5_Schisto_mansoni.Chr_4_31146435_31150730_-!4167	cyclin-dependent kinase 5 activator 1-like	4167	20	0.0	61.8%	4	F:cyclin-dependent protein kinase 5 activator activity; P:phosphorylation; F:kinase activity; C:cyclin-dependent protein kinase 5 holoenzyme complex	-		cyclin-dependent kinase 5 activator 1-like	4167	gi|353232561|emb|CCD79916.1|putative cyclin-dependent kinase 5 activator [Schistosoma mansoni]	CCD79916	0.0	100	1834.31	960	960
147	smansoni_v5_Schisto_mansoni.Chr_4_31115648_31116359_-!585	transmembrane protein 17	585	20	1.6566E-137	65.1%	1	C:integral to membrane	-		transmembrane protein 17	585	gi|353232559|emb|CCD79914.1|putative transmembrane protein 17 [Schistosoma mansoni]	CCD79914	1.6566E-137	100	393.66	194	194	x	x	x
148	smansoni_v5_Schisto_mansoni.Chr_4_31115371_31116509_-!969	transmembrane protein 17	969	20	5.10365E-93	73.95%	1	C:integral to membrane	-		transmembrane protein 17	969	gi|353232559|emb|CCD79914.1|putative transmembrane protein 17 [Schistosoma mansoni]	CCD79914	5.10365E-93	99	205.682	103	102
149	smansoni_v5_Schisto_mansoni.Chr_4_31115371_31116509_-!965	transmembrane protein 17	965	20	4.48404E-87	70.75%	1	C:integral to membrane	-		transmembrane protein 17	965	gi|353232559|emb|CCD79914.1|putative transmembrane protein 17 [Schistosoma mansoni]	CCD79914	4.48404E-87	100	177.948	88	88
150	smansoni_v5_Schisto_mansoni.Chr_4_31115371_31116509_-!1024	transmembrane protein 17	1024	20	6.04151E-100	61.85%	1	C:integral to membrane	-		transmembrane protein 17	1024	gi|353232559|emb|CCD79914.1|putative transmembrane protein 17 [Schistosoma mansoni]	CCD79914	6.04151E-100	83	304.294	201	168
151	smansoni_v5_Schisto_mansoni.Chr_4_31115371_31116359_-!826	transmembrane protein 17	826	20	7.00152E-69	70.85%	1	C:integral to membrane			transmembrane protein 17	826	gi|353232559|emb|CCD79914.1|putative transmembrane protein 17 [Schistosoma mansoni]	CCD79914	7.00152E-69	71	222.246	196	140
152	smansoni_v5_Schisto_mansoni.Chr_4_20927088_20927453_-!366	tpa_exp: orf3	366	20	5.05147E-83	97.5%	0	-			tpa_exp: orf3	366	gi|256072762|ref|XP_002572703.1|hypothetical protein [Schistosoma mansoni] >gi|353231054|emb|CCD77472.1| hypothetical protein Smp_128830 [Schistosoma mansoni] >gi|353231055|emb|CCD77473.1| hypothetical protein Smp_128820 [Schistosoma mansoni] >gi|353232276|emb|CCD79631.1| hypothetical protein Smp_165300 [Schistosoma mansoni]	XP_002572703	5.05147E-83	100	249.595	121	121	x	x	x
153	smansoni_v5_Schisto_mansoni.Chr_4_20918649_20922411_-!696	synaptoporin isoform 1	696	20	1.92406E-169	59.65%	4	P:transport; C:integral to membrane; C:synaptic vesicle; F:transporter activity	-		synaptoporin isoform 1	696	gi|256085832|ref|XP_002579115.1|Synaptophysin/synaptoporin [Schistosoma mansoni] >gi|353232275|emb|CCD79630.1| putative synaptophysin/synaptoporin [Schistosoma mansoni]	XP_002579115	1.92406E-169	100	477.633	231	231	x	x	x
154	smansoni_v5_Schisto_mansoni.Chr_4_20918237_20918911_-!646	synaptophysin (major synaptic vesicle protein p38)	646	5	3.69698E-20	90.2%	4	C:integral to membrane; C:synaptic vesicle; P:transport; F:transporter activity	-		synaptophysin (major synaptic vesicle protein p38)	646	gi|256085832|ref|XP_002579115.1|Synaptophysin/synaptoporin [Schistosoma mansoni] >gi|353232275|emb|CCD79630.1| putative synaptophysin/synaptoporin [Schistosoma mansoni]	XP_002579115	3.69698E-20	100	93.9745	44	44
155	smansoni_v5_Schisto_mansoni.Chr_4_20863643_20864247_-!569	type ii serine threonine kinase a	569	5	2.44912E-95	96.2%	5	F:activin-activated receptor activity; P:activin receptor signaling pathway; P:protein phosphorylation; F:ATP binding; C:membrane	-		type ii serine threonine kinase a	569	gi|256085840|ref|XP_002579119.1|Type II Serine/Threonine Kinase A (SmRK2a) (fragment) [Schistosoma mansoni]	XP_002579119	2.44912E-95	100	284.648	149	149	x	x	x
156	smansoni_v5_Schisto_mansoni.Chr_4_20848206_20849564_-!1359	poly rna mitochondrial	1359	20	0.0	43.65%	2	F:nucleotidyltransferase activity; F:binding	EC:2.7.7.0		poly rna mitochondrial	1359	gi|256085848|ref|XP_002579123.1|hypothetical protein [Schistosoma mansoni] >gi|353232268|emb|CCD79623.1| hypothetical protein Smp_165320 [Schistosoma mansoni]	XP_002579123	0.0	100	927.161	452	452	x	x	x
157	smansoni_v5_Schisto_mansoni.Chr_4_20850557_20851489_-!933	protein-s-isoprenylcysteine o-methyltransferase	933	20	0.0	66.9%	5	P:C-terminal protein methylation; F:protein C-terminal S-isoprenylcysteine carboxyl O-methyltransferase activity; C:integral to membrane; P:protein targeting to membrane; C:endoplasmic reticulum	EC:2.1.1.100		protein-s-isoprenylcysteine o-methyltransferase	933	gi|256085846|ref|XP_002579122.1|isoprenylcysteine carboxylmethyltransferase [Schistosoma mansoni] >gi|353232269|emb|CCD79624.1| protein-s-isoprenylcysteine o-methyltransferase,putative (ec 2.1.1.100) (isoprenylcysteine carboxylmethyltransferase) (prenylcysteine carboxyl methyltransferase) (pccmt) (prenylated protein carboxyl methyltransferase) (ppmt) (farnesyl cysteine carboxyl methyltransferase)…	XP_002579122	0.0	100	628.632	310	310	x	x	x
158	smansoni_v5_Schisto_mansoni.Chr_4_20845035_20848086_-!432	peptidyl-prolyl cis-trans isomerase-like 3	432	20	6.17545E-104	88.65%	6	P:protein folding; F:protein binding; P:protein peptidyl-prolyl isomerization; P:nuclear mRNA splicing, via spliceosome; F:peptidyl-prolyl cis-trans isomerase activity; C:catalytic step 2 spliceosome	EC:5.2.1.8		peptidyl-prolyl cis-trans isomerase-like 3	432	gi|256085850|ref|XP_002579124.1|peptidyl-prolyl cis-trans isomerase [Schistosoma mansoni] >gi|353232267|emb|CCD79622.1| peptidyl-prolyl cis-trans isomerase-like 3,putative (ppiase)(rotamase) (cyclophilin-like protein ppil3) (cyp10l) [Schistosoma mansoni]	XP_002579124	6.17545E-104	100	304.294	143	143	x	x	x
159	smansoni_v5_Schisto_mansoni.Chr_4_20844958_20851755_-!2138	peptidyl-prolyl cis-trans isomerase-like 3	2138	20	0.0	87.1%	9	P:C-terminal protein methylation; F:protein C-terminal S-isoprenylcysteine carboxyl O-methyltransferase activity; P:protein peptidyl-prolyl isomerization; P:protein folding; C:integral to membrane; F:peptidyl-prolyl cis-trans isomerase activity; F:protein binding; P:nuclear mRNA splicing, via spliceosome; C:catalytic step 2 spliceosome	EC:2.1.1.100; EC:5.2.1.8		peptidyl-prolyl cis-trans isomerase-like 3	2138	gi|256085846|ref|XP_002579122.1|isoprenylcysteine carboxylmethyltransferase [Schistosoma mansoni] >gi|353232269|emb|CCD79624.1| protein-s-isoprenylcysteine o-methyltransferase,putative (ec 2.1.1.100) (isoprenylcysteine carboxylmethyltransferase) (prenylcysteine carboxyl methyltransferase) (pccmt) (prenylated protein carboxyl methyltransferase) (ppmt) (farnesyl cysteine carboxyl methyltransferase)…	XP_002579122	0.0	100	628.632	310	310	x	x	x
160	smansoni_v5_Schisto_mansoni.Chr_4_20844958_20851750_-!2144	peptidyl-prolyl cis-trans isomerase-like 3	2144	20	0.0	87.1%	9	P:C-terminal protein methylation; F:protein C-terminal S-isoprenylcysteine carboxyl O-methyltransferase activity; P:protein peptidyl-prolyl isomerization; P:protein folding; C:integral to membrane; F:peptidyl-prolyl cis-trans isomerase activity; F:protein binding; P:nuclear mRNA splicing, via spliceosome; C:catalytic step 2 spliceosome	EC:2.1.1.100; EC:5.2.1.8		peptidyl-prolyl cis-trans isomerase-like 3	2144	gi|256085846|ref|XP_002579122.1|isoprenylcysteine carboxylmethyltransferase [Schistosoma mansoni] >gi|353232269|emb|CCD79624.1| protein-s-isoprenylcysteine o-methyltransferase,putative (ec 2.1.1.100) (isoprenylcysteine carboxylmethyltransferase) (prenylcysteine carboxyl methyltransferase) (pccmt) (prenylated protein carboxyl methyltransferase) (ppmt) (farnesyl cysteine carboxyl methyltransferase)…	XP_002579122	0.0	100	628.632	310	310
161	smansoni_v5_Schisto_mansoni.Chr_4_20844958_20851719_-!603	peptidylprolyl isomerase -like 3	603	20	4.79005E-97	87.35%	6	P:protein folding; F:protein binding; P:protein peptidyl-prolyl isomerization; P:nuclear mRNA splicing, via spliceosome; F:peptidyl-prolyl cis-trans isomerase activity; C:catalytic step 2 spliceosome	EC:5.2.1.8		peptidylprolyl isomerase -like 3	603	gi|256085850|ref|XP_002579124.1|peptidyl-prolyl cis-trans isomerase [Schistosoma mansoni] >gi|353232267|emb|CCD79622.1| peptidyl-prolyl cis-trans isomerase-like 3,putative (ppiase)(rotamase) (cyclophilin-like protein ppil3) (cyp10l) [Schistosoma mansoni]	XP_002579124	4.79005E-97	100	289.271	136	136	x	x	x
162	smansoni_v5_Schisto_mansoni.Chr_4_20844958_20851653_-!590	peptidylprolyl isomerase -like 3	590	20	2.09042E-96	87.5%	6	P:protein folding; F:protein binding; P:protein peptidyl-prolyl isomerization; P:nuclear mRNA splicing, via spliceosome; F:peptidyl-prolyl cis-trans isomerase activity; C:catalytic step 2 spliceosome	EC:5.2.1.8		peptidylprolyl isomerase -like 3	590	gi|256085850|ref|XP_002579124.1|peptidyl-prolyl cis-trans isomerase [Schistosoma mansoni] >gi|353232267|emb|CCD79622.1| peptidyl-prolyl cis-trans isomerase-like 3,putative (ppiase)(rotamase) (cyclophilin-like protein ppil3) (cyp10l) [Schistosoma mansoni]	XP_002579124	2.09042E-96	100	287.345	136	136
163	smansoni_v5_Schisto_mansoni.Chr_4_20832131_20844558_-!1086	gpn-loop gtpase 2	1086	20	0.0	70.25%	1	F:nucleotide binding	-		gpn-loop gtpase 2	1086	gi|256085852|ref|XP_002579125.1|xpa-binding protein 1-related [Schistosoma mansoni] >gi|353232266|emb|CCD79621.1| xpa-binding protein 1-related [Schistosoma mansoni]	XP_002579125	0.0	100	707.983	361	361	x	x	x
164	smansoni_v5_Schisto_mansoni.Chr_4_20825315_20844558_-!1522	gpn-loop gtpase 2	1522	20	0.0	66.15%	1	F:nucleotide binding	-		gpn-loop gtpase 2	1522	gi|256085852|ref|XP_002579125.1|xpa-binding protein 1-related [Schistosoma mansoni] >gi|353232266|emb|CCD79621.1| xpa-binding protein 1-related [Schistosoma mansoni]	XP_002579125	0.0	89	658.677	393	352
165	smansoni_v5_Schisto_mansoni.Chr_4_20825315_20833609_-!1819	gpn-loop gtpase 2	1819	20	1.44053E-119	70.15%	1	F:nucleotide binding	-		gpn-loop gtpase 2	1819	gi|256085852|ref|XP_002579125.1|xpa-binding protein 1-related [Schistosoma mansoni] >gi|353232266|emb|CCD79621.1| xpa-binding protein 1-related [Schistosoma mansoni]	XP_002579125	1.44053E-119	100	370.163	200	200
166	smansoni_v5_Schisto_mansoni.Chr_4_20718150_20739397_-!996	alpha-tocopherol transfer	996	20	0.0	58.45%	3	C:intracellular; P:transport; F:transporter activity	-		alpha-tocopherol transfer	996	gi|256085858|ref|XP_002579128.1|lipid-binding protein [Schistosoma mansoni] >gi|353232263|emb|CCD79618.1| putative lipid-binding protein [Schistosoma mansoni]	XP_002579128	0.0	100	688.337	331	331	x	x	x
167	smansoni_v5_Schisto_mansoni.Chr_4_20717950_20739495_-!1183	alpha-tocopherol transfer	1183	20	0.0	52.55%	3	C:intracellular; P:transport; F:transporter activity	-		alpha-tocopherol transfer	1183	gi|256085858|ref|XP_002579128.1|lipid-binding protein [Schistosoma mansoni] >gi|353232263|emb|CCD79618.1| putative lipid-binding protein [Schistosoma mansoni]	XP_002579128	0.0	88	593.578	331	294
168	smansoni_v5_Schisto_mansoni.Chr_4_20717950_20739495_-!1182	alpha-tocopherol transfer	1182	20	2.28961E-170	59.3%	3	C:intracellular; P:transport; F:transporter activity	-		alpha-tocopherol transfer	1182	gi|256085858|ref|XP_002579128.1|lipid-binding protein [Schistosoma mansoni] >gi|353232263|emb|CCD79618.1| putative lipid-binding protein [Schistosoma mansoni]	XP_002579128	2.28961E-170	100	490.73	234	234
169	smansoni_v5_Schisto_mansoni.Chr_4_20717950_20732872_-!4472	endonuclease-reverse transcriptase	4472	20	0.0	74.55%	6	F:RNA-directed DNA polymerase activity; C:intracellular; P:RNA-dependent DNA replication; F:RNA binding; P:transport; F:transporter activity	EC:2.7.7.49		endonuclease-reverse transcriptase	4472	gi|254587306|emb|CAX83710.1|endonuclease-reverse transcriptase [Schistosoma japonicum]	CAX83710	0.0	71	498.049	460	330	x	x	x
170	smansoni_v5_Schisto_mansoni.Chr_4_20582530_20582601_-!72	---NA---	72	0			0	-			#N/A	#N/A	#N/A	#N/A	#N/A	#N/A	#N/A	#N/A	#N/A	#N/A	N/A	x
171	smansoni_v5_Schisto_mansoni.Chr_4_20613351_20613734_-!384	hypothetical protein [Schistosoma mansoni]	384	1	4.14428E-84	100.0%	4	C:intracellular; P:intracellular protein transport; F:zinc ion binding; F:Rab GTPase binding	-		hypothetical protein [Schistosoma mansoni]	384	gi|256085868|ref|XP_002579133.1|hypothetical protein [Schistosoma mansoni] >gi|353232260|emb|CCD79615.1| hypothetical protein Smp_165370 [Schistosoma mansoni]	XP_002579133	4.14428E-84	100	252.677	127	127	#N/A	N/A	x
172	smansoni_v5_Schisto_mansoni.Chr_4_20561120_20613491_-!2247	rabphilin 3a homolog	2247	20	0.0	59.2%	4	F:Rab GTPase binding; F:zinc ion binding; C:cytoplasmic part; P:intracellular protein transport	-		rabphilin 3a homolog	2247	gi|353232259|emb|CCD79614.1|putative rabphilin [Schistosoma mansoni]	CCD79614	0.0	99	1340.48	689	688	x	x	x
173	smansoni_v5_Schisto_mansoni.Chr_4_20561120_20606799_-!2202	isoform a	2202	17	0.0	54.35294117647059%	15	F:metal ion binding; C:synapse; F:Rab GTPase binding; F:zinc ion binding; P:intracellular protein transport; C:intracellular; C:synaptic vesicle; C:membrane; P:transport; F:transporter activity; P:synaptic vesicle exocytosis; F:protein transporter activity; P:neurotransmitter secretion; P:synaptic vesicle endocytosis; P:vesicle-mediated transport			isoform a	2202	gi|353232259|emb|CCD79614.1|putative rabphilin [Schistosoma mansoni]	CCD79614	0.0	100	1400.96	718	718
174	smansoni_v5_Schisto_mansoni.Chr_4_20515700_20519767_-!4068	ccaat-box dna binding protein subunit b	4068	4	0.0	86.5%	0	-			ccaat-box dna binding protein subunit b	4068	gi|353232258|emb|CCD79613.1|putative ccaat-box DNA binding protein subunit B [Schistosoma mansoni]	CCD79613	0.0	100	2260.34	1355	1355	x	x	x
175	smansoni_v5_Schisto_mansoni.Chr_4_20502169_20613888_-!7771	ccaat-box dna binding protein subunit b	7771	20	0.0	66.8%	4	F:Rab GTPase binding; F:zinc ion binding; C:cytoplasmic part; P:intracellular protein transport	-		ccaat-box dna binding protein subunit b	7771	gi|353232258|emb|CCD79613.1|putative ccaat-box DNA binding protein subunit B [Schistosoma mansoni]	CCD79613	0.0	100	2254.94	1353	1353
176	smansoni_v5_Schisto_mansoni.Chr_4_20502169_20520078_-!4595	ccaat-box dna binding protein subunit b	4595	4	0.0	86.5%	0	-			ccaat-box dna binding protein subunit b	4595	gi|353232258|emb|CCD79613.1|putative ccaat-box DNA binding protein subunit B [Schistosoma mansoni]	CCD79613	0.0	100	2253.79	1353	1353
177	smansoni_v5_Schisto_mansoni.Chr_4_31664260_31664754_plus!459	ribosomal protein s14	459	20	9.41088E-85	89.35%	17	F:mRNA 5'-UTR binding; P:translational termination; P:negative regulation of transcription from RNA polymerase II promoter; P:ribosomal small subunit assembly; P:translational elongation; F:hydrolase activity; P:endocrine pancreas development; C:nucleolus; F:translation regulator activity; P:maturation of SSU-rRNA; P:regulation of translation; P:erythrocyte differentiation; F:structural constitue…	-		ribosomal protein s14	459	gi|256080820|ref|XP_002576674.1|40S ribosomal protein S14 [Schistosoma mansoni] >gi|353232578|emb|CCD79933.1| putative 40s ribosomal protein S14 [Schistosoma mansoni]	XP_002576674	9.41088E-85	100	256.529	141	141	x	x	x
178	smansoni_v5_Schisto_mansoni.Chr_4_31561221_31561337_plus!117	unnamed protein product [Schistosoma mansoni]	117	6	6.91661E-15	84.16666666666667%	0	-			unnamed protein product [Schistosoma mansoni]	117	gi|350644090|emb|CCD61097.1|unnamed protein product [Schistosoma mansoni]	CCD61097	6.91661E-15	92	73.1738	38	35	x	x	x
179	smansoni_v5_Schisto_mansoni.Chr_4_31541719_31541790_plus!72	---NA---	72	0			0	-			#N/A	#N/A	#N/A	#N/A	#N/A	#N/A	#N/A	#N/A	#N/A	#N/A	N/A	x
180	smansoni_v5_Schisto_mansoni.Chr_4_31532223_31532291_plus!69	---NA---	69	0			0	-			#N/A	#N/A	#N/A	#N/A	#N/A	#N/A	#N/A	#N/A	#N/A	#N/A	N/A	x
181	smansoni_v5_Schisto_mansoni.Chr_4_31555447_31565583_plus!1994	rab6-interacting protein 2 (erc protein 1)	1994	6	0.0	85.33333333333333%	0	-			rab6-interacting protein 2 (erc protein 1)	1994	gi|256080826|ref|XP_002576677.1|RAB6-interacting protein 2 (ERC protein 1) [Schistosoma mansoni]	XP_002576677	0.0	98	661.374	386	380	#N/A	N/A	x
182	smansoni_v5_Schisto_mansoni.Chr_4_31519502_31563244_plus!2982	rab6-interacting protein 2 (erc protein 1)	2982	8	0.0	83.875%	0	-			rab6-interacting protein 2 (erc protein 1)	2982	gi|353232576|emb|CCD79931.1|putative rab6-interacting protein 2 (ERC protein 1) [Schistosoma mansoni]	CCD79931	0.0	100	1661.35	993	993	x	x	x
183	smansoni_v5_Schisto_mansoni.Chr_4_31518964_31565583_plus!3706	rab6-interacting protein 2 (erc protein 1)	3706	8	0.0	83.875%	0	-			rab6-interacting protein 2 (erc protein 1)	3706	gi|353232575|emb|CCD79930.1|putative rab6-interacting protein 2 (ERC protein 1) [Schistosoma mansoni]	CCD79930	0.0	100	1671.37	999	999	x	x	x
184	smansoni_v5_Schisto_mansoni.Chr_4_31518603_31565583_plus!3688	rab6-interacting protein 2 (erc protein 1)	3688	8	0.0	80.25%	0	-			rab6-interacting protein 2 (erc protein 1)	3688	gi|256080824|ref|XP_002576676.1|RAB6-interacting protein 2 (ERC protein 1) [Schistosoma mansoni]	XP_002576676	0.0	100	1041.95	584	584	x	x	x
185	smansoni_v5_Schisto_mansoni.Chr_4_31518603_31563244_plus!3291	rab6-interacting protein 2 (erc protein 1)	3291	8	0.0	83.875%	0	-			rab6-interacting protein 2 (erc protein 1)	3291	gi|353232575|emb|CCD79930.1|putative rab6-interacting protein 2 (ERC protein 1) [Schistosoma mansoni]	CCD79930	0.0	100	1875.52	1096	1096	x	x	x
186	smansoni_v5_Schisto_mansoni.Chr_4_31518496_31565583_plus!4065	rab6-interacting protein 2 (erc protein 1)	4065	8	0.0	83.375%	0	-			rab6-interacting protein 2 (erc protein 1)	4065	gi|353232575|emb|CCD79930.1|putative rab6-interacting protein 2 (ERC protein 1) [Schistosoma mansoni]	CCD79930	0.0	98	1845.09	1109	1095
187	smansoni_v5_Schisto_mansoni.Chr_4_31518496_31565583_plus!4026	rab6-interacting protein 2 (erc protein 1)	4026	8	0.0	83.875%	0	-			rab6-interacting protein 2 (erc protein 1)	4026	gi|353232575|emb|CCD79930.1|putative rab6-interacting protein 2 (ERC protein 1) [Schistosoma mansoni]	CCD79930	0.0	100	1875.52	1096	1096
188	smansoni_v5_Schisto_mansoni.Chr_4_31457625_31458869_plus!514	p53 inducible	514	4	1.95078E-23	95.5%	0	-			p53 inducible	514	gi|256080830|ref|XP_002576679.1|P53 inducible protein-related [Schistosoma mansoni] >gi|353232573|emb|CCD79928.1| P53 inducible protein-related [Schistosoma mansoni]	XP_002576679	1.95078E-23	100	106.301	51	51	x	x	x
189	smansoni_v5_Schisto_mansoni.Chr_4_31453551_31456141_plus!970	---NA---	970	0			0	-			#N/A	#N/A	#N/A	#N/A	#N/A	#N/A	#N/A	#N/A	#N/A	#N/A	N/A	x
190	smansoni_v5_Schisto_mansoni.Chr_4_31379104_31394907_plus!402	cationic amino acid transporter	402	20	3.30807E-89	70.2%	12	P:neutral amino acid transport; F:toxin transporter activity; F:neutral amino acid transmembrane transporter activity; P:cellular amino acid metabolic process; P:amino acid transmembrane transport; P:leukocyte migration; P:cellular nitrogen compound metabolic process; F:protein binding; F:organic cation transmembrane transporter activity; P:organic cation transport; C:integral to plasma membrane;…	-		cationic amino acid transporter	402	gi|353232571|emb|CCD79926.1|putative cationic amino acid transporter [Schistosoma mansoni]	CCD79926	3.30807E-89	100	266.159	133	133	#N/A	N/A	x
191	smansoni_v5_Schisto_mansoni.Chr_4_31354764_31359543_plus!990	cationic amino acid transporter	990	20	0.0	79.65%	3	C:integral to membrane; F:amino acid transmembrane transporter activity; P:amino acid transmembrane transport	-		cationic amino acid transporter	990	gi|353232570|emb|CCD79925.1|putative cationic amino acid transporter [Schistosoma mansoni]	CCD79925	0.0	100	628.246	329	329	x	x	x
192	smansoni_v5_Schisto_mansoni.Chr_4_31351632_31395585_plus!2168	y+l amino acid transporter 2-like	2168	20	0.0	75.6%	3	C:integral to membrane; F:amino acid transmembrane transporter activity; P:amino acid transmembrane transport	-		y+l amino acid transporter 2-like	2168	gi|358336346|dbj|GAA38468.2|Y+L amino acid transporter 2 [Clonorchis sinensis]	GAA38468	0.0	85	715.301	489	419	x	x	x
193	smansoni_v5_Schisto_mansoni.Chr_4_31286338_31299590_plus!1446	y+l amino acid transporter 2-like	1446	20	0.0	73.3%	3	C:integral to membrane; F:amino acid transmembrane transporter activity; P:amino acid transmembrane transport	-		y+l amino acid transporter 2-like	1446	gi|256080858|ref|XP_002576693.1|cationic amino acid transporter [Schistosoma mansoni] >gi|353232568|emb|CCD79923.1| putative cationic amino acid transporter [Schistosoma mansoni]	XP_002576693	0.0	100	876.315	481	481	x	x	x
194	smansoni_v5_Schisto_mansoni.Chr_4_31251213_31254431_plus!1378	rna polymerase ii-associated protein 3	1378	20	0.0	64.9%	2	P:response to stress; F:binding	-		rna polymerase ii-associated protein 3	1378	gi|256080854|ref|XP_002576691.1|heat shock protein 70 [Schistosoma mansoni] >gi|353232566|emb|CCD79921.1| putative heat shock protein 70 (hsp70)-interacting protein [Schistosoma mansoni]	XP_002576691	0.0	100	484.567	248	248	x	x	x
195	smansoni_v5_Schisto_mansoni.Chr_4_31249618_31254431_plus!1144	rna polymerase ii-associated protein 3	1144	20	0.0	64.65%	2	P:response to stress; F:binding	-		rna polymerase ii-associated protein 3	1144	gi|256080854|ref|XP_002576691.1|heat shock protein 70 [Schistosoma mansoni] >gi|353232566|emb|CCD79921.1| putative heat shock protein 70 (hsp70)-interacting protein [Schistosoma mansoni]	XP_002576691	0.0	100	484.567	248	248
196	smansoni_v5_Schisto_mansoni.Chr_4_31249030_31254391_plus!1533	rna polymerase ii-associated protein 3	1533	20	0.0	52.75%	2	P:response to stress; F:binding	-		rna polymerase ii-associated protein 3	1533	gi|256080854|ref|XP_002576691.1|heat shock protein 70 [Schistosoma mansoni] >gi|353232566|emb|CCD79921.1| putative heat shock protein 70 (hsp70)-interacting protein [Schistosoma mansoni]	XP_002576691	0.0	100	928.317	510	510
197	smansoni_v5_Schisto_mansoni.Chr_4_31246323_31254431_plus!1666	rna polymerase ii-associated protein 3	1666	20	0.0	57.8%	2	P:response to stress; F:binding	-		rna polymerase ii-associated protein 3	1666	gi|256080854|ref|XP_002576691.1|heat shock protein 70 [Schistosoma mansoni] >gi|353232566|emb|CCD79921.1| putative heat shock protein 70 (hsp70)-interacting protein [Schistosoma mansoni]	XP_002576691	0.0	100	484.567	248	248
198	smansoni_v5_Schisto_mansoni.Chr_4_31182425_31195430_plus!1188	protein roadkill-like	1188	20	0.0	78.85%	0	-			protein roadkill-like	1188	gi|256080850|ref|XP_002576689.1|hypothetical protein [Schistosoma mansoni] >gi|353232564|emb|CCD79919.1| hypothetical protein Smp_151050 [Schistosoma mansoni]	XP_002576689	0.0	100	723.391	395	395	x	x	x
199	smansoni_v5_Schisto_mansoni.Chr_4_31179933_31196493_plus!3678	protein roadkill-like	3678	20	2.72565E-124	78.55%	11	P:establishment of ommatidial planar polarity; P:lateral inhibition; F:protein binding; P:regulation of proteolysis; P:cellularization; P:negative regulation of protein import into nucleus; P:protein ubiquitination; P:positive regulation of apoptotic process; P:positive regulation of JNK cascade; C:nucleus; P:negative regulation of smoothened signaling pathway	-		protein roadkill-like	3678	gi|76156823|gb|AAX27945.2|SJCHGC05924 protein [Schistosoma japonicum]	AAX27945	2.72565E-124	92	393.66	244	225	x	x	x
200	smansoni_v5_Schisto_mansoni.Chr_4_31179915_31196493_plus!3614	protein roadkill-like	3614	20	4.11761E-127	85.2%	11	P:establishment of ommatidial planar polarity; P:lateral inhibition; F:protein binding; P:regulation of proteolysis; P:cellularization; P:negative regulation of protein import into nucleus; P:protein ubiquitination; P:positive regulation of apoptotic process; P:positive regulation of JNK cascade; C:nucleus; P:negative regulation of smoothened signaling pathway	-		protein roadkill-like	3614	gi|76156823|gb|AAX27945.2|SJCHGC05924 protein [Schistosoma japonicum]	AAX27945	4.11761E-127	99	400.979	222	221
201	smansoni_v5_Schisto_mansoni.Chr_4_31129387_31138704_plus!762	3-hydroxyacyl- dehydrogenase type-2	762	20	3.18654E-175	73.05%	3	P:oxidation-reduction process; F:nucleotide binding; F:steroid dehydrogenase activity, acting on the CH-OH group of donors, NAD or NADP as acceptor	-		3-hydroxyacyl- dehydrogenase type-2	762	gi|256080842|ref|XP_002576685.1|3-hydroxyacyl-CoA dehydrogenase [Schistosoma mansoni] >gi|353232560|emb|CCD79915.1| 3-hydroxyacyl-CoA dehydrogenase [Schistosoma mansoni]	XP_002576685	3.18654E-175	100	494.197	253	253	x	x	x
202	smansoni_v5_Schisto_mansoni.Chr_4_31126194_31138794_plus!1293	3-hydroxyacyl- dehydrogenase type-2	1293	20	3.4689E-139	69.75%	3	P:oxidation-reduction process; F:nucleotide binding; F:steroid dehydrogenase activity, acting on the CH-OH group of donors, NAD or NADP as acceptor	-		3-hydroxyacyl- dehydrogenase type-2	1293	gi|256080842|ref|XP_002576685.1|3-hydroxyacyl-CoA dehydrogenase [Schistosoma mansoni] >gi|353232560|emb|CCD79915.1| 3-hydroxyacyl-CoA dehydrogenase [Schistosoma mansoni]	XP_002576685	3.4689E-139	88	409.838	257	228
203	smansoni_v5_Schisto_mansoni.Chr_4_31126194_31138794_plus!953	3-hydroxyacyl- dehydrogenase type-2	953	20	2.29289E-174	73.15%	10	P:lipid metabolic process; P:oxidation-reduction process; P:branched chain family amino acid catabolic process; P:cellular nitrogen compound metabolic process; F:3-hydroxyacyl-CoA dehydrogenase activity; F:cholate 7-alpha-dehydrogenase activity; F:protein binding; F:nucleotide binding; C:mitochondrial matrix; C:plasma membrane	EC:1.1.1.35; EC:1.1.1.159		3-hydroxyacyl- dehydrogenase type-2	953	gi|256080842|ref|XP_002576685.1|3-hydroxyacyl-CoA dehydrogenase [Schistosoma mansoni] >gi|353232560|emb|CCD79915.1| 3-hydroxyacyl-CoA dehydrogenase [Schistosoma mansoni]	XP_002576685	2.29289E-174	100	494.582	253	253
204	smansoni_v5_Schisto_mansoni.Chr_4_21049140_21066175_plus!1689	adp-ribose mitochondrial-like	1689	20	2.88157E-172	56.15%	9	F:receptor activity; F:ion channel activity; C:integral to membrane; C:membrane; P:ion transport; F:hydrolase activity; P:transport; F:ADP-ribose diphosphatase activity; P:transmembrane transport			adp-ribose mitochondrial-like	1689	gi|353232278|emb|CCD79633.1|putative transient receptor potential cation channel,subfamily m, member [Schistosoma mansoni]	CCD79633	2.88157E-172	100	548.125	266	266	x	x	x
205	smansoni_v5_Schisto_mansoni.Chr_4_21049140_21066175_plus!1494	adp-ribose mitochondrial-like	1494	20	4.1148E-170	56.55%	9	F:receptor activity; F:ion channel activity; C:integral to membrane; C:membrane; P:ion transport; F:hydrolase activity; P:transport; F:ADP-ribose diphosphatase activity; P:transmembrane transport			adp-ribose mitochondrial-like	1494	gi|353232278|emb|CCD79633.1|putative transient receptor potential cation channel,subfamily m, member [Schistosoma mansoni]	CCD79633	4.1148E-170	100	539.265	262	262
206	smansoni_v5_Schisto_mansoni.Chr_4_21046661_21066175_plus!1428	adp-ribose mitochondrial-like	1428	20	0.0	56.05%	9	F:receptor activity; F:ion channel activity; C:integral to membrane; C:membrane; P:ion transport; F:hydrolase activity; P:transport; F:ADP-ribose diphosphatase activity; P:transmembrane transport			adp-ribose mitochondrial-like	1428	gi|353232278|emb|CCD79633.1|putative transient receptor potential cation channel,subfamily m, member [Schistosoma mansoni]	CCD79633	0.0	99	600.897	294	292
207	smansoni_v5_Schisto_mansoni.Chr_4_21046661_21066175_plus!1410	adp-ribose mitochondrial-like	1410	20	0.0	56.3%	9	F:ion channel activity; C:integral to membrane; C:membrane; P:ion transport; F:hydrolase activity; P:transport; F:ADP-ribose diphosphatase activity; F:receptor activity; P:transmembrane transport			adp-ribose mitochondrial-like	1410	gi|353232278|emb|CCD79633.1|putative transient receptor potential cation channel,subfamily m, member [Schistosoma mansoni]	CCD79633	0.0	98	599.742	294	291
208	smansoni_v5_Schisto_mansoni.Chr_4_21030783_21064326_plus!2604	adp-ribose mitochondrial-like	2604	20	0.0	57.95%	9	F:receptor activity; F:ion channel activity; C:integral to membrane; C:membrane; P:ion transport; F:hydrolase activity; P:transport; F:ADP-ribose diphosphatase activity; P:transmembrane transport			adp-ribose mitochondrial-like	2604	gi|256073502|ref|XP_002573069.1|transporter [Schistosoma mansoni]	XP_002573069	0.0	99	1471.83	774	767	x	x	x
209	smansoni_v5_Schisto_mansoni.Chr_4_21006928_21064326_plus!5510	transient receptor potential cation channel subfamily m member partial	5510	20	0.0	64.05%	2	C:membrane; P:transport	-		transient receptor potential cation channel subfamily m member partial	5510	gi|353232278|emb|CCD79633.1|putative transient receptor potential cation channel,subfamily m, member [Schistosoma mansoni]	CCD79633	0.0	98	1009.59	631	620	x	x	x
210	smansoni_v5_Schisto_mansoni.Chr_4_20979043_21066175_plus!7071	transient receptor potential cation channel subfamily m member partial	7071	20	0.0	63.8%	2	C:membrane; P:transport	-		transient receptor potential cation channel subfamily m member partial	7071	gi|353232278|emb|CCD79633.1|putative transient receptor potential cation channel,subfamily m, member [Schistosoma mansoni]	CCD79633	0.0	100	3843.51	2123	2123
211	smansoni_v5_Schisto_mansoni.Chr_4_20979043_21064326_plus!6050	transient receptor potential cation channel subfamily m member partial	6050	20	0.0	64.35%	2	C:membrane; P:transport	-		transient receptor potential cation channel subfamily m member partial	6050	gi|353232278|emb|CCD79633.1|putative transient receptor potential cation channel,subfamily m, member [Schistosoma mansoni]	CCD79633	0.0	100	2754.93	1553	1553
212	smansoni_v5_Schisto_mansoni.Chr_4_20979043_21064229_plus!6372	transient receptor potential cation	6372	20	0.0	64.4%	2	C:membrane; P:transport	-		transient receptor potential cation	6372	gi|353232278|emb|CCD79633.1|putative transient receptor potential cation channel,subfamily m, member [Schistosoma mansoni]	CCD79633	0.0	100	3845.05	2123	2123
213	smansoni_v5_Schisto_mansoni.Chr_4_20979043_21026090_plus!3762	transient receptor potential cation channel subfamily m member 7	3762	20	0.0	61.3%	6	P:transmembrane transport; P:ion transport; P:multicellular organismal process; P:metabolic process; P:developmental process; C:membrane	-		transient receptor potential cation channel subfamily m member 7	3762	gi|353232278|emb|CCD79633.1|putative transient receptor potential cation channel,subfamily m, member [Schistosoma mansoni]	CCD79633	0.0	99	2131.68	1211	1200
214	smansoni_v5_Schisto_mansoni.Chr_4_20979013_21064326_plus!6971	transient receptor potential cation	6971	20	0.0	63.45%	2	C:membrane; P:transport	-		transient receptor potential cation	6971	gi|353232278|emb|CCD79633.1|putative transient receptor potential cation channel,subfamily m, member [Schistosoma mansoni]	CCD79633	0.0	96	2815.02	1665	1602
215	smansoni_v5_Schisto_mansoni.Chr_4_20979013_21064326_plus!6683	transient receptor potential cation	6683	20	0.0	62.0%	2	C:membrane; P:transport	-		transient receptor potential cation	6683	gi|256073502|ref|XP_002573069.1|transporter [Schistosoma mansoni]	XP_002573069	0.0	95	2475.28	1440	1379	x	x	x
216	smansoni_v5_Schisto_mansoni.Chr_4_20933299_20970261_plus!2724	catenin alpha-like	2724	20	0.0	71.6%	21	P:radial glia guided migration of Purkinje cell; P:cellular response to indole-3-methanol; P:prepulse inhibition; P:cell-cell junction assembly; C:catenin complex; P:adherens junction organization; F:gamma-catenin binding; F:cadherin binding; P:axonogenesis; C:actin cytoskeleton; P:dendrite morphogenesis; C:cell-cell adherens junction; P:cell-cell adhesion; P:regulation of synapse structural plas…	-		catenin alpha-like	2724	gi|256073504|ref|XP_002573070.1|alpha catenin [Schistosoma mansoni] >gi|353232277|emb|CCD79632.1| putative alpha catenin [Schistosoma mansoni]	XP_002573070	0.0	100	1831.61	907	907	x	x	x
217	smansoni_v5_Schisto_mansoni.Chr_4_20933233_20971240_plus!3943	alpha catenin	3943	20	0.0	54.8%	9	C:cell-cell junction; F:structural molecule activity; P:cell adhesion; F:cadherin binding; C:actin cytoskeleton; P:cellular component assembly; P:regulation of cellular process; C:adherens junction; C:plasma membrane	-		alpha catenin	3943	gi|256073504|ref|XP_002573070.1|alpha catenin [Schistosoma mansoni] >gi|353232277|emb|CCD79632.1| putative alpha catenin [Schistosoma mansoni]	XP_002573070	0.0	93	1755.73	965	902
218	smansoni_v5_Schisto_mansoni.Chr_4_20881726_20888253_plus!564	coiled-coil domain-containing protein 12	564	20	1.01544E-131	71.15%	0	-			coiled-coil domain-containing protein 12	564	gi|256085834|ref|XP_002579116.1|pre-mRNA splicing factor [Schistosoma mansoni] >gi|353232274|emb|CCD79629.1| putative pre-mRNA splicing factor [Schistosoma mansoni]	XP_002579116	1.01544E-131	100	378.252	187	187	x	x	x
219	smansoni_v5_Schisto_mansoni.Chr_4_20869761_20879489_plus!1545	activin receptor type-2a	1545	20	0.0	80.65%	15	P:positive regulation of protein phosphorylation; F:activin binding; F:receptor signaling protein serine/threonine kinase activity; F:coreceptor activity; C:inhibin-betaglycan-ActRII complex; C:cytoplasm; P:positive regulation of bone mineralization; P:positive regulation of activin receptor signaling pathway; F:activin receptor activity, type II; P:positive regulation of erythrocyte differentiat…	-		activin receptor type-2a	1545	gi|353232273|emb|CCD79628.1|protein kinase [Schistosoma mansoni]	CCD79628	0.0	100	843.958	514	514	x	x	x
220	smansoni_v5_Schisto_mansoni.Chr_4_20869761_20874034_plus!744	activin receptor type-2a	744	20	0.0	80.2%	20	C:cell surface; P:positive regulation of bone mineralization; P:positive regulation of osteoblast differentiation; P:anterior/posterior pattern specification; F:activin receptor activity, type II; P:anatomical structure morphogenesis; F:coreceptor activity; P:positive regulation of protein phosphorylation; P:reproductive process; P:BMP signaling pathway; C:cytoplasm; C:integral to plasma membrane…	-		activin receptor type-2a	744	gi|353232272|emb|CCD79627.1|putative activin receptor [Schistosoma mansoni]	CCD79627	0.0	100	519.235	247	247	x	x	x
221	smansoni_v5_Schisto_mansoni.Chr_4_20869686_20888325_plus!1421	activin receptor type-2a	1421	20	2.10003E-179	82.8%	20	C:cell surface; P:positive regulation of bone mineralization; P:positive regulation of osteoblast differentiation; P:anterior/posterior pattern specification; F:activin receptor activity, type II; P:anatomical structure morphogenesis; F:coreceptor activity; P:positive regulation of protein phosphorylation; P:reproductive process; P:BMP signaling pathway; C:cytoplasm; C:integral to plasma membrane…	-		activin receptor type-2a	1421	gi|256085836|ref|XP_002579117.1|protein kinase [Schistosoma mansoni]	XP_002579117	2.10003E-179	100	526.168	260	260	x	x	x
222	smansoni_v5_Schisto_mansoni.Chr_4_20869614_20888325_plus!2389	activin receptor type-2a	2389	20	0.0	80.75%	26	C:cell surface; P:positive regulation of bone mineralization; P:multicellular organismal reproductive process; P:skeletal system development; P:positive regulation of osteoblast differentiation; P:anterior/posterior pattern specification; F:activin receptor activity, type II; F:coreceptor activity; P:copulation; C:activin receptor complex; P:positive regulation of protein phosphorylation; P:BMP s…	-		activin receptor type-2a	2389	gi|256085836|ref|XP_002579117.1|protein kinase [Schistosoma mansoni]	XP_002579117	0.0	97	893.264	559	547
223	smansoni_v5_Schisto_mansoni.Chr_4_20869598_20888325_plus!4580	activin receptor type-2a	4580	20	0.0	80.75%	18	C:cell surface; P:positive regulation of bone mineralization; P:positive regulation of osteoblast differentiation; P:anterior/posterior pattern specification; F:activin receptor activity, type II; F:coreceptor activity; P:positive regulation of protein phosphorylation; P:BMP signaling pathway; C:cytoplasm; C:integral to plasma membrane; F:receptor signaling protein serine/threonine kinase activit…	-		activin receptor type-2a	4580	gi|256085836|ref|XP_002579117.1|protein kinase [Schistosoma mansoni]	XP_002579117	0.0	97	903.664	564	552
224	smansoni_v5_Schisto_mansoni.Chr_4_20860189_20860542_plus!321	type ii serine threonine kinase a	321	9	2.30772E-71	88.11111111111111%	5	F:activin-activated receptor activity; P:activin receptor signaling pathway; P:protein phosphorylation; F:ATP binding; C:membrane	-		type ii serine threonine kinase a	321	gi|353232271|emb|CCD79626.1|Type II Serine/Threonine Kinase A (SmRK2) (fragment) [Schistosoma mansoni]	CCD79626	2.30772E-71	100	218.779	106	106	x	x	x
225	smansoni_v5_Schisto_mansoni.Chr_4_20860189_20860380_plus!192	type ii serine threonine kinase a	192	7	1.82589E-38	98.85714285714286%	5	F:activin-activated receptor activity; P:activin receptor signaling pathway; P:protein phosphorylation; F:ATP binding; C:membrane	-		type ii serine threonine kinase a	192	gi|256085844|ref|XP_002579121.1|Type II Serine/Threonine Kinase A (SmRK2a) [Schistosoma mansoni] >gi|353232270|emb|CCD79625.1| Type II Serine/Threonine Kinase A (SmRK2a) [Schistosoma mansoni]	XP_002579121	1.82589E-38	100	131.724	63	63	x	x	x
226	smansoni_v5_Schisto_mansoni.Chr_4_20805363_20813341_plus!1170	---NA---	1170	0			0	-			#N/A	#N/A	#N/A	#N/A	#N/A	#N/A	#N/A	#N/A	#N/A	#N/A	N/A	x
227	smansoni_v5_Schisto_mansoni.Chr_4_20789962_20806318_plus!1050	ras association domain-containing protein 8	1050	20	0.0	64.5%	1	P:signal transduction	-		ras association domain-containing protein 8	1050	gi|256085854|ref|XP_002579126.1|carcinoma associated protein hoj-1 [Schistosoma mansoni] >gi|353232265|emb|CCD79620.1| putative carcinoma associated protein hoj-1 [Schistosoma mansoni]	XP_002579126	0.0	100	572.007	349	349	#N/A	N/A	x
228	smansoni_v5_Schisto_mansoni.Chr_4_20789957_20813341_plus!1269	ras association domain-containing protein 8	1269	20	0.0	64.5%	1	P:signal transduction	-		ras association domain-containing protein 8	1269	gi|256085854|ref|XP_002579126.1|carcinoma associated protein hoj-1 [Schistosoma mansoni] >gi|353232265|emb|CCD79620.1| putative carcinoma associated protein hoj-1 [Schistosoma mansoni]	XP_002579126	0.0	100	572.392	349	349
229	smansoni_v5_Schisto_mansoni.Chr_4_20783838_20783903_plus!66	---NA---	66	0			0	-			#N/A	#N/A	#N/A	#N/A	#N/A	#N/A	#N/A	#N/A	#N/A	#N/A	N/A	x
230	smansoni_v5_Schisto_mansoni.Chr_4_20761792_20783441_plus!987	alpha-tocopherol transfer	987	20	0.0	57.8%	3	C:intracellular; P:transport; F:transporter activity	-		alpha-tocopherol transfer	987	gi|353232264|emb|CCD79619.1|retinaldehyde binding protein-related [Schistosoma mansoni]	CCD79619	0.0	100	634.795	328	328	#N/A	N/A	x
231	smansoni_v5_Schisto_mansoni.Chr_4_20754058_20754125_plus!68	---NA---	68	0			0	-			#N/A	#N/A	#N/A	#N/A	#N/A	#N/A	#N/A	#N/A	#N/A	#N/A	N/A	x
232	smansoni_v5_Schisto_mansoni.Chr_4_20749428_20749493_plus!66	---NA---	66	0			0	-			#N/A	#N/A	#N/A	#N/A	#N/A	#N/A	#N/A	#N/A	#N/A	#N/A	N/A	x
233	smansoni_v5_Schisto_mansoni.Chr_4_20749080_20749145_plus!66	---NA---	66	0			0	-			#N/A	#N/A	#N/A	#N/A	#N/A	#N/A	#N/A	#N/A	#N/A	#N/A	N/A	x
234	smansoni_v5_Schisto_mansoni.Chr_4_20717101_20718362_plus!390	lipid-binding protein	390	5	9.13368E-32	81.8%	3	C:intracellular; P:transport; F:transporter activity	-		lipid-binding protein	390	gi|256085858|ref|XP_002579128.1|lipid-binding protein [Schistosoma mansoni] >gi|353232263|emb|CCD79618.1| putative lipid-binding protein [Schistosoma mansoni]	XP_002579128	9.13368E-32	100	124.405	60	60	#N/A	N/A	x
235	smansoni_v5_Schisto_mansoni.Chr_4_20660916_20716512_plus!5938	clip-associating protein 1 isoform 3	5938	20	0.0	59.15%	7	C:kinetochore; F:microtubule binding; C:centrosome; C:spindle microtubule; P:M phase of mitotic cell cycle; P:negative regulation of microtubule polymerization or depolymerization; C:cell cortex	-		clip-associating protein 1 isoform 3	5938	gi|256085864|ref|XP_002579131.1|clasp2 protein [Schistosoma mansoni] >gi|353232262|emb|CCD79617.1| putative clasp2 protein [Schistosoma mansoni]	XP_002579131	0.0	94	2141.7	1186	1116	x	x	x
236	smansoni_v5_Schisto_mansoni.Chr_4_20660326_20716512_plus!5788	clasp2 protein	5788	20	0.0	58.15%	4	F:binding; C:intracellular non-membrane-bounded organelle; P:organelle organization; C:intracellular organelle part	-		clasp2 protein	5788	gi|256085864|ref|XP_002579131.1|clasp2 protein [Schistosoma mansoni] >gi|353232262|emb|CCD79617.1| putative clasp2 protein [Schistosoma mansoni]	XP_002579131	0.0	100	2290.38	1166	1166
237	smansoni_v5_Schisto_mansoni.Chr_4_20660326_20716512_plus!5956	clip-associating protein 1 isoform 3	5956	20	0.0	59.2%	7	C:kinetochore; F:microtubule binding; C:centrosome; C:spindle microtubule; P:M phase of mitotic cell cycle; P:negative regulation of microtubule polymerization or depolymerization; C:cell cortex	-		clip-associating protein 1 isoform 3	5956	gi|256085864|ref|XP_002579131.1|clasp2 protein [Schistosoma mansoni] >gi|353232262|emb|CCD79617.1| putative clasp2 protein [Schistosoma mansoni]	XP_002579131	0.0	94	2213.34	1222	1152
238	smansoni_v5_Schisto_mansoni.Chr_4_20660326_20716512_plus!6010	clasp2 protein	6010	20	0.0	58.45%	1	F:binding	-		clasp2 protein	6010	gi|256085864|ref|XP_002579131.1|clasp2 protein [Schistosoma mansoni] >gi|353232262|emb|CCD79617.1| putative clasp2 protein [Schistosoma mansoni]	XP_002579131	0.0	92	2202.56	1240	1152
239	smansoni_v5_Schisto_mansoni.Chr_4_20660326_20714225_plus!3501	clasp2 protein	3501	20	0.0	58.15%	4	F:binding; C:intracellular non-membrane-bounded organelle; P:organelle organization; C:intracellular organelle part	-		clasp2 protein	3501	gi|256085864|ref|XP_002579131.1|clasp2 protein [Schistosoma mansoni] >gi|353232262|emb|CCD79617.1| putative clasp2 protein [Schistosoma mansoni]	XP_002579131	0.0	100	2290.38	1166	1166
240	smansoni_v5_Schisto_mansoni.Chr_4_20647824_20716512_plus!6191	clasp2 protein	6191	20	0.0	58.4%	1	F:binding	-		clasp2 protein	6191	gi|256085862|ref|XP_002579130.1|clasp2 protein [Schistosoma mansoni]	XP_002579130	0.0	93	2221.05	1261	1173	x	x	x
241	smansoni_v5_Schisto_mansoni.Chr_4_20646963_20716512_plus!6129	clasp2 protein	6129	20	0.0	58.25%	1	F:binding	-		clasp2 protein	6129	gi|256085862|ref|XP_002579130.1|clasp2 protein [Schistosoma mansoni]	XP_002579130	0.0	91	2180.6	1261	1159
242	smansoni_v5_Schisto_mansoni.Chr_4_20627950_20628016_plus!67	---NA---	67	0			0	-			#N/A	#N/A	#N/A	#N/A	#N/A	#N/A	#N/A	#N/A	#N/A	#N/A	N/A	x
243	smansoni_v5_Schisto_mansoni.Chr_4_20620875_20637072_plus!2106	histone acetyltransferase myst4 (ec )	2106	2	0.0	80.5%	2	F:serine-type endopeptidase inhibitor activity; F:transferase activity	-		histone acetyltransferase myst4 (ec )	2106	gi|256085866|ref|XP_002579132.1|Histone acetyltransferase MYST4 (EC 2.3.1.48) [Schistosoma mansoni] >gi|353232261|emb|CCD79616.1| putative gata zinc finger domain-containing protein [Schistosoma mansoni]	XP_002579132	0.0	100	1111.29	701	701	#N/A	N/A	x
244	smansoni_v5_Schisto_mansoni.Chr_3_23377577_23378077_.!501	---NA---	501	0			0	-			#N/A	#N/A	#N/A	#N/A	#N/A	#N/A	#N/A	#N/A	#N/A	#N/A	N/A	x
245	smansoni_v5_Schisto_mansoni.Chr_3_23376809_23377493_.!685	---NA---	685	0			0	-			#N/A	#N/A	#N/A	#N/A	#N/A	#N/A	#N/A	#N/A	#N/A	#N/A	N/A	x
246	smansoni_v5_Schisto_mansoni.Chr_3_23347347_23347599_.!253	---NA---	253	0			0	-			#N/A	#N/A	#N/A	#N/A	#N/A	#N/A	#N/A	#N/A	#N/A	#N/A	N/A	x
247	smansoni_v5_Schisto_mansoni.Chr_3_22881731_22882141_.!411	calcium-transporting atpase sarcoplasmic endoplasmic reticulum type (calcium pump)	411	20	1.91116E-16	78.4%	6	F:calcium-transporting ATPase activity; C:integral to membrane; F:metal ion binding; P:ATP biosynthetic process; F:ATP binding; P:calcium ion transport	EC:3.6.3.8		calcium-transporting atpase sarcoplasmic endoplasmic reticulum type (calcium pump)	411	gi|3859490|gb|AAC72756.1|calcium ATPase 2 [Schistosoma mansoni]	AAC72756	1.91116E-16	100	84.7297	39	39	#N/A	N/A	x
248	smansoni_v5_Schisto_mansoni.Chr_3_25334217_25342155_-!537	g-protein coupled receptor	537	20	1.25913E-94	71.65%	3	F:G-protein coupled receptor activity; P:G-protein coupled receptor signaling pathway; C:integral to membrane	-		g-protein coupled receptor	537	gi|256087271|ref|XP_002579796.1|G-protein coupled receptor fragment [Schistosoma mansoni] >gi|360043503|emb|CCD78916.1| putative g-protein coupled receptor fragment [Schistosoma mansoni]	XP_002579796	1.25913E-94	100	283.493	178	178	x	x	x
249	smansoni_v5_Schisto_mansoni.Chr_3_25298427_25300310_-!1884	unnamed protein product [Schistosoma mansoni]	1884	1	3.84786E-148	100.0%	0	-			unnamed protein product [Schistosoma mansoni]	1884	gi|360043502|emb|CCD78915.1|unnamed protein product [Schistosoma mansoni]	CCD78915	3.84786E-148	100	454.136	627	627	x	x	x
250	smansoni_v5_Schisto_mansoni.Chr_3_25232516_25236872_-!897	coatomer subunit epsilon	897	20	0.0	68.25%	5	P:intra-Golgi vesicle-mediated transport; P:retrograde vesicle-mediated transport, Golgi to ER; F:protein binding; C:COPI vesicle coat; F:structural molecule activity	-		coatomer subunit epsilon	897	gi|256087273|ref|XP_002579797.1|coatomer epsilon subunit [Schistosoma mansoni] >gi|360043501|emb|CCD78914.1| putative coatomer epsilon subunit [Schistosoma mansoni]	XP_002579797	0.0	100	590.882	298	298	x	x	x
251	smansoni_v5_Schisto_mansoni.Chr_3_25232387_25237064_-!1205	coatomer subunit epsilon	1205	20	0.0	69.8%	5	P:intra-Golgi vesicle-mediated transport; P:retrograde vesicle-mediated transport, Golgi to ER; F:protein binding; C:COPI vesicle coat; F:structural molecule activity	-		coatomer subunit epsilon	1205	gi|256087273|ref|XP_002579797.1|coatomer epsilon subunit [Schistosoma mansoni] >gi|360043501|emb|CCD78914.1| putative coatomer epsilon subunit [Schistosoma mansoni]	XP_002579797	0.0	100	523.472	264	264
252	smansoni_v5_Schisto_mansoni.Chr_3_25065031_25065099_-!69	---NA---	69	0			0	-			#N/A	#N/A	#N/A	#N/A	#N/A	#N/A	#N/A	#N/A	#N/A	#N/A	N/A	x
253	smansoni_v5_Schisto_mansoni.Chr_3_25029573_25168864_-!7185	sodium leak channel non-selective protein	7185	20	0.0	67.55%	4	C:integral to membrane; F:ion channel activity; P:ion transport; P:transmembrane transport	-		sodium leak channel non-selective protein	7185	gi|360043498|emb|CCD78911.1|voltage-dependent calcium channel [Schistosoma mansoni]	CCD78911	0.0	100	4367.38	2394	2394	#N/A	N/A	x
254	smansoni_v5_Schisto_mansoni.Chr_3_25029207_25168942_-!7524	sodium leak channel non-selective protein	7524	20	0.0	65.7%	4	P:transmembrane transport; C:integral to membrane; P:ion transport; F:ion channel activity	-		sodium leak channel non-selective protein	7524	gi|360043498|emb|CCD78911.1|voltage-dependent calcium channel [Schistosoma mansoni]	CCD78911	0.0	97	4237.57	2407	2346
255	smansoni_v5_Schisto_mansoni.Chr_3_25015034_25015105_-!72	---NA---	72	0			0	-			#N/A	#N/A	#N/A	#N/A	#N/A	#N/A	#N/A	#N/A	#N/A	#N/A	N/A	x
256	smansoni_v5_Schisto_mansoni.Chr_3_24945259_24945329_-!71	---NA---	71	0			0	-			#N/A	#N/A	#N/A	#N/A	#N/A	#N/A	#N/A	#N/A	#N/A	#N/A	N/A	x
257	smansoni_v5_Schisto_mansoni.Chr_3_23384014_23399082_-!867	receptor expression-enhancing protein 4	867	20	0.0	69.7%	0	-			receptor expression-enhancing protein 4	867	gi|256075680|ref|XP_002574145.1|hypothetical protein [Schistosoma mansoni] >gi|360043447|emb|CCD78860.1| hypothetical protein Smp_027040 [Schistosoma mansoni]	XP_002574145	0.0	100	570.852	288	288	#N/A	N/A	x
258	smansoni_v5_Schisto_mansoni.Chr_3_23382914_23399188_-!2252	receptor expression-enhancing protein 4	2252	20	2.67964E-179	69.5%	0	-			receptor expression-enhancing protein 4	2252	gi|256075680|ref|XP_002574145.1|hypothetical protein [Schistosoma mansoni] >gi|360043447|emb|CCD78860.1| hypothetical protein Smp_027040 [Schistosoma mansoni]	XP_002574145	2.67964E-179	100	525.398	253	253
259	smansoni_v5_Schisto_mansoni.Chr_3_23382914_23399175_-!2025	receptor expression-enhancing protein 4	2025	20	0.0	69.45%	0	-			receptor expression-enhancing protein 4	2025	gi|256075680|ref|XP_002574145.1|hypothetical protein [Schistosoma mansoni] >gi|360043447|emb|CCD78860.1| hypothetical protein Smp_027040 [Schistosoma mansoni]	XP_002574145	0.0	100	570.852	288	288
260	smansoni_v5_Schisto_mansoni.Chr_3_23382914_23399175_-!2243	receptor expression-enhancing protein 4	2243	20	2.43699E-179	69.5%	0	-			receptor expression-enhancing protein 4	2243	gi|256075680|ref|XP_002574145.1|hypothetical protein [Schistosoma mansoni] >gi|360043447|emb|CCD78860.1| hypothetical protein Smp_027040 [Schistosoma mansoni]	XP_002574145	2.43699E-179	100	525.398	253	253
261	smansoni_v5_Schisto_mansoni.Chr_3_23382914_23399166_-!2064	receptor expression-enhancing protein 4	2064	20	0.0	69.2%	0	-			receptor expression-enhancing protein 4	2064	gi|256075680|ref|XP_002574145.1|hypothetical protein [Schistosoma mansoni] >gi|360043447|emb|CCD78860.1| hypothetical protein Smp_027040 [Schistosoma mansoni]	XP_002574145	0.0	94	561.222	304	288
262	smansoni_v5_Schisto_mansoni.Chr_3_23382914_23399082_-!1963	receptor accessory protein 1	1963	20	1.68439E-152	70.65%	4	C:cytoplasm; F:olfactory receptor binding; C:membrane; P:protein insertion into membrane	-		receptor accessory protein 1	1963	gi|256075680|ref|XP_002574145.1|hypothetical protein [Schistosoma mansoni] >gi|360043447|emb|CCD78860.1| hypothetical protein Smp_027040 [Schistosoma mansoni]	XP_002574145	1.68439E-152	100	389.808	189	189
263	smansoni_v5_Schisto_mansoni.Chr_3_23376637_23376707_-!71	---NA---	71	0			0	-			#N/A	#N/A	#N/A	#N/A	#N/A	#N/A	#N/A	#N/A	#N/A	#N/A	N/A	x
264	smansoni_v5_Schisto_mansoni.Chr_3_23375854_23376021_-!168	hypothetical protein Smp_197440 [Schistosoma mansoni]	168	1	1.33349E-29	100.0%	0	-			hypothetical protein Smp_197440 [Schistosoma mansoni]	168	gi|360043446|emb|CCD78859.1|hypothetical protein Smp_197440 [Schistosoma mansoni]	CCD78859	1.33349E-29	100	108.612	55	55	#N/A	N/A	x
265	smansoni_v5_Schisto_mansoni.Chr_3_23324043_23324109_-!67	---NA---	67	0			0	-			#N/A	#N/A	#N/A	#N/A	#N/A	#N/A	#N/A	#N/A	#N/A	#N/A	N/A	x
266	smansoni_v5_Schisto_mansoni.Chr_3_23313310_23313380_-!71	---NA---	71	0			0	-			#N/A	#N/A	#N/A	#N/A	#N/A	#N/A	#N/A	#N/A	#N/A	#N/A	N/A	x
267	smansoni_v5_Schisto_mansoni.Chr_3_23306885_23310805_-!843	transmembrane and ubiquitin-like domain-containing protein 2	843	7	5.00995E-159	78.71428571428571%	0	-			transmembrane and ubiquitin-like domain-containing protein 2	843	gi|360043445|emb|CCD78858.1|hypothetical protein Smp_136780 [Schistosoma mansoni]	CCD78858	5.00995E-159	100	455.292	280	280	#N/A	N/A	x
268	smansoni_v5_Schisto_mansoni.Chr_3_23305914_23310848_-!2253	transmembrane and ubiquitin-like domain-containing protein 2	2253	7	1.37252E-136	80.14285714285714%	0	-			transmembrane and ubiquitin-like domain-containing protein 2	2253	gi|226489865|emb|CAX75083.1|Transmembrane and ubiquitin-like domain-containing protein 2 [Schistosoma japonicum] >gi|226489869|emb|CAX75085.1| Transmembrane and ubiquitin-like domain-containing protein 2 [Schistosoma japonicum]	CAX75083	1.37252E-136	76	420.624	414	315	x	x	x
269	smansoni_v5_Schisto_mansoni.Chr_3_23305914_23310798_-!2211	transmembrane and ubiquitin-like domain-containing protein 2	2211	7	3.46889E-137	80.0%	0	-			transmembrane and ubiquitin-like domain-containing protein 2	2211	gi|226489865|emb|CAX75083.1|Transmembrane and ubiquitin-like domain-containing protein 2 [Schistosoma japonicum] >gi|226489869|emb|CAX75085.1| Transmembrane and ubiquitin-like domain-containing protein 2 [Schistosoma japonicum]	CAX75083	3.46889E-137	76	421.779	414	315
270	smansoni_v5_Schisto_mansoni.Chr_3_23280972_23292964_-!1251	ap-3 complex subunit mu-1	1251	20	0.0	74.85%	3	C:clathrin adaptor complex; P:vesicle-mediated transport; P:intracellular protein transport	-		ap-3 complex subunit mu-1	1251	gi|256075672|ref|XP_002574141.1|clathrin coat adaptor ap3 medium chain [Schistosoma mansoni] >gi|360043444|emb|CCD78857.1| putative clathrin coat adaptor ap3 medium chain [Schistosoma mansoni]	XP_002574141	0.0	100	820.846	416	416	x	x	x
271	smansoni_v5_Schisto_mansoni.Chr_3_23280972_23292719_-!1077	ap-3 complex subunit mu-1	1077	20	0.0	76.15%	11	P:regulation of alternative nuclear mRNA splicing, via spliceosome; P:determination of adult lifespan; C:clathrin adaptor complex; P:neurotransmitter secretion; P:ommochrome biosynthetic process; P:synaptic vesicle coating; P:lysosome organization; P:intracellular protein transport; C:synaptic vesicle; P:neurogenesis; C:nucleus	-		ap-3 complex subunit mu-1	1077	gi|256075674|ref|XP_002574142.1|clathrin coat adaptor ap3 medium chain [Schistosoma mansoni] >gi|360043443|emb|CCD78856.1| putative clathrin coat adaptor ap3 medium chain [Schistosoma mansoni]	XP_002574142	0.0	100	701.819	358	358	x	x	x
272	smansoni_v5_Schisto_mansoni.Chr_3_23280539_23295049_-!1766	ap-3 complex subunit mu-1	1766	20	0.0	74.85%	3	C:clathrin adaptor complex; P:vesicle-mediated transport; P:intracellular protein transport	-		ap-3 complex subunit mu-1	1766	gi|256075672|ref|XP_002574141.1|clathrin coat adaptor ap3 medium chain [Schistosoma mansoni] >gi|360043444|emb|CCD78857.1| putative clathrin coat adaptor ap3 medium chain [Schistosoma mansoni]	XP_002574141	0.0	100	820.846	416	416	x	x	x
273	smansoni_v5_Schisto_mansoni.Chr_3_23280539_23294614_-!3368	ap-3 complex subunit mu-1	3368	20	0.0	74.2%	3	C:clathrin adaptor complex; P:vesicle-mediated transport; P:intracellular protein transport	-		ap-3 complex subunit mu-1	3368	gi|256075672|ref|XP_002574141.1|clathrin coat adaptor ap3 medium chain [Schistosoma mansoni] >gi|360043444|emb|CCD78857.1| putative clathrin coat adaptor ap3 medium chain [Schistosoma mansoni]	XP_002574141	0.0	100	797.734	405	405
274	smansoni_v5_Schisto_mansoni.Chr_3_23280539_23288680_-!1078	ap-3 complex subunit mu-1	1078	20	7.45807E-70	72.4%	3	P:vesicle-mediated transport; P:intracellular protein transport; C:clathrin adaptor complex	-		ap-3 complex subunit mu-1	1078	gi|256075674|ref|XP_002574142.1|clathrin coat adaptor ap3 medium chain [Schistosoma mansoni] >gi|360043443|emb|CCD78856.1| putative clathrin coat adaptor ap3 medium chain [Schistosoma mansoni]	XP_002574142	7.45807E-70	100	233.417	115	115	x	x	x
275	smansoni_v5_Schisto_mansoni.Chr_3_23219958_23227724_-!762	b-cell cll lymphoma 7 protein family member a	762	20	2.15544E-124	83.75%	1	P:negative regulation of transcription, DNA-dependent	-		b-cell cll lymphoma 7 protein family member a	762	gi|360043441|emb|CCD78854.1|putative bcl7a [Schistosoma mansoni]	CCD78854	2.15544E-124	100	363.229	200	200	x	x	x
276	smansoni_v5_Schisto_mansoni.Chr_3_23219958_23227723_-!630	b-cell cll lymphoma 7 protein family member a	630	20	4.22048E-121	85.3%	1	P:negative regulation of transcription, DNA-dependent	-		b-cell cll lymphoma 7 protein family member a	630	gi|360043441|emb|CCD78854.1|putative bcl7a [Schistosoma mansoni]	CCD78854	4.22048E-121	98	352.829	198	196
277	smansoni_v5_Schisto_mansoni.Chr_3_23219958_23223932_-!603	b-cell cll lymphoma 7 protein family member a	603	20	2.7118E-125	83.75%	1	P:negative regulation of transcription, DNA-dependent	-		b-cell cll lymphoma 7 protein family member a	603	gi|360043441|emb|CCD78854.1|putative bcl7a [Schistosoma mansoni]	CCD78854	2.7118E-125	100	363.229	200	200
278	smansoni_v5_Schisto_mansoni.Chr_3_23188587_23188658_-!72	---NA---	72	0			0	-			#N/A	#N/A	#N/A	#N/A	#N/A	#N/A	#N/A	#N/A	#N/A	#N/A	N/A	x
279	smansoni_v5_Schisto_mansoni.Chr_3_23159952_23187304_-!222	hypothetical protein [Schistosoma mansoni]	222	1	6.26815E-35	100.0%	0	-			hypothetical protein [Schistosoma mansoni]	222	gi|256075666|ref|XP_002574138.1|hypothetical protein [Schistosoma mansoni] >gi|360043440|emb|CCD78853.1| hypothetical protein Smp_136760 [Schistosoma mansoni]	XP_002574138	6.26815E-35	100	123.25	59	59	#N/A	N/A	x
280	smansoni_v5_Schisto_mansoni.Chr_3_23148516_23148587_-!72	---NA---	72	0			0	-			#N/A	#N/A	#N/A	#N/A	#N/A	#N/A	#N/A	#N/A	#N/A	#N/A	N/A	x
281	smansoni_v5_Schisto_mansoni.Chr_3_23055337_23063865_-!1254	alpha- -mannosyl-glycoprotein 2-beta-n-acetylglucosaminyltransferase	1254	20	0.0	65.6%	8	F:diacylglycerol O-acyltransferase activity; F:2-acylglycerol O-acyltransferase activity; C:Golgi membrane; C:membrane fraction; F:alpha-1,3-mannosylglycoprotein 2-beta-N-acetylglucosaminyltransferase activity; P:diacylglycerol biosynthetic process; C:endoplasmic reticulum; P:protein N-linked glycosylation	EC:2.3.1.20; EC:2.3.1.22; EC:2.4.1.101		alpha- -mannosyl-glycoprotein 2-beta-n-acetylglucosaminyltransferase	1254	gi|360043437|emb|CCD78850.1|putative alpha-1,3-mannosyl-glycoprotein beta-1,2-n-acetylglucosaminyltransferase [Schistosoma mansoni]	CCD78850	0.0	100	872.848	417	417	#N/A	N/A	x
282	smansoni_v5_Schisto_mansoni.Chr_3_23054190_23066222_-!2729	alpha- -mannosyl-glycoprotein 2-beta-n-acetylglucosaminyltransferase	2729	20	0.0	65.5%	8	F:diacylglycerol O-acyltransferase activity; F:2-acylglycerol O-acyltransferase activity; C:Golgi membrane; C:membrane fraction; F:alpha-1,3-mannosylglycoprotein 2-beta-N-acetylglucosaminyltransferase activity; P:diacylglycerol biosynthetic process; C:endoplasmic reticulum; P:protein N-linked glycosylation	EC:2.3.1.20; EC:2.3.1.22; EC:2.4.1.101		alpha- -mannosyl-glycoprotein 2-beta-n-acetylglucosaminyltransferase	2729	gi|360043437|emb|CCD78850.1|putative alpha-1,3-mannosyl-glycoprotein beta-1,2-n-acetylglucosaminyltransferase [Schistosoma mansoni]	CCD78850	0.0	100	871.307	417	417
283	smansoni_v5_Schisto_mansoni.Chr_3_23054190_23066222_-!2726	alpha- -mannosyl-glycoprotein 2-beta-n-acetylglucosaminyltransferase	2726	20	0.0	65.5%	8	F:diacylglycerol O-acyltransferase activity; F:2-acylglycerol O-acyltransferase activity; C:Golgi membrane; C:membrane fraction; F:alpha-1,3-mannosylglycoprotein 2-beta-N-acetylglucosaminyltransferase activity; P:diacylglycerol biosynthetic process; C:endoplasmic reticulum; P:protein N-linked glycosylation	EC:2.3.1.20; EC:2.3.1.22; EC:2.4.1.101		alpha- -mannosyl-glycoprotein 2-beta-n-acetylglucosaminyltransferase	2726	gi|360043437|emb|CCD78850.1|putative alpha-1,3-mannosyl-glycoprotein beta-1,2-n-acetylglucosaminyltransferase [Schistosoma mansoni]	CCD78850	0.0	100	871.307	417	417
284	smansoni_v5_Schisto_mansoni.Chr_3_23036834_23036905_-!72	---NA---	72	0			0	-			#N/A	#N/A	#N/A	#N/A	#N/A	#N/A	#N/A	#N/A	#N/A	#N/A	N/A	x
285	smansoni_v5_Schisto_mansoni.Chr_3_22865502_22879793_-!264	histone 3	264	20	2.88358E-56	89.6%	4	C:nucleosome; F:DNA binding; P:nucleosome assembly; C:nucleus	-		histone 3	264	gi|256075648|ref|XP_002574129.1|histone H3 [Schistosoma mansoni] >gi|360043430|emb|CCD78843.1| putative histone H3 [Schistosoma mansoni]	XP_002574129	2.88358E-56	100	178.718	87	87	#N/A	N/A	x
286	smansoni_v5_Schisto_mansoni.Chr_3_22849632_22855861_-!954	glutamate receptor ampa	954	6	0.0	73.0%	6	F:ionotropic glutamate receptor activity; F:extracellular-glutamate-gated ion channel activity; F:receptor activity; C:membrane; F:zinc ion binding; C:intracellular			glutamate receptor ampa	954	gi|360043429|emb|CCD78842.1|hypothetical protein Smp_197630 [Schistosoma mansoni]	CCD78842	0.0	100	659.062	317	317	x	x	x
287	smansoni_v5_Schisto_mansoni.Chr_3_22828839_22847682_-!1659	glutamate receptor delta-1 subunit-like	1659	20	0.0	57.35%	5	F:extracellular-glutamate-gated ion channel activity; P:ion transport; F:ionotropic glutamate receptor activity; C:integral to membrane; C:outer membrane-bounded periplasmic space	-		glutamate receptor delta-1 subunit-like	1659	gi|360043428|emb|CCD78841.1|putative glutamate receptor, AMPA, partial [Schistosoma mansoni]	CCD78841	0.0	100	1077.0	553	553	x	x	x
288	smansoni_v5_Schisto_mansoni.Chr_3_22828191_22847682_-!2307	glutamate receptor delta-1 subunit	2307	20	0.0	56.3%	5	F:extracellular-glutamate-gated ion channel activity; P:ion transport; F:ionotropic glutamate receptor activity; C:integral to membrane; C:outer membrane-bounded periplasmic space	-		glutamate receptor delta-1 subunit	2307	gi|256074917|ref|XP_002573768.1|glutamate receptor AMPA [Schistosoma mansoni]	XP_002573768	0.0	95	1304.27	684	656	x	x	x
289	smansoni_v5_Schisto_mansoni.Chr_3_22828191_22838846_-!1620	glutamate receptor delta-1 subunit	1620	20	0.0	55.55%	6	F:extracellular-glutamate-gated ion channel activity; P:ion transport; F:ionotropic glutamate receptor activity; C:integral to membrane; C:outer membrane-bounded periplasmic space; C:synapse	-		glutamate receptor delta-1 subunit	1620	gi|256074917|ref|XP_002573768.1|glutamate receptor AMPA [Schistosoma mansoni]	XP_002573768	0.0	100	875.159	440	440
290	smansoni_v5_Schisto_mansoni.Chr_3_25338082_25338153_plus!72	---NA---	72	0			0	-			#N/A	#N/A	#N/A	#N/A	#N/A	#N/A	#N/A	#N/A	#N/A	#N/A	N/A	x
291	smansoni_v5_Schisto_mansoni.Chr_3_25210326_25210392_plus!67	---NA---	67	0			0	-			#N/A	#N/A	#N/A	#N/A	#N/A	#N/A	#N/A	#N/A	#N/A	#N/A	N/A	x
292	smansoni_v5_Schisto_mansoni.Chr_3_25173505_25228064_plus!1326	lim domain and actin binding 1	1326	20	0.0	66.1%	1	F:zinc ion binding	-		lim domain and actin binding 1	1326	gi|256087275|ref|XP_002579798.1|hypothetical protein [Schistosoma mansoni] >gi|360043500|emb|CCD78913.1| hypothetical protein Smp_169700.1 [Schistosoma mansoni]	XP_002579798	0.0	100	919.842	441	441	#N/A	N/A	x
293	smansoni_v5_Schisto_mansoni.Chr_3_25173505_25228064_plus!1329	lim domain and actin-binding protein 1-like	1329	20	0.0	65.3%	1	F:zinc ion binding	-		lim domain and actin-binding protein 1-like	1329	gi|256087277|ref|XP_002579799.1|hypothetical protein [Schistosoma mansoni] >gi|360043499|emb|CCD78912.1| hypothetical protein Smp_169700.2 [Schistosoma mansoni]	XP_002579799	0.0	100	922.539	442	442	x	x	x
294	smansoni_v5_Schisto_mansoni.Chr_3_25173463_25228474_plus!1799	sjchgc06569 protein	1799	20	0.0	71.85%	1	F:zinc ion binding	-		sjchgc06569 protein	1799	gi|256087275|ref|XP_002579798.1|hypothetical protein [Schistosoma mansoni] >gi|360043500|emb|CCD78913.1| hypothetical protein Smp_169700.1 [Schistosoma mansoni]	XP_002579798	0.0	93	870.922	457	429	x	x	x
295	smansoni_v5_Schisto_mansoni.Chr_3_25173339_25228474_plus!1893	lim-domain protein	1893	20	0.0	71.3%	9	F:actin monomer binding; F:zinc ion binding; P:actin filament bundle assembly; F:actin filament binding; C:stress fiber; P:negative regulation of actin filament depolymerization; C:focal adhesion; C:cytoplasm; P:ruffle organization	-		lim-domain protein	1893	gi|256087277|ref|XP_002579799.1|hypothetical protein [Schistosoma mansoni] >gi|360043499|emb|CCD78912.1| hypothetical protein Smp_169700.2 [Schistosoma mansoni]	XP_002579799	0.0	99	908.286	442	438	x	x	x
296	smansoni_v5_Schisto_mansoni.Chr_3_25173339_25228474_plus!1890	pollen-specific protein sf3	1890	20	0.0	69.0%	3	F:actin filament binding; P:actin filament bundle assembly; F:zinc ion binding	-		pollen-specific protein sf3	1890	gi|256087275|ref|XP_002579798.1|hypothetical protein [Schistosoma mansoni] >gi|360043500|emb|CCD78913.1| hypothetical protein Smp_169700.1 [Schistosoma mansoni]	XP_002579798	0.0	99	905.59	441	437	x	x	x
297	smansoni_v5_Schisto_mansoni.Chr_3_25114361_25114431_plus!71	---NA---	71	0			0	-			#N/A	#N/A	#N/A	#N/A	#N/A	#N/A	#N/A	#N/A	#N/A	#N/A	N/A	x
298	smansoni_v5_Schisto_mansoni.Chr_3_25101086_25101159_plus!74	---NA---	74	0			0	-			#N/A	#N/A	#N/A	#N/A	#N/A	#N/A	#N/A	#N/A	#N/A	#N/A	N/A	x
299	smansoni_v5_Schisto_mansoni.Chr_3_25089309_25089375_plus!67	---NA---	67	0			0	-			#N/A	#N/A	#N/A	#N/A	#N/A	#N/A	#N/A	#N/A	#N/A	#N/A	N/A	x
300	smansoni_v5_Schisto_mansoni.Chr_3_25060253_25060321_plus!69	---NA---	69	0			0	-			#N/A	#N/A	#N/A	#N/A	#N/A	#N/A	#N/A	#N/A	#N/A	#N/A	N/A	x
301	smansoni_v5_Schisto_mansoni.Chr_3_23413587_23460959_plus!2880	m-rdgb2 retinal degeneration protein b	2880	20	0.0	76.05%	12	F:phosphatidylinositol transporter activity; F:calcium-transporting ATPase activity; P:transport; P:phosphatidylinositol metabolic process; F:calcium ion binding; F:phosphatidylinositol binding; P:photoreceptor cell maintenance; P:sensory perception of smell; C:subrhabdomeral cisterna; F:phosphatidylcholine transporter activity; P:deactivation of rhodopsin mediated signaling; C:integral to plasma…	EC:3.6.3.8		m-rdgb2 retinal degeneration protein b	2880	gi|360043448|emb|CCD78861.1|phosphatidylinositol transfer protein [Schistosoma mansoni]	CCD78861	0.0	100	1853.95	959	959	#N/A	N/A	x
302	smansoni_v5_Schisto_mansoni.Chr_3_23409428_23469288_plus!3070	m-rdgb2 retinal degeneration protein b	3070	20	0.0	74.95%	12	F:phosphatidylinositol transporter activity; F:calcium-transporting ATPase activity; P:transport; P:phosphatidylinositol metabolic process; F:calcium ion binding; F:phosphatidylinositol binding; P:photoreceptor cell maintenance; P:sensory perception of smell; C:subrhabdomeral cisterna; F:phosphatidylcholine transporter activity; P:deactivation of rhodopsin mediated signaling; C:integral to plasma…	EC:3.6.3.8		m-rdgb2 retinal degeneration protein b	3070	gi|360043448|emb|CCD78861.1|phosphatidylinositol transfer protein [Schistosoma mansoni]	CCD78861	0.0	100	1239.17	616	616
303	smansoni_v5_Schisto_mansoni.Chr_3_23409428_23469288_plus!3056	m-rdgb2 retinal degeneration protein b	3056	20	0.0	74.65%	12	F:phosphatidylinositol transporter activity; F:calcium-transporting ATPase activity; P:transport; P:phosphatidylinositol metabolic process; F:calcium ion binding; F:phosphatidylinositol binding; P:photoreceptor cell maintenance; P:sensory perception of smell; C:subrhabdomeral cisterna; F:phosphatidylcholine transporter activity; P:deactivation of rhodopsin mediated signaling; C:integral to plasma…	EC:3.6.3.8		m-rdgb2 retinal degeneration protein b	3056	gi|256075682|ref|XP_002574146.1|phosphatidylinositol transfer protein [Schistosoma mansoni]	XP_002574146	0.0	100	1924.06	993	993	x	x	x
304	smansoni_v5_Schisto_mansoni.Chr_3_23409285_23469288_plus!3277	membrane-associated phosphatidylinositol transfer protein 1	3277	20	0.0	57.45%	3	P:transport; F:metal ion binding; C:cytoplasmic part	-		membrane-associated phosphatidylinositol transfer protein 1	3277	gi|256075682|ref|XP_002574146.1|phosphatidylinositol transfer protein [Schistosoma mansoni]	XP_002574146	0.0	97	1910.96	1019	993
305	smansoni_v5_Schisto_mansoni.Chr_3_23409285_23469147_plus!3299	membrane-associated phosphatidylinositol transfer protein 1	3299	20	0.0	61.25%	5	P:transport; C:intracellular membrane-bounded organelle; C:soluble fraction; F:metal ion binding; C:cytoplasmic part	-		membrane-associated phosphatidylinositol transfer protein 1	3299	gi|256075682|ref|XP_002574146.1|phosphatidylinositol transfer protein [Schistosoma mansoni]	XP_002574146	0.0	95	1226.46	642	616
306	smansoni_v5_Schisto_mansoni.Chr_3_23305918_23308362_plus!458	---NA---	458	0			0	-			#N/A	#N/A	#N/A	#N/A	#N/A	#N/A	#N/A	#N/A	#N/A	#N/A	N/A	x
307	smansoni_v5_Schisto_mansoni.Chr_3_23287420_23295042_plus!5617	ap-3 complex subunit mu-1	5617	20	9.70968E-99	83.1%	4	C:Golgi apparatus; P:vesicle-mediated transport; P:intracellular protein transport; C:clathrin adaptor complex	-		ap-3 complex subunit mu-1	5617	gi|256075672|ref|XP_002574141.1|clathrin coat adaptor ap3 medium chain [Schistosoma mansoni] >gi|360043444|emb|CCD78857.1| putative clathrin coat adaptor ap3 medium chain [Schistosoma mansoni]	XP_002574141	9.70968E-99	95	198.364	103	98	#N/A	N/A	x
308	smansoni_v5_Schisto_mansoni.Chr_3_23270170_23270241_plus!72	---NA---	72	0			0	-			#N/A	#N/A	#N/A	#N/A	#N/A	#N/A	#N/A	#N/A	#N/A	#N/A	N/A	x
309	smansoni_v5_Schisto_mansoni.Chr_3_23241206_23246137_plus!1531	family s9 unassigned peptidase (s09 family)	1531	20	9.89904E-132	71.4%	6	F:hydrolase activity; C:extracellular region; F:molecular_function; P:metabolic process; P:biological_process; C:cellular_component			family s9 unassigned peptidase (s09 family)	1531	gi|256075670|ref|XP_002574140.1|family S9 unassigned peptidase (S09 family) [Schistosoma mansoni] >gi|360043442|emb|CCD78855.1| family S9 unassigned peptidase (S09 family) [Schistosoma mansoni]	XP_002574140	9.89904E-132	98	401.364	235	232	#N/A	N/A	x
310	smansoni_v5_Schisto_mansoni.Chr_3_23240507_23245575_plus!1350	abhydrolase domain-containing protein fam108c1	1350	20	0.0	68.3%	3	F:hydrolase activity; P:metabolic process; C:cellular_component			abhydrolase domain-containing protein fam108c1	1350	gi|256075670|ref|XP_002574140.1|family S9 unassigned peptidase (S09 family) [Schistosoma mansoni] >gi|360043442|emb|CCD78855.1| family S9 unassigned peptidase (S09 family) [Schistosoma mansoni]	XP_002574140	0.0	100	852.818	449	449
311	smansoni_v5_Schisto_mansoni.Chr_3_23240353_23263632_plus!1329	abhydrolase domain-containing protein fam108c1	1329	20	1.38584E-153	67.05%	3	F:hydrolase activity; P:metabolic process; C:cellular_component			abhydrolase domain-containing protein fam108c1	1329	gi|256075670|ref|XP_002574140.1|family S9 unassigned peptidase (S09 family) [Schistosoma mansoni] >gi|360043442|emb|CCD78855.1| family S9 unassigned peptidase (S09 family) [Schistosoma mansoni]	XP_002574140	1.38584E-153	96	454.521	232	225
312	smansoni_v5_Schisto_mansoni.Chr_3_23240306_23263632_plus!1521	abhydrolase domain-containing protein fam108c1	1521	20	1.50261E-152	67.35%	3	F:hydrolase activity; P:metabolic process; C:cellular_component			abhydrolase domain-containing protein fam108c1	1521	gi|256075670|ref|XP_002574140.1|family S9 unassigned peptidase (S09 family) [Schistosoma mansoni] >gi|360043442|emb|CCD78855.1| family S9 unassigned peptidase (S09 family) [Schistosoma mansoni]	XP_002574140	1.50261E-152	99	454.521	220	219
313	smansoni_v5_Schisto_mansoni.Chr_3_23240187_23244061_plus!3826	abhydrolase domain-containing protein fam108c1	3826	20	2.48104E-142	67.5%	3	F:hydrolase activity; P:metabolic process; C:cellular_component			abhydrolase domain-containing protein fam108c1	3826	gi|256075670|ref|XP_002574140.1|family S9 unassigned peptidase (S09 family) [Schistosoma mansoni] >gi|360043442|emb|CCD78855.1| family S9 unassigned peptidase (S09 family) [Schistosoma mansoni]	XP_002574140	2.48104E-142	100	451.055	217	217
314	smansoni_v5_Schisto_mansoni.Chr_3_23240187_23244061_plus!2748	abhydrolase domain-containing protein fam108c1	2748	20	6.41747E-146	67.5%	3	F:hydrolase activity; P:metabolic process; C:cellular_component			abhydrolase domain-containing protein fam108c1	2748	gi|256075670|ref|XP_002574140.1|family S9 unassigned peptidase (S09 family) [Schistosoma mansoni] >gi|360043442|emb|CCD78855.1| family S9 unassigned peptidase (S09 family) [Schistosoma mansoni]	XP_002574140	6.41747E-146	100	451.055	217	217
315	smansoni_v5_Schisto_mansoni.Chr_3_23240187_23244061_plus!2468	abhydrolase domain-containing protein fam108c1-like	2468	20	3.33297E-180	67.5%	3	F:hydrolase activity; P:metabolic process; C:cellular_component			abhydrolase domain-containing protein fam108c1-like	2468	gi|256075670|ref|XP_002574140.1|family S9 unassigned peptidase (S09 family) [Schistosoma mansoni] >gi|360043442|emb|CCD78855.1| family S9 unassigned peptidase (S09 family) [Schistosoma mansoni]	XP_002574140	3.33297E-180	92	536.569	289	268
316	smansoni_v5_Schisto_mansoni.Chr_3_23210028_23210094_plus!67	---NA---	67	0			0	-			#N/A	#N/A	#N/A	#N/A	#N/A	#N/A	#N/A	#N/A	#N/A	#N/A	N/A	x
317	smansoni_v5_Schisto_mansoni.Chr_3_23130058_23136377_plus!1766	e3 ubiquitin-protein ligase bre1-like	1766	20	0.0	78.75%	4	P:protein phosphorylation; F:ATP binding; F:zinc ion binding; F:protein serine/threonine kinase activity	EC:2.7.11.0		e3 ubiquitin-protein ligase bre1-like	1766	gi|360043439|emb|CCD78852.1|putative e3 ubiquitin-protein ligase Bre1 (EC 6.3.2.-) (dBre1) [Schistosoma mansoni]	CCD78852	0.0	100	740.725	416	416	#N/A	N/A	x
318	smansoni_v5_Schisto_mansoni.Chr_3_23105184_23136209_plus!5289	ribosomal protein s6 kinase beta-1 isoform 1	5289	20	0.0	79.1%	46	C:cell surface; P:response to electrical stimulus involved in regulation of muscle adaptation; P:positive regulation of translational initiation; P:response to glucagon stimulus; P:skeletal muscle contraction; P:response to nutrient; P:G1/S transition of mitotic cell cycle; P:protein kinase B signaling cascade; C:soluble fraction; P:response to glucose stimulus; P:response to mechanical stimulus;…	-		ribosomal protein s6 kinase beta-1 isoform 1	5289	gi|360043439|emb|CCD78852.1|putative e3 ubiquitin-protein ligase Bre1 (EC 6.3.2.-) (dBre1) [Schistosoma mansoni]	CCD78852	0.0	100	3377.03	1762	1762
319	smansoni_v5_Schisto_mansoni.Chr_3_23105142_23136377_plus!5510	ribosomal protein s6 kinase beta-1	5510	20	0.0	78.85%	26	P:regulation of localization; F:protein serine/threonine kinase activity; P:positive regulation of translational initiation; P:muscle system process; P:G1/S transition of mitotic cell cycle; P:response to abiotic stimulus; C:cytosol; P:cell migration; P:phosphatidylinositol-mediated signaling; P:response to external stimulus; F:zinc ion binding; C:mitochondrion; F:protein binding; F:ATP binding; …	EC:2.7.11.0		ribosomal protein s6 kinase beta-1	5510	gi|256075664|ref|XP_002574137.1|serine/threonine protein kinase [Schistosoma mansoni]	XP_002574137	0.0	100	2083.15	1059	1059	x	x	x
320	smansoni_v5_Schisto_mansoni.Chr_3_23105142_23136377_plus!5514	ribosomal protein s6 kinase beta-1	5514	20	0.0	78.95%	26	P:regulation of localization; F:protein serine/threonine kinase activity; P:positive regulation of translational initiation; P:muscle system process; P:G1/S transition of mitotic cell cycle; P:response to abiotic stimulus; C:cytosol; P:cell migration; P:phosphatidylinositol-mediated signaling; P:response to external stimulus; F:zinc ion binding; C:mitochondrion; F:protein binding; F:ATP binding; …	EC:2.7.11.0		ribosomal protein s6 kinase beta-1	5514	gi|256075664|ref|XP_002574137.1|serine/threonine protein kinase [Schistosoma mansoni]	XP_002574137	0.0	100	3388.59	1767	1767
321	smansoni_v5_Schisto_mansoni.Chr_3_23105126_23136377_plus!7634	ribosomal protein s6 kinase beta-1	7634	20	0.0	79.15%	26	P:regulation of localization; F:protein serine/threonine kinase activity; P:positive regulation of translational initiation; P:muscle system process; P:G1/S transition of mitotic cell cycle; P:response to abiotic stimulus; C:cytosol; P:cell migration; P:phosphatidylinositol-mediated signaling; P:response to external stimulus; F:zinc ion binding; C:mitochondrion; F:protein binding; F:ATP binding; …	EC:2.7.11.0		ribosomal protein s6 kinase beta-1	7634	gi|256075664|ref|XP_002574137.1|serine/threonine protein kinase [Schistosoma mansoni]	XP_002574137	0.0	100	2116.66	1106	1106
322	smansoni_v5_Schisto_mansoni.Chr_3_23076737_23083105_plus!891	novel protein torsin	891	20	0.0	63.5%	9	C:aster; P:meiosis; C:spindle pole; P:chaperone mediated protein folding requiring cofactor; F:ATP binding; C:perinuclear region of cytoplasm; P:embryo development ending in birth or egg hatching; C:endoplasmic reticulum; C:plasma membrane	-		novel protein torsin	891	gi|256075662|ref|XP_002574136.1|torsin A [Schistosoma mansoni] >gi|360043438|emb|CCD78851.1| putative torsin A [Schistosoma mansoni]	XP_002574136	0.0	100	617.076	296	296	x	x	x
323	smansoni_v5_Schisto_mansoni.Chr_3_23076632_23083595_plus!1665	torsin family protein	1665	20	1.09363E-126	63.55%	9	C:aster; P:meiosis; C:spindle pole; P:chaperone mediated protein folding requiring cofactor; F:ATP binding; C:perinuclear region of cytoplasm; P:embryo development ending in birth or egg hatching; C:endoplasmic reticulum; C:plasma membrane	-		torsin family protein	1665	gi|256075662|ref|XP_002574136.1|torsin A [Schistosoma mansoni] >gi|360043438|emb|CCD78851.1| putative torsin A [Schistosoma mansoni]	XP_002574136	1.09363E-126	100	384.415	185	185
324	smansoni_v5_Schisto_mansoni.Chr_3_23076632_23083595_plus!1731	torsin family protein	1731	20	4.09883E-88	62.5%	2	P:chaperone mediated protein folding requiring cofactor; F:ATP binding	-		torsin family protein	1731	gi|256075662|ref|XP_002574136.1|torsin A [Schistosoma mansoni] >gi|360043438|emb|CCD78851.1| putative torsin A [Schistosoma mansoni]	XP_002574136	4.09883E-88	100	265.774	126	126
325	smansoni_v5_Schisto_mansoni.Chr_3_23076632_23083595_plus!1392	novel protein torsin	1392	20	9.72401E-158	62.3%	9	C:aster; P:meiosis; C:spindle pole; P:chaperone mediated protein folding requiring cofactor; F:ATP binding; C:perinuclear region of cytoplasm; P:embryo development ending in birth or egg hatching; C:endoplasmic reticulum; C:plasma membrane	-		novel protein torsin	1392	gi|256075662|ref|XP_002574136.1|torsin A [Schistosoma mansoni] >gi|360043438|emb|CCD78851.1| putative torsin A [Schistosoma mansoni]	XP_002574136	9.72401E-158	100	319.316	152	152
326	smansoni_v5_Schisto_mansoni.Chr_3_23076629_23083595_plus!1451	novel protein torsin	1451	20	0.0	63.4%	9	C:aster; P:meiosis; C:spindle pole; P:chaperone mediated protein folding requiring cofactor; F:ATP binding; C:perinuclear region of cytoplasm; P:embryo development ending in birth or egg hatching; C:endoplasmic reticulum; C:plasma membrane	-		novel protein torsin	1451	gi|256075662|ref|XP_002574136.1|torsin A [Schistosoma mansoni] >gi|360043438|emb|CCD78851.1| putative torsin A [Schistosoma mansoni]	XP_002574136	0.0	100	617.076	296	296
327	smansoni_v5_Schisto_mansoni.Chr_3_23022829_23024181_plus!912	gtp cyclohydrolase 1	912	20	0.0	88.5%	31	P:protein heterooligomerization; P:positive regulation of nitric-oxide synthase activity; P:response to lipopolysaccharide; P:regulation of lung blood pressure; F:zinc ion binding; F:GTP-dependent protein binding; C:nuclear membrane; F:GTP cyclohydrolase I activity; F:GTP binding; F:calcium ion binding; P:GTP catabolic process; P:dihydrobiopterin metabolic process; C:nucleolus; P:neuromuscular pr…	EC:3.5.4.16		gtp cyclohydrolase 1	912	gi|256075658|ref|XP_002574134.1|GTP cyclohydrolase I [Schistosoma mansoni] >gi|360043436|emb|CCD78849.1| GTP cyclohydrolase I [Schistosoma mansoni]	XP_002574134	0.0	100	556.599	303	303	x	x	x
328	smansoni_v5_Schisto_mansoni.Chr_3_22996711_23000895_plus!807	lipase maturation factor	807	6	5.82753E-57	95.0%	0	-			lipase maturation factor	807	gi|256075656|ref|XP_002574133.1|lipase maturation factor [Schistosoma mansoni]	XP_002574133	5.82753E-57	100	199.519	96	96	x	x	x
329	smansoni_v5_Schisto_mansoni.Chr_3_22994147_23000895_plus!1141	lipase maturation factor 2	1141	20	9.53E-112	70.8%	0	-			lipase maturation factor 2	1141	gi|360043435|emb|CCD78848.1|lipase maturation factor [Schistosoma mansoni]	CCD78848	9.53E-112	100	346.28	165	165	x	x	x
330	smansoni_v5_Schisto_mansoni.Chr_3_22985317_23000389_plus!1449	lipase maturation factor	1449	20	0.0	70.85%	1	C:integral to membrane	-		lipase maturation factor	1449	gi|360043434|emb|CCD78847.1|lipase maturation factor [Schistosoma mansoni]	CCD78847	0.0	100	963.755	467	467	x	x	x
331	smansoni_v5_Schisto_mansoni.Chr_3_22984700_23000389_plus!1935	lipase maturation factor	1935	20	0.0	69.9%	1	C:integral to membrane	-		lipase maturation factor	1935	gi|360043434|emb|CCD78847.1|lipase maturation factor [Schistosoma mansoni]	CCD78847	0.0	100	1275.38	644	644
332	smansoni_v5_Schisto_mansoni.Chr_3_22984584_22993169_plus!1572	lipase maturation factor	1572	20	0.0	70.15%	1	C:integral to membrane	-		lipase maturation factor	1572	gi|256075654|ref|XP_002574132.1|lipase maturation factor [Schistosoma mansoni]	XP_002574132	0.0	99	905.205	469	468	x	x	x
333	smansoni_v5_Schisto_mansoni.Chr_3_22984533_23000895_plus!2602	lipase maturation factor	2602	20	0.0	70.0%	1	C:integral to membrane	-		lipase maturation factor	2602	gi|256075654|ref|XP_002574132.1|lipase maturation factor [Schistosoma mansoni]	XP_002574132	0.0	99	1251.11	634	633
334	smansoni_v5_Schisto_mansoni.Chr_3_22967129_22974342_plus!1206	cathepsin d (lysosomal aspartyl protease)	1206	20	0.0	68.1%	2	F:aspartic-type endopeptidase activity; P:proteolysis	EC:3.4.23.0		cathepsin d (lysosomal aspartyl protease)	1206	gi|256075652|ref|XP_002574131.1|subfamily A1A unassigned peptidase (A01 family) [Schistosoma mansoni] >gi|360043433|emb|CCD78846.1| subfamily A1A unassigned peptidase (A01 family) [Schistosoma mansoni]	XP_002574131	0.0	100	824.313	401	401	x	x	x
335	smansoni_v5_Schisto_mansoni.Chr_3_22967124_22974543_plus!1289	cathepsin d (a01 family)	1289	20	0.0	60.65%	5	C:microtubule associated complex; P:nurse cell apoptotic process; P:salivary gland cell autophagic cell death; P:proteolysis; F:aspartic-type endopeptidase activity	EC:3.4.23.0		cathepsin d (a01 family)	1289	gi|256075652|ref|XP_002574131.1|subfamily A1A unassigned peptidase (A01 family) [Schistosoma mansoni] >gi|360043433|emb|CCD78846.1| subfamily A1A unassigned peptidase (A01 family) [Schistosoma mansoni]	XP_002574131	0.0	89	718.768	401	360
336	smansoni_v5_Schisto_mansoni.Chr_3_22936088_22936153_plus!66	---NA---	66	0			0	-			#N/A	#N/A	#N/A	#N/A	#N/A	#N/A	#N/A	#N/A	#N/A	#N/A	N/A	x
337	smansoni_v5_Schisto_mansoni.Chr_3_22887807_22932264_plus!2919	calcium-transporting atpase sarcoplasmic endoplasmic reticulum type (calcium pump)	2919	20	0.0	89.6%	6	F:calcium-transporting ATPase activity; C:integral to membrane; F:metal ion binding; P:ATP biosynthetic process; F:ATP binding; P:calcium ion transport	EC:3.6.3.8		calcium-transporting atpase sarcoplasmic endoplasmic reticulum type (calcium pump)	2919	gi|360043432|emb|CCD78845.1|putative calcium-transporting atpase sarcoplasmic/endoplasmic reticulum type (calcium pump) [Schistosoma mansoni]	CCD78845	0.0	100	1981.84	972	972	#N/A	N/A	x
338	smansoni_v5_Schisto_mansoni.Chr_3_22887749_22935373_plus!4553	calcium-transporting atpase sarcoplasmic endoplasmic reticulum type (calcium pump)	4553	20	0.0	90.35%	6	F:calcium-transporting ATPase activity; C:integral to membrane; F:metal ion binding; P:ATP biosynthetic process; F:ATP binding; P:calcium ion transport	EC:3.6.3.8		calcium-transporting atpase sarcoplasmic endoplasmic reticulum type (calcium pump)	4553	gi|3859490|gb|AAC72756.1|calcium ATPase 2 [Schistosoma mansoni]	AAC72756	0.0	100	1766.9	876	876	x	x	x
339	smansoni_v5_Schisto_mansoni.Chr_3_22887663_22935373_plus!4373	calcium-transporting atpase sarcoplasmic endoplasmic reticulum type (calcium pump)	4373	20	0.0	89.75%	6	F:calcium-transporting ATPase activity; C:integral to membrane; F:metal ion binding; P:ATP biosynthetic process; F:ATP binding; P:calcium ion transport	EC:3.6.3.8		calcium-transporting atpase sarcoplasmic endoplasmic reticulum type (calcium pump)	4373	gi|256075646|ref|XP_002574128.1|calcium-transporting atpase sarcoplasmic/endoplasmic reticulum type (calcium pump) [Schistosoma mansoni]	XP_002574128	0.0	100	1945.24	958	958	x	x	x
340	smansoni_v5_Schisto_mansoni.Chr_3_22873140_22873211_plus!72	---NA---	72	0			0	-			#N/A	#N/A	#N/A	#N/A	#N/A	#N/A	#N/A	#N/A	#N/A	#N/A	N/A	x
341	smansoni_v5_Schisto_mansoni.Chr_3_22808453_22826046_plus!1515	major facilitator superfamily domain containing 12	1515	20	0.0	70.3%	2	C:integral to membrane; P:transmembrane transport			major facilitator superfamily domain containing 12	1515	gi|360043427|emb|CCD78840.1|hypothetical protein Smp_134700 [Schistosoma mansoni]	CCD78840	0.0	100	957.592	504	504	#N/A	N/A	x
342	smansoni_v5_Schisto_mansoni.Chr_2_24314376_24314583_.!208	---NA---	208	0			0	-			#N/A	#N/A	#N/A	#N/A	#N/A	#N/A	#N/A	#N/A	#N/A	#N/A	N/A	x
343	smansoni_v5_Schisto_mansoni.Chr_2_24304603_24305319_.!717	tpa_exp: reverse transcriptase	717	2	5.0937E-9	77.5%	0	-			tpa_exp: reverse transcriptase	717	gi|360043429|emb|CCD78842.1|hypothetical protein Smp_197630 [Schistosoma mansoni]	CCD78842	5.0937E-9	78	63.5438	50	39	#N/A	N/A	x
344	smansoni_v5_Schisto_mansoni.Chr_2_24254709_24265185_-!1122	serine threonine-protein phosphatase 2a regulatory subunit b	1122	20	0.0	68.8%	1	F:phosphatase activator activity	-		serine threonine-protein phosphatase 2a regulatory subunit b	1122	gi|256086162|ref|XP_002579273.1|phosphotyrosyl phosphatase activator [Schistosoma mansoni] >gi|353231367|emb|CCD77785.1| putative phosphotyrosyl phosphatase activator [Schistosoma mansoni]	XP_002579273	0.0	100	775.393	373	373	x	x	x
345	smansoni_v5_Schisto_mansoni.Chr_2_24254487_24265252_-!1848	serine threonine-protein phosphatase 2a regulatory subunit b	1848	20	7.03846E-167	68.9%	1	F:phosphatase activator activity	-		serine threonine-protein phosphatase 2a regulatory subunit b	1848	gi|256086162|ref|XP_002579273.1|phosphotyrosyl phosphatase activator [Schistosoma mansoni] >gi|353231367|emb|CCD77785.1| putative phosphotyrosyl phosphatase activator [Schistosoma mansoni]	XP_002579273	7.03846E-167	100	492.271	236	236
346	smansoni_v5_Schisto_mansoni.Chr_2_24254487_24265252_-!1374	serine threonine-protein phosphatase 2a regulatory subunit b	1374	20	0.0	70.45%	1	F:phosphatase activator activity	-		serine threonine-protein phosphatase 2a regulatory subunit b	1374	gi|256086162|ref|XP_002579273.1|phosphotyrosyl phosphatase activator [Schistosoma mansoni] >gi|353231367|emb|CCD77785.1| putative phosphotyrosyl phosphatase activator [Schistosoma mansoni]	XP_002579273	0.0	100	686.026	329	329
347	smansoni_v5_Schisto_mansoni.Chr_2_24254487_24263095_-!2398	serine threonine-protein phosphatase 2a regulatory subunit b	2398	20	7.67034E-130	75.45%	5	F:endonuclease activity; F:RNA-directed DNA polymerase activity; F:phosphatase activator activity; P:RNA-dependent DNA replication; F:RNA binding	EC:2.7.7.49		serine threonine-protein phosphatase 2a regulatory subunit b	2398	gi|256086162|ref|XP_002579273.1|phosphotyrosyl phosphatase activator [Schistosoma mansoni] >gi|353231367|emb|CCD77785.1| putative phosphotyrosyl phosphatase activator [Schistosoma mansoni]	XP_002579273	7.67034E-130	100	403.29	193	193
348	smansoni_v5_Schisto_mansoni.Chr_2_24254487_24262622_-!1347	serine threonine-protein phosphatase 2a regulatory subunit b	1347	20	0.0	70.45%	1	F:phosphatase activator activity	-		serine threonine-protein phosphatase 2a regulatory subunit b	1347	gi|256086162|ref|XP_002579273.1|phosphotyrosyl phosphatase activator [Schistosoma mansoni] >gi|353231367|emb|CCD77785.1| putative phosphotyrosyl phosphatase activator [Schistosoma mansoni]	XP_002579273	0.0	100	686.026	329	329
349	smansoni_v5_Schisto_mansoni.Chr_2_24254487_24258136_-!936	phosphotyrosyl phosphatase activator	936	20	1.86314E-91	70.35%	6	F:phosphatase activator activity; P:embryo development ending in birth or egg hatching; P:determination of adult lifespan; P:reproduction; P:positive regulation of growth rate; P:nematode larval development	-		phosphotyrosyl phosphatase activator	936	gi|256086162|ref|XP_002579273.1|phosphotyrosyl phosphatase activator [Schistosoma mansoni] >gi|353231367|emb|CCD77785.1| putative phosphotyrosyl phosphatase activator [Schistosoma mansoni]	XP_002579273	1.86314E-91	100	287.73	138	138
350	smansoni_v5_Schisto_mansoni.Chr_2_24209658_24210968_-!1191	sjchgc03891 protein	1191	3	0.0	79.33333333333333%	0	-			sjchgc03891 protein	1191	gi|256086164|ref|XP_002579274.1|hypothetical protein [Schistosoma mansoni] >gi|353231366|emb|CCD77784.1| hypothetical protein Smp_166300 [Schistosoma mansoni]	XP_002579274	0.0	100	704.901	396	396	x	x	x
351	smansoni_v5_Schisto_mansoni.Chr_2_24208906_24210980_-!1955	sjchgc03891 protein	1955	3	0.0	79.33333333333333%	0	-			sjchgc03891 protein	1955	gi|256086164|ref|XP_002579274.1|hypothetical protein [Schistosoma mansoni] >gi|353231366|emb|CCD77784.1| hypothetical protein Smp_166300 [Schistosoma mansoni]	XP_002579274	0.0	100	704.901	396	396
352	smansoni_v5_Schisto_mansoni.Chr_2_24282269_24301754_plus!1014	cg5976	1014	20	0.0	68.45%	6	F:peptidase activity; P:peptidyl-pyroglutamic acid biosynthetic process, using glutaminyl-peptide cyclotransferase; F:glutaminyl-peptide cyclotransferase activity; C:extracellular region; P:proteolysis; C:mitochondrion	EC:2.3.2.5		cg5976	1014	gi|353231368|emb|CCD77786.1|glutaminyl cyclase (M28 family) [Schistosoma mansoni]	CCD77786	0.0	100	645.58	337	337	x	x	x
353	smansoni_v5_Schisto_mansoni.Chr_2_24282228_24302545_plus!2269	cg5976	2269	20	2.88884E-135	71.35%	6	F:peptidase activity; P:peptidyl-pyroglutamic acid biosynthetic process, using glutaminyl-peptide cyclotransferase; F:glutaminyl-peptide cyclotransferase activity; C:extracellular region; P:proteolysis; C:mitochondrion	EC:2.3.2.5		cg5976	2269	gi|353231368|emb|CCD77786.1|glutaminyl cyclase (M28 family) [Schistosoma mansoni]	CCD77786	2.88884E-135	100	414.461	215	215
354	smansoni_v5_Schisto_mansoni.Chr_2_24282228_24302545_plus!1846	cg5976	1846	20	0.0	68.45%	6	F:peptidase activity; P:peptidyl-pyroglutamic acid biosynthetic process, using glutaminyl-peptide cyclotransferase; F:glutaminyl-peptide cyclotransferase activity; C:extracellular region; P:proteolysis; C:mitochondrion	EC:2.3.2.5		cg5976	1846	gi|353231368|emb|CCD77786.1|glutaminyl cyclase (M28 family) [Schistosoma mansoni]	CCD77786	0.0	100	645.58	337	337
355	smansoni_v5_Schisto_mansoni.Chr_2_24282228_24302545_plus!1976	glutaminyl-peptide cyclotransferase	1976	20	1.78992E-136	65.7%	3	P:proteolysis; F:transferase activity; F:peptidase activity	-		glutaminyl-peptide cyclotransferase	1976	gi|353231368|emb|CCD77786.1|glutaminyl cyclase (M28 family) [Schistosoma mansoni]	CCD77786	1.78992E-136	100	414.461	215	215
356	smansoni_v5_Schisto_mansoni.Chr_2_24159229_24161567_plus!1114	ran gtpase-activating protein	1114	4	2.46456E-126	85.75%	0	-			ran gtpase-activating protein	1114	gi|353231365|emb|CCD77783.1|putative ran gtpase-activating protein [Schistosoma mansoni]	CCD77783	2.46456E-126	100	391.734	188	188	x	x	x
357	smansoni_v5_Schisto_mansoni.Chr_2_24146682_24161062_plus!2235	ran gtpase-activating protein 1	2235	20	0.0	69.5%	1	C:intracellular part	-		ran gtpase-activating protein 1	2235	gi|353231365|emb|CCD77783.1|putative ran gtpase-activating protein [Schistosoma mansoni]	CCD77783	0.0	100	1330.85	744	744
358	smansoni_v5_Schisto_mansoni.Chr_1_62929823_62930213_.!391	---NA---	391	0			0	-			#N/A	#N/A	#N/A	#N/A	#N/A	#N/A	#N/A	#N/A	#N/A	#N/A	N/A	x
359	smansoni_v5_Schisto_mansoni.Chr_1_62652574_62653141_.!568	hypothetical protein Smp_153330 [Schistosoma mansoni]	568	1	6.72981E-8	76.0%	0	-			hypothetical protein Smp_153330 [Schistosoma mansoni]	568	gi|353232677|emb|CCD80032.1|hypothetical protein Smp_153330 [Schistosoma mansoni]	CCD80032	6.72981E-8	76	55.0694	42	32	#N/A	N/A	x
360	smansoni_v5_Schisto_mansoni.Chr_1_62650763_62651326_.!564	dopamine-beta-monooxygenase [Schistosoma mansoni]	564	2	2.57465E-4	66.0%	0	-			dopamine-beta-monooxygenase [Schistosoma mansoni]	564	gi|360045529|emb|CCD83077.1|dopamine-beta-monooxygenase [Schistosoma mansoni]	CCD83077	2.57465E-4	67	48.9062	43	29	x	x	x
361	smansoni_v5_Schisto_mansoni.Chr_1_62645834_62646965_.!1132	cog4 transport	1132	5	7.89306E-18	71.0%	9	F:ATPase activity; F:ATP binding; F:nucleotide binding; F:nucleoside-triphosphatase activity; P:ATP catabolic process; F:receptor activity; C:membrane; F:extracellular ligand-gated ion channel activity; P:transport			cog4 transport	1132	gi|350854519|emb|CAZ37205.2|COG4 transport protein,putative [Schistosoma mansoni]	CAZ37205	7.89306E-18	85	85.8853	55	47	x	x	x
362	smansoni_v5_Schisto_mansoni.Chr_1_62640324_62641026_.!703	dynein heavy	703	5	6.57277E-13	77.4%	4	P:microtubule-based movement; C:dynein complex; F:ATP binding; F:microtubule motor activity	-		dynein heavy	703	gi|353232677|emb|CCD80032.1|hypothetical protein Smp_153330 [Schistosoma mansoni]	CCD80032	6.57277E-13	80	69.707	42	34	x	x	x
363	smansoni_v5_Schisto_mansoni.Chr_1_62506436_62506711_.!276	---NA---	276	0			0	-			#N/A	#N/A	#N/A	#N/A	#N/A	#N/A	#N/A	#N/A	#N/A	#N/A	N/A	x
364	smansoni_v5_Schisto_mansoni.Chr_1_62395385_62395424_.!40	---NA---	40	0			0	-			#N/A	#N/A	#N/A	#N/A	#N/A	#N/A	#N/A	#N/A	#N/A	#N/A	N/A	x
365	smansoni_v5_Schisto_mansoni.Chr_1_61997757_61998445_.!689	---NA---	689	0			0	-			#N/A	#N/A	#N/A	#N/A	#N/A	#N/A	#N/A	#N/A	#N/A	#N/A	N/A	x
366	smansoni_v5_Schisto_mansoni.Chr_1_61778687_61779127_.!441	rab6-interacting protein 2 elks erc	441	14	4.1442E-23	76.71428571428571%	1	F:binding	-		rab6-interacting protein 2 elks erc	441	gi|256080397|ref|XP_002576468.1|hypothetical protein [Schistosoma mansoni] >gi|350645553|emb|CCD59793.1| hypothetical protein Smp_051670 [Schistosoma mansoni]	XP_002576468	4.1442E-23	64	96.6709	97	63	#N/A	N/A	x
367	smansoni_v5_Schisto_mansoni.Chr_1_61777726_61778534_.!809	---NA---	809	0			0	-			#N/A	#N/A	#N/A	#N/A	#N/A	#N/A	#N/A	#N/A	#N/A	#N/A	N/A	x
368	smansoni_v5_Schisto_mansoni.Chr_1_61695527_61695905_.!379	---NA---	379	0			0	-			#N/A	#N/A	#N/A	#N/A	#N/A	#N/A	#N/A	#N/A	#N/A	#N/A	N/A	x
369	smansoni_v5_Schisto_mansoni.Chr_1_61412816_61413327_.!512	---NA---	512	0			0	-			#N/A	#N/A	#N/A	#N/A	#N/A	#N/A	#N/A	#N/A	#N/A	#N/A	N/A	x
370	smansoni_v5_Schisto_mansoni.Chr_1_2355107_2355370_.!264	---NA---	264	0			0	-			#N/A	#N/A	#N/A	#N/A	#N/A	#N/A	#N/A	#N/A	#N/A	#N/A	N/A	x
371	smansoni_v5_Schisto_mansoni.Chr_1_2354396_2354737_.!342	---NA---	342	0			0	-			#N/A	#N/A	#N/A	#N/A	#N/A	#N/A	#N/A	#N/A	#N/A	#N/A	N/A	x
372	smansoni_v5_Schisto_mansoni.Chr_1_2130399_2131054_.!656	---NA---	656	0			0	-			#N/A	#N/A	#N/A	#N/A	#N/A	#N/A	#N/A	#N/A	#N/A	#N/A	N/A	x
373	smansoni_v5_Schisto_mansoni.Chr_1_2128125_2128616_.!492	protein	492	20	4.58181E-43	73.2%	4	F:endonuclease activity; F:RNA binding; F:RNA-directed DNA polymerase activity; P:RNA-dependent DNA replication	EC:2.7.7.49		protein	492	gi|254587306|emb|CAX83710.1|endonuclease-reverse transcriptase [Schistosoma japonicum]	CAX83710	4.58181E-43	85	151.369	92	79	#N/A	N/A	x
374	smansoni_v5_Schisto_mansoni.Chr_1_1803272_1803643_.!372	---NA---	372	0			0	-			#N/A	#N/A	#N/A	#N/A	#N/A	#N/A	#N/A	#N/A	#N/A	#N/A	N/A	x
375	smansoni_v5_Schisto_mansoni.Chr_1_1684919_1686638_.!1720	endonuclease-reverse transcriptase	1720	20	1.02007E-170	76.7%	4	F:endonuclease activity; F:RNA binding; F:RNA-directed DNA polymerase activity; P:RNA-dependent DNA replication	EC:2.7.7.49		endonuclease-reverse transcriptase	1720	gi|22164070|gb|AAM93546.1|polyprotein [Schistosoma japonicum]	AAM93546	1.02007E-170	82	521.161	358	295	#N/A	N/A	x
376	smansoni_v5_Schisto_mansoni.Chr_1_1683515_1684797_.!1283	---NA---	1283	0			0	-			#N/A	#N/A	#N/A	#N/A	#N/A	#N/A	#N/A	#N/A	#N/A	#N/A	N/A	x
377	smansoni_v5_Schisto_mansoni.Chr_1_1681139_1683436_.!2298	hypothetical protein [Schistosoma mansoni]	2298	1	2.0879E-35	91.0%	0	-			hypothetical protein [Schistosoma mansoni]	2298	gi|256082597|ref|XP_002577541.1|hypothetical protein [Schistosoma mansoni] >gi|360044464|emb|CCD82012.1| hypothetical protein Smp_062620.1 [Schistosoma mansoni]	XP_002577541	2.0879E-35	91	139.428	80	73	#N/A	N/A	x
378	smansoni_v5_Schisto_mansoni.Chr_1_1680025_1681055_.!1031	unnamed protein product [Schistosoma mansoni]	1031	5	4.10545E-40	90.8%	0	-			unnamed protein product [Schistosoma mansoni]	1031	gi|350644672|emb|CCD60596.1|unnamed protein product [Schistosoma mansoni]	CCD60596	4.10545E-40	95	145.976	80	76	x	x	x
379	smansoni_v5_Schisto_mansoni.Chr_1_1518971_1519643_.!673	unnamed protein product [Schistosoma mansoni]	673	6	3.3549E-47	95.0%	0	-			unnamed protein product [Schistosoma mansoni]	673	gi|350644672|emb|CCD60596.1|unnamed protein product [Schistosoma mansoni]	CCD60596	3.3549E-47	98	160.999	80	79
380	smansoni_v5_Schisto_mansoni.Chr_1_1518433_1518803_.!371	---NA---	371	0			0	-			#N/A	#N/A	#N/A	#N/A	#N/A	#N/A	#N/A	#N/A	#N/A	#N/A	N/A	x
381	smansoni_v5_Schisto_mansoni.Chr_1_1482950_1483666_.!717	---NA---	717	0			0	-			#N/A	#N/A	#N/A	#N/A	#N/A	#N/A	#N/A	#N/A	#N/A	#N/A	N/A	x
382	smansoni_v5_Schisto_mansoni.Chr_1_1298362_1299613_.!1252	transmembrane protein 216-like	1252	20	1.40269E-8	56.25%	1	C:integral to membrane			transmembrane protein 216-like	1252	gi|189527767|ref|XP_683769.2|PREDICTED: transmembrane protein 216-like [Danio rerio]	XP_683769	1.40269E-8	57	62.003	132	76	#N/A	N/A	x
383	smansoni_v5_Schisto_mansoni.Chr_1_1215345_1215792_.!448	---NA---	448	0			0	-			#N/A	#N/A	#N/A	#N/A	#N/A	#N/A	#N/A	#N/A	#N/A	#N/A	N/A	x
384	smansoni_v5_Schisto_mansoni.Chr_1_63004776_63004846_-!71	---NA---	71	0			0	-			#N/A	#N/A	#N/A	#N/A	#N/A	#N/A	#N/A	#N/A	#N/A	#N/A	N/A	x
385	smansoni_v5_Schisto_mansoni.Chr_1_62711383_62713074_-!1692	sex peptide receptor	1692	20	0.0	52.75%	3	F:receptor activity; C:integral to membrane; P:G-protein coupled receptor signaling pathway			sex peptide receptor	1692	gi|353230442|emb|CCD76613.1|putative rhodopsin-like orphan GPCR [Schistosoma mansoni]	CCD76613	0.0	100	1123.61	563	563	#N/A	N/A	x
386	smansoni_v5_Schisto_mansoni.Chr_1_62656398_62656464_-!67	---NA---	67	0			0	-			#N/A	#N/A	#N/A	#N/A	#N/A	#N/A	#N/A	#N/A	#N/A	#N/A	N/A	x
387	smansoni_v5_Schisto_mansoni.Chr_1_62636449_62654887_-!2282	rhodopsin-like orphan gpcr	2282	11	0.0	56.63636363636363%	3	F:receptor activity; C:integral to membrane; P:G-protein coupled receptor signaling pathway			rhodopsin-like orphan gpcr	2282	gi|256081256|ref|XP_002576888.1|rhodopsin-like orphan GPCR [Schistosoma mansoni]	XP_002576888	0.0	100	854.744	476	476	#N/A	N/A	x
388	smansoni_v5_Schisto_mansoni.Chr_1_62636449_62654875_-!2151	rhodopsin-like orphan gpcr	2151	11	0.0	56.63636363636363%	3	F:receptor activity; C:integral to membrane; P:G-protein coupled receptor signaling pathway			rhodopsin-like orphan gpcr	2151	gi|256081256|ref|XP_002576888.1|rhodopsin-like orphan GPCR [Schistosoma mansoni]	XP_002576888	0.0	100	854.744	476	476
389	smansoni_v5_Schisto_mansoni.Chr_1_62635708_62638441_-!1548	rhodopsin-like orphan gpcr	1548	17	0.0	54.470588235294116%	7	F:receptor activity; C:integral to membrane; P:G-protein coupled receptor signaling pathway; F:neuropeptide receptor activity; P:negative regulation of female receptivity, post-mating; P:regulation of post-mating oviposition; C:plasma membrane			rhodopsin-like orphan gpcr	1548	gi|353230441|emb|CCD76612.1|putative rhodopsin-like orphan GPCR [Schistosoma mansoni]	CCD76612	0.0	100	937.947	515	515	x	x	x
390	smansoni_v5_Schisto_mansoni.Chr_1_62471204_62504020_-!4146	kiaa1543 protein	4146	20	0.0	72.45%	9	C:zonula adherens; P:epithelial cell-cell adhesion; F:microtubule minus-end binding; P:microtubule anchoring; P:zonula adherens maintenance; P:regulation of microtubule cytoskeleton organization; P:phosphorylation; F:kinase activity; C:cytoplasm	-		kiaa1543 protein	4146	gi|353230439|emb|CCD76610.1|Similar to Serine-rich adhesin for platelets [Schistosoma mansoni]	CCD76610	0.0	100	2533.83	1381	1381	x	x	x
391	smansoni_v5_Schisto_mansoni.Chr_1_62469520_62541908_-!6881	kiaa1543 protein	6881	20	0.0	71.35%	9	C:zonula adherens; P:epithelial cell-cell adhesion; F:microtubule minus-end binding; P:microtubule anchoring; P:zonula adherens maintenance; P:regulation of microtubule cytoskeleton organization; P:phosphorylation; F:kinase activity; C:cytoplasm	-		kiaa1543 protein	6881	gi|353230439|emb|CCD76610.1|Similar to Serine-rich adhesin for platelets [Schistosoma mansoni]	CCD76610	0.0	100	2531.52	1381	1381
392	smansoni_v5_Schisto_mansoni.Chr_1_62469520_62513924_-!6457	calmodulin-regulated spectrin-associated protein 1-b	6457	20	0.0	70.3%	6	P:cytoskeleton organization; P:regulation of cellular component organization; P:phosphorylation; F:kinase activity; P:regulation of cellular process; C:intracellular part	-		calmodulin-regulated spectrin-associated protein 1-b	6457	gi|353230439|emb|CCD76610.1|Similar to Serine-rich adhesin for platelets [Schistosoma mansoni]	CCD76610	0.0	100	2306.18	1278	1278
393	smansoni_v5_Schisto_mansoni.Chr_1_62440675_62460888_-!1917	sjchgc04018 protein	1917	5	0.0	78.2%	0	-			sjchgc04018 protein	1917	gi|353230438|emb|CCD76609.1|hypothetical protein Smp_152110 [Schistosoma mansoni]	CCD76609	0.0	100	1121.69	620	620	x	x	x
394	smansoni_v5_Schisto_mansoni.Chr_1_62438731_62461529_-!2538	sjchgc04018 protein	2538	5	0.0	78.2%	0	-			sjchgc04018 protein	2538	gi|353230438|emb|CCD76609.1|hypothetical protein Smp_152110 [Schistosoma mansoni]	CCD76609	0.0	100	1119.38	619	619
395	smansoni_v5_Schisto_mansoni.Chr_1_62438731_62461529_-!2865	sjchgc04018 protein	2865	5	0.0	79.0%	0	-			sjchgc04018 protein	2865	gi|353230438|emb|CCD76609.1|hypothetical protein Smp_152110 [Schistosoma mansoni]	CCD76609	0.0	100	892.878	481	481
396	smansoni_v5_Schisto_mansoni.Chr_1_62438731_62460888_-!2276	sjchgc04018 protein	2276	5	0.0	78.2%	0	-			sjchgc04018 protein	2276	gi|353230438|emb|CCD76609.1|hypothetical protein Smp_152110 [Schistosoma mansoni]	CCD76609	0.0	100	1119.76	619	619
397	smansoni_v5_Schisto_mansoni.Chr_1_62438731_62442491_-!1584	atp-binding cassette transporter	1584	20	3.41804E-88	70.25%	3	F:RNA binding; F:RNA-directed DNA polymerase activity; P:RNA-dependent DNA replication	EC:2.7.7.49		atp-binding cassette transporter	1584	gi|22164070|gb|AAM93546.1|polyprotein [Schistosoma japonicum]	AAM93546	3.41804E-88	81	301.982	213	173	x	x	x
398	smansoni_v5_Schisto_mansoni.Chr_1_62273978_62303899_-!2925	sjchgc08037 protein	2925	5	0.0	68.2%	3	F:metal ion binding; P:intracellular signal transduction; C:intracellular			sjchgc08037 protein	2925	gi|256081238|ref|XP_002576879.1|hypothetical protein [Schistosoma mansoni] >gi|353230434|emb|CCD76605.1| hypothetical protein Smp_152060 [Schistosoma mansoni]	XP_002576879	0.0	100	1699.87	974	974	x	x	x
399	smansoni_v5_Schisto_mansoni.Chr_1_62273591_62304484_-!3896	sjchgc08037 protein	3896	5	0.0	67.6%	3	F:metal ion binding; P:intracellular signal transduction; C:intracellular			sjchgc08037 protein	3896	gi|256081238|ref|XP_002576879.1|hypothetical protein [Schistosoma mansoni] >gi|353230434|emb|CCD76605.1| hypothetical protein Smp_152060 [Schistosoma mansoni]	XP_002576879	0.0	97	1687.55	996	974
400	smansoni_v5_Schisto_mansoni.Chr_1_62273591_62281182_-!1633	hypothetical protein [Schistosoma mansoni]	1633	2	2.5607E-129	82.5%	0	-			hypothetical protein [Schistosoma mansoni]	1633	gi|256081238|ref|XP_002576879.1|hypothetical protein [Schistosoma mansoni] >gi|353230434|emb|CCD76605.1| hypothetical protein Smp_152060 [Schistosoma mansoni]	XP_002576879	2.5607E-129	99	412.149	280	279
401	smansoni_v5_Schisto_mansoni.Chr_1_62016399_62023275_-!675	protein gro-1	675	20	1.53692E-85	72.65%	10	P:ubiquitin-dependent protein catabolic process; F:ubiquitin thiolesterase activity; P:determination of adult lifespan; F:cysteine-type peptidase activity; P:tRNA processing; P:reproduction; F:transferase activity, transferring alkyl or aryl (other than methyl) groups; F:ATP binding; P:nematode larval development; P:regulation of multicellular organism growth	EC:3.1.2.15; EC:2.5.1.0		protein gro-1	675	gi|256081222|ref|XP_002576871.1|ubiquitin-specific peptidase 8 (C19 family) [Schistosoma mansoni]	XP_002576871	1.53692E-85	100	283.493	129	129	x	x	x
402	smansoni_v5_Schisto_mansoni.Chr_1_62013058_62013489_-!432	trna isopentenyltransferase 1	432	20	1.68097E-98	62.35%	5	C:intracellular; F:ATP binding; F:transferase activity; F:zinc ion binding; P:tRNA processing	-		trna isopentenyltransferase 1	432	gi|353230424|emb|CCD76595.1|tRNA delta(2)-isopentenylpyrophosphate transferase-related [Schistosoma mansoni]	CCD76595	1.68097E-98	100	290.426	143	143	x	x	x
403	smansoni_v5_Schisto_mansoni.Chr_1_62003709_62007202_-!723	trna mitochondrial	723	20	5.13721E-175	52.4%	5	C:intracellular; F:ATP binding; F:transferase activity; F:zinc ion binding; P:tRNA processing	-		trna mitochondrial	723	gi|256090212|ref|XP_002581100.1|tRNA delta(2)-isopentenylpyrophosphate transferase [Schistosoma mansoni] >gi|353230423|emb|CCD76594.1| putative trna delta(2)-isopentenylpyrophosphate transferase [Schistosoma mansoni]	XP_002581100	5.13721E-175	100	492.656	240	240	x	x	x
404	smansoni_v5_Schisto_mansoni.Chr_1_62003652_62023230_-!1101	trna isopentenyltransferase 1	1101	20	4.59913E-103	63.55%	5	C:intracellular; F:ATP binding; F:transferase activity; F:zinc ion binding; P:tRNA processing	-		trna isopentenyltransferase 1	1101	gi|256090212|ref|XP_002581100.1|tRNA delta(2)-isopentenylpyrophosphate transferase [Schistosoma mansoni] >gi|353230423|emb|CCD76594.1| putative trna delta(2)-isopentenylpyrophosphate transferase [Schistosoma mansoni]	XP_002581100	4.59913E-103	98	315.079	156	153
405	smansoni_v5_Schisto_mansoni.Chr_1_62003652_62023230_-!1334	trna isopentenyltransferase 1	1334	20	1.67937E-163	57.15%	5	C:intracellular; F:ATP binding; F:transferase activity; F:zinc ion binding; P:tRNA processing	-		trna isopentenyltransferase 1	1334	gi|256090212|ref|XP_002581100.1|tRNA delta(2)-isopentenylpyrophosphate transferase [Schistosoma mansoni] >gi|353230423|emb|CCD76594.1| putative trna delta(2)-isopentenylpyrophosphate transferase [Schistosoma mansoni]	XP_002581100	1.67937E-163	98	471.855	233	230
406	smansoni_v5_Schisto_mansoni.Chr_1_62003652_62023184_-!1442	trna isopentenyltransferase 1	1442	20	6.78751E-148	61.2%	8	C:intracellular; P:ubiquitin-dependent protein catabolic process; F:ubiquitin thiolesterase activity; F:ATP binding; F:transferase activity; F:zinc ion binding; P:tRNA processing; F:cysteine-type peptidase activity	EC:3.1.2.15		trna isopentenyltransferase 1	1442	gi|256090212|ref|XP_002581100.1|tRNA delta(2)-isopentenylpyrophosphate transferase [Schistosoma mansoni] >gi|353230423|emb|CCD76594.1| putative trna delta(2)-isopentenylpyrophosphate transferase [Schistosoma mansoni]	XP_002581100	6.78751E-148	92	433.721	233	216
407	smansoni_v5_Schisto_mansoni.Chr_1_62003652_62023184_-!1794	trna isopentenyltransferase 1	1794	20	7.55407E-100	67.9%	8	P:ubiquitin-dependent protein catabolic process; F:ubiquitin thiolesterase activity; F:cysteine-type peptidase activity; F:zinc ion binding; C:intracellular; P:tRNA processing; F:ATP binding; F:transferase activity	EC:3.1.2.15		trna isopentenyltransferase 1	1794	gi|256090212|ref|XP_002581100.1|tRNA delta(2)-isopentenylpyrophosphate transferase [Schistosoma mansoni] >gi|353230423|emb|CCD76594.1| putative trna delta(2)-isopentenylpyrophosphate transferase [Schistosoma mansoni]	XP_002581100	7.55407E-100	97	314.694	156	152
408	smansoni_v5_Schisto_mansoni.Chr_1_62003652_62023184_-!1251	trna isopentenyltransferase	1251	20	2.43486E-102	80.7%	8	C:intracellular; P:ubiquitin-dependent protein catabolic process; F:ubiquitin thiolesterase activity; F:ATP binding; F:transferase activity; F:zinc ion binding; P:tRNA processing; F:cysteine-type peptidase activity	EC:3.1.2.15		trna isopentenyltransferase	1251	gi|256090212|ref|XP_002581100.1|tRNA delta(2)-isopentenylpyrophosphate transferase [Schistosoma mansoni] >gi|353230423|emb|CCD76594.1| putative trna delta(2)-isopentenylpyrophosphate transferase [Schistosoma mansoni]	XP_002581100	2.43486E-102	98	315.079	156	153
409	smansoni_v5_Schisto_mansoni.Chr_1_62003652_62018959_-!1163	trna isopentenyltransferase	1163	20	9.02826E-103	79.75%	8	C:cytoplasm; F:tRNA dimethylallyltransferase activity; P:ubiquitin-dependent protein catabolic process; F:ubiquitin thiolesterase activity; F:ATP binding; F:zinc ion binding; P:tRNA processing; F:cysteine-type peptidase activity	EC:2.5.1.75; EC:3.1.2.15		trna isopentenyltransferase	1163	gi|256090212|ref|XP_002581100.1|tRNA delta(2)-isopentenylpyrophosphate transferase [Schistosoma mansoni] >gi|353230423|emb|CCD76594.1| putative trna delta(2)-isopentenylpyrophosphate transferase [Schistosoma mansoni]	XP_002581100	9.02826E-103	98	315.079	156	153
410	smansoni_v5_Schisto_mansoni.Chr_1_61992237_61997011_-!582	anon-66db protein	582	20	3.18289E-118	61.2%	0	-			anon-66db protein	582	gi|353230422|emb|CCD76593.1|hypothetical protein Smp_102930 [Schistosoma mansoni]	CCD76593	3.18289E-118	100	344.739	193	193	x	x	x
411	smansoni_v5_Schisto_mansoni.Chr_1_61967413_61977193_-!441	sjchgc02167 protein	441	18	1.77591E-99	59.5%	0	-			sjchgc02167 protein	441	gi|256078273|ref|XP_002575421.1|hypothetical protein [Schistosoma mansoni] >gi|353230420|emb|CCD76591.1| hypothetical protein Smp_040610 [Schistosoma mansoni]	XP_002575421	1.77591E-99	100	293.123	146	146	x	x	x
412	smansoni_v5_Schisto_mansoni.Chr_1_61967113_61997239_-!2818	anon-66db protein	2818	20	4.32242E-111	60.65%	4	F:endonuclease activity; F:RNA binding; F:RNA-directed DNA polymerase activity; P:RNA-dependent DNA replication	EC:2.7.7.49		anon-66db protein	2818	gi|56754969|gb|AAW25667.1|SJCHGC02167 protein [Schistosoma japonicum]	AAW25667	4.32242E-111	80	357.451	271	217	x	x	x
413	smansoni_v5_Schisto_mansoni.Chr_1_61967113_61997239_-!1605	anon-66db protein	1605	20	1.32581E-148	57.7%	0	-			anon-66db protein	1605	gi|56754969|gb|AAW25667.1|SJCHGC02167 protein [Schistosoma japonicum]	AAW25667	1.32581E-148	80	441.81	331	268
414	smansoni_v5_Schisto_mansoni.Chr_1_61967113_61997011_-!1764	anon-66db protein	1764	20	7.88009E-115	60.65%	4	F:endonuclease activity; F:RNA binding; F:RNA-directed DNA polymerase activity; P:RNA-dependent DNA replication	EC:2.7.7.49		anon-66db protein	1764	gi|56754969|gb|AAW25667.1|SJCHGC02167 protein [Schistosoma japonicum]	AAW25667	7.88009E-115	80	357.066	271	217
415	smansoni_v5_Schisto_mansoni.Chr_1_61967113_61974636_-!818	sjchgc02167 protein	818	19	3.21254E-91	64.42105263157895%	4	F:endonuclease activity; F:RNA binding; F:RNA-directed DNA polymerase activity; P:RNA-dependent DNA replication	EC:2.7.7.49		sjchgc02167 protein	818	gi|256078273|ref|XP_002575421.1|hypothetical protein [Schistosoma mansoni] >gi|353230420|emb|CCD76591.1| hypothetical protein Smp_040610 [Schistosoma mansoni]	XP_002575421	3.21254E-91	97	277.33	142	139	x	x	x
416	smansoni_v5_Schisto_mansoni.Chr_1_61967113_61974636_-!1205	sjchgc02167 protein	1205	9	2.32972E-42	73.0%	4	F:endonuclease activity; F:RNA binding; F:RNA-directed DNA polymerase activity; P:RNA-dependent DNA replication	EC:2.7.7.49		sjchgc02167 protein	1205	gi|256078273|ref|XP_002575421.1|hypothetical protein [Schistosoma mansoni] >gi|353230420|emb|CCD76591.1| hypothetical protein Smp_040610 [Schistosoma mansoni]	XP_002575421	2.32972E-42	87	155.606	91	80
417	smansoni_v5_Schisto_mansoni.Chr_1_61967113_61972462_-!1856	sjchgc02167 protein	1856	9	1.71553E-31	75.33333333333333%	4	F:endonuclease activity; F:RNA binding; F:RNA-directed DNA polymerase activity; P:RNA-dependent DNA replication	EC:2.7.7.49		sjchgc02167 protein	1856	gi|256078273|ref|XP_002575421.1|hypothetical protein [Schistosoma mansoni] >gi|353230420|emb|CCD76591.1| hypothetical protein Smp_040610 [Schistosoma mansoni]	XP_002575421	1.71553E-31	98	128.642	63	62
418	smansoni_v5_Schisto_mansoni.Chr_1_61914673_61914744_-!72	---NA---	72	0			0	-			#N/A	#N/A	#N/A	#N/A	#N/A	#N/A	#N/A	#N/A	#N/A	#N/A	N/A	x
419	smansoni_v5_Schisto_mansoni.Chr_1_61905325_61911481_-!1127	endonuclease-reverse transcriptase	1127	20	5.2337E-64	72.9%	4	F:binding; F:cysteine-type endopeptidase activity; P:macromolecule metabolic process; P:primary metabolic process	EC:3.4.22.0		endonuclease-reverse transcriptase	1127	gi|67625701|tpe|CAJ00236.1|TPA: endonuclease-reverse transcriptase [Schistosoma mansoni]	CAJ00236	5.2337E-64	83	139.428	87	73	#N/A	N/A	x
420	smansoni_v5_Schisto_mansoni.Chr_1_61902092_61902158_-!67	---NA---	67	0			0	-			#N/A	#N/A	#N/A	#N/A	#N/A	#N/A	#N/A	#N/A	#N/A	#N/A	N/A	x
421	smansoni_v5_Schisto_mansoni.Chr_1_61882868_61882936_-!69	---NA---	69	0			0	-			#N/A	#N/A	#N/A	#N/A	#N/A	#N/A	#N/A	#N/A	#N/A	#N/A	N/A	x
422	smansoni_v5_Schisto_mansoni.Chr_1_61787224_61789216_-!825	dynein light chain cytoplasmic	825	20	2.01268E-61	98.05%	16	F:cytoskeletal protein binding; C:cytosol; P:activation of pro-apoptotic gene products; C:microtubule; C:myosin complex; F:ATPase activity, coupled; C:centrosome; C:cytoplasmic dynein complex; P:microtubule-based movement; P:induction of apoptosis by intracellular signals; F:motor activity; P:synaptic target recognition; P:intracellular transport; C:flagellum; P:metabolic process; C:plasma membra…	-		dynein light chain cytoplasmic	825	gi|353230417|emb|CCD76588.1|unnamed protein product [Schistosoma mansoni]	CCD76588	2.01268E-61	100	199.904	99	99	#N/A	N/A	x
423	smansoni_v5_Schisto_mansoni.Chr_1_61652473_61652724_-!252	unnamed protein product [Schistosoma mansoni]	252	1	1.60026E-52	100.0%	0	-			unnamed protein product [Schistosoma mansoni]	252	gi|353230414|emb|CCD76585.1|unnamed protein product [Schistosoma mansoni]	CCD76585	1.60026E-52	100	169.088	83	83	x	x	x
424	smansoni_v5_Schisto_mansoni.Chr_1_61585559_61620924_-!1128	tns1 protein	1128	20	0.0	50.65%	3	F:binding; C:cell junction; C:cell part	-		tns1 protein	1128	gi|256078271|ref|XP_002575420.1|TNS1 protein [Schistosoma mansoni] >gi|353230412|emb|CCD76583.1| putative tns1 protein [Schistosoma mansoni]	XP_002575420	0.0	100	781.941	375	375	x	x	x
425	smansoni_v5_Schisto_mansoni.Chr_1_61525555_61558740_-!2076	hypothetical protein [Schistosoma mansoni]	2076	2	0.0	77.5%	0	-			hypothetical protein [Schistosoma mansoni]	2076	gi|256078269|ref|XP_002575419.1|hypothetical protein [Schistosoma mansoni] >gi|353230411|emb|CCD76582.1| hypothetical protein Smp_144290 [Schistosoma mansoni]	XP_002575419	0.0	100	1236.09	691	691	x	x	x
426	smansoni_v5_Schisto_mansoni.Chr_1_61469458_61511919_-!3396	tensin	3396	20	0.0	72.9%	5	F:metal ion binding; P:proteolysis; F:metallocarboxypeptidase activity; F:carboxypeptidase activity; F:zinc ion binding			tensin	3396	gi|353230410|emb|CCD76581.1|putative tensin [Schistosoma mansoni]	CCD76581	0.0	100	2076.6	1131	1131	x	x	x
427	smansoni_v5_Schisto_mansoni.Chr_1_61468354_61639132_-!6731	tensin	6731	20	0.0	76.7%	2	F:metal ion binding; F:carboxypeptidase activity	-		tensin	6731	gi|256078269|ref|XP_002575419.1|hypothetical protein [Schistosoma mansoni] >gi|353230411|emb|CCD76582.1| hypothetical protein Smp_144290 [Schistosoma mansoni]	XP_002575419	0.0	99	1113.21	639	637	x	x	x
428	smansoni_v5_Schisto_mansoni.Chr_1_61468354_61639132_-!6666	tensin	6666	20	0.0	76.4%	2	F:metal ion binding; F:carboxypeptidase activity	-		tensin	6666	gi|256078269|ref|XP_002575419.1|hypothetical protein [Schistosoma mansoni] >gi|353230411|emb|CCD76582.1| hypothetical protein Smp_144290 [Schistosoma mansoni]	XP_002575419	0.0	99	1113.21	639	637
429	smansoni_v5_Schisto_mansoni.Chr_1_61468354_61639132_-!6717	tensin	6717	20	0.0	76.0%	2	F:metal ion binding; F:carboxypeptidase activity	-		tensin	6717	gi|256078269|ref|XP_002575419.1|hypothetical protein [Schistosoma mansoni] >gi|353230411|emb|CCD76582.1| hypothetical protein Smp_144290 [Schistosoma mansoni]	XP_002575419	0.0	99	1113.21	639	637
430	smansoni_v5_Schisto_mansoni.Chr_1_61468354_61558740_-!5834	tensin	5834	20	0.0	76.0%	5	F:metal ion binding; P:negative regulation of cell proliferation; F:carboxypeptidase activity; F:protein binding; C:focal adhesion	-		tensin	5834	gi|256078267|ref|XP_002575418.1|tensin [Schistosoma mansoni]	XP_002575418	0.0	97	1610.51	917	892	x	x	x
431	smansoni_v5_Schisto_mansoni.Chr_1_61468354_61558740_-!5093	tensin	5093	20	0.0	75.8%	5	F:metal ion binding; P:negative regulation of cell proliferation; F:carboxypeptidase activity; F:protein binding; C:focal adhesion	-		tensin	5093	gi|256078269|ref|XP_002575419.1|hypothetical protein [Schistosoma mansoni] >gi|353230411|emb|CCD76582.1| hypothetical protein Smp_144290 [Schistosoma mansoni]	XP_002575419	0.0	99	1141.33	649	647	x	x	x
432	smansoni_v5_Schisto_mansoni.Chr_1_61468354_61558740_-!5153	tensin	5153	20	0.0	73.2%	5	F:metal ion binding; P:proteolysis; F:metallocarboxypeptidase activity; F:carboxypeptidase activity; F:zinc ion binding			tensin	5153	gi|256078269|ref|XP_002575419.1|hypothetical protein [Schistosoma mansoni] >gi|353230411|emb|CCD76582.1| hypothetical protein Smp_144290 [Schistosoma mansoni]	XP_002575419	0.0	99	1141.33	649	647
433	smansoni_v5_Schisto_mansoni.Chr_1_61468354_61515142_-!4041	tensin	4041	20	0.0	75.4%	5	F:metal ion binding; P:negative regulation of cell proliferation; F:carboxypeptidase activity; F:protein binding; C:focal adhesion	-		tensin	4041	gi|256078267|ref|XP_002575418.1|tensin [Schistosoma mansoni]	XP_002575418	0.0	94	903.279	516	490	x	x	x
434	smansoni_v5_Schisto_mansoni.Chr_1_61468354_61515142_-!3952	tensin	3952	20	0.0	72.6%	5	F:metal ion binding; P:proteolysis; F:metallocarboxypeptidase activity; F:carboxypeptidase activity; F:zinc ion binding			tensin	3952	gi|353230410|emb|CCD76581.1|putative tensin [Schistosoma mansoni]	CCD76581	0.0	99	937.562	501	500	x	x	x
435	smansoni_v5_Schisto_mansoni.Chr_1_61468354_61515142_-!4708	tensin	4708	20	0.0	75.35%	5	F:metal ion binding; P:negative regulation of cell proliferation; F:carboxypeptidase activity; F:protein binding; C:focal adhesion	-		tensin	4708	gi|353230410|emb|CCD76581.1|putative tensin [Schistosoma mansoni]	CCD76581	0.0	97	2036.54	1146	1121
436	smansoni_v5_Schisto_mansoni.Chr_1_61468354_61515142_-!4738	tensin	4738	20	0.0	72.25%	5	F:metal ion binding; P:proteolysis; F:metallocarboxypeptidase activity; F:carboxypeptidase activity; F:zinc ion binding			tensin	4738	gi|353230410|emb|CCD76581.1|putative tensin [Schistosoma mansoni]	CCD76581	0.0	98	2065.04	1146	1131
437	smansoni_v5_Schisto_mansoni.Chr_1_61416541_61423921_-!948	cytoplasmic trna 2-thiolation protein 1	948	20	0.0	80.4%	8	P:tRNA thio-modification; P:regulation of plant-type cell wall organization or biogenesis; F:ATP binding; F:transferase activity; C:cytosol; P:tRNA wobble uridine modification; P:response to reactive oxygen species; F:tRNA binding	-		cytoplasmic trna 2-thiolation protein 1	948	gi|256078261|ref|XP_002575415.1|cancer-associatedprotein protein [Schistosoma mansoni] >gi|353230407|emb|CCD76578.1| putative cancer-associatedprotein protein [Schistosoma mansoni]	XP_002575415	0.0	100	652.514	315	315	x	x	x
438	smansoni_v5_Schisto_mansoni.Chr_1_61416335_61432794_-!1279	cytoplasmic trna 2-thiolation protein 1	1279	20	0.0	80.4%	8	P:tRNA thio-modification; P:regulation of plant-type cell wall organization or biogenesis; F:ATP binding; F:transferase activity; C:cytosol; P:tRNA wobble uridine modification; P:response to reactive oxygen species; F:tRNA binding	-		cytoplasmic trna 2-thiolation protein 1	1279	gi|256078261|ref|XP_002575415.1|cancer-associatedprotein protein [Schistosoma mansoni] >gi|353230407|emb|CCD76578.1| putative cancer-associatedprotein protein [Schistosoma mansoni]	XP_002575415	0.0	100	652.514	315	315
439	smansoni_v5_Schisto_mansoni.Chr_1_61416335_61432794_-!1485	atp-binding domain-containing protein 3	1485	20	8.00744E-168	76.95%	5	P:tRNA thio-modification; F:ATP binding; C:cytosol; P:tRNA wobble uridine modification; F:tRNA binding	-		atp-binding domain-containing protein 3	1485	gi|256078261|ref|XP_002575415.1|cancer-associatedprotein protein [Schistosoma mansoni] >gi|353230407|emb|CCD76578.1| putative cancer-associatedprotein protein [Schistosoma mansoni]	XP_002575415	8.00744E-168	100	251.521	120	120
440	smansoni_v5_Schisto_mansoni.Chr_1_61416335_61430956_-!1327	atp-binding domain-containing protein 3	1327	20	5.37172E-174	78.25%	7	P:tRNA thio-modification; P:regulation of plant-type cell wall organization or biogenesis; F:ATP binding; C:cytosol; P:tRNA wobble uridine modification; P:response to reactive oxygen species; F:tRNA binding	-		atp-binding domain-containing protein 3	1327	gi|256078261|ref|XP_002575415.1|cancer-associatedprotein protein [Schistosoma mansoni] >gi|353230407|emb|CCD76578.1| putative cancer-associatedprotein protein [Schistosoma mansoni]	XP_002575415	5.37172E-174	100	251.521	120	120
441	smansoni_v5_Schisto_mansoni.Chr_1_61416335_61429318_-!1438	cytoplasmic trna 2-thiolation protein 1	1438	20	3.4456E-179	82.45%	6	P:tRNA thio-modification; F:ATP binding; F:transferase activity; C:cytosol; P:tRNA wobble uridine modification; F:tRNA binding	-		cytoplasmic trna 2-thiolation protein 1	1438	gi|256078261|ref|XP_002575415.1|cancer-associatedprotein protein [Schistosoma mansoni] >gi|353230407|emb|CCD76578.1| putative cancer-associatedprotein protein [Schistosoma mansoni]	XP_002575415	3.4456E-179	100	405.216	195	195
442	smansoni_v5_Schisto_mansoni.Chr_1_61416335_61424172_-!1318	cytoplasmic trna 2-thiolation protein 1-like	1318	20	0.0	70.35%	5	P:tRNA thio-modification; F:ATP binding; C:cytosol; P:tRNA wobble uridine modification; F:tRNA binding	-		cytoplasmic trna 2-thiolation protein 1-like	1318	gi|256078261|ref|XP_002575415.1|cancer-associatedprotein protein [Schistosoma mansoni] >gi|353230407|emb|CCD76578.1| putative cancer-associatedprotein protein [Schistosoma mansoni]	XP_002575415	0.0	88	634.41	357	315
443	smansoni_v5_Schisto_mansoni.Chr_1_2338390_2352725_-!1065	dehydrogenase reductase sdr family member 1	1065	20	0.0	59.25%	3	F:oxidoreductase activity; F:nucleotide binding; P:oxidation-reduction process	-		dehydrogenase reductase sdr family member 1	1065	gi|256087656|ref|XP_002579981.1|short chain dehydrogenase [Schistosoma mansoni] >gi|353228481|emb|CCD74652.1| putative short chain dehydrogenase [Schistosoma mansoni]	XP_002579981	0.0	100	731.095	354	354	x	x	x
444	smansoni_v5_Schisto_mansoni.Chr_1_2337614_2355512_-!1955	dehydrogenase reductase sdr family member 1	1955	20	0.0	53.8%	3	F:oxidoreductase activity; P:oxidation-reduction process; F:nucleotide binding	-		dehydrogenase reductase sdr family member 1	1955	gi|256087656|ref|XP_002579981.1|short chain dehydrogenase [Schistosoma mansoni] >gi|353228481|emb|CCD74652.1| putative short chain dehydrogenase [Schistosoma mansoni]	XP_002579981	0.0	98	535.028	263	260
445	smansoni_v5_Schisto_mansoni.Chr_1_2337614_2353390_-!2299	dehydrogenase reductase sdr family member 1	2299	20	0.0	59.2%	3	F:oxidoreductase activity; F:nucleotide binding; P:oxidation-reduction process	-		dehydrogenase reductase sdr family member 1	2299	gi|256087656|ref|XP_002579981.1|short chain dehydrogenase [Schistosoma mansoni] >gi|353228481|emb|CCD74652.1| putative short chain dehydrogenase [Schistosoma mansoni]	XP_002579981	0.0	99	729.939	357	354
446	smansoni_v5_Schisto_mansoni.Chr_1_2271652_2271718_-!67	---NA---	67	0			0	-			#N/A	#N/A	#N/A	#N/A	#N/A	#N/A	#N/A	#N/A	#N/A	#N/A	N/A	x
447	smansoni_v5_Schisto_mansoni.Chr_1_2227267_2227530_-!198	hypotheticial protein	198	20	6.90577E-39	73.3%	0	-			hypotheticial protein	198	gi|256087650|ref|XP_002579978.1|stress associated endoplasmic reticulum protein (serp1/ramp4) [Schistosoma mansoni] >gi|353228478|emb|CCD74649.1| putative stress associated endoplasmic reticulum protein (serp1/ramp4) [Schistosoma mansoni]	XP_002579978	6.90577E-39	100	132.88	65	65	#N/A	N/A	x
448	smansoni_v5_Schisto_mansoni.Chr_1_2182637_2182708_-!72	---NA---	72	0			0	-			#N/A	#N/A	#N/A	#N/A	#N/A	#N/A	#N/A	#N/A	#N/A	#N/A	N/A	x
449	smansoni_v5_Schisto_mansoni.Chr_1_2178078_2197627_-!2175	ef-hand domain-containing family member c2-like	2175	20	0.0	71.45%	1	F:calcium ion binding	-		ef-hand domain-containing family member c2-like	2175	gi|353228477|emb|CCD74648.1|putative ef-hand domain (C-terminal) containing protein [Schistosoma mansoni]	CCD74648	0.0	99	1382.47	682	680	#N/A	N/A	x
450	smansoni_v5_Schisto_mansoni.Chr_1_2178078_2197501_-!2046	ef-hand domain-containing family member c2-like	2046	20	0.0	71.6%	1	F:calcium ion binding	-		ef-hand domain-containing family member c2-like	2046	gi|353228477|emb|CCD74648.1|putative ef-hand domain (C-terminal) containing protein [Schistosoma mansoni]	CCD74648	0.0	100	1389.79	681	681
451	smansoni_v5_Schisto_mansoni.Chr_1_2178078_2192460_-!1534	ef-hand domain-containing family member c2-like	1534	20	0.0	68.15%	1	F:calcium ion binding	-		ef-hand domain-containing family member c2-like	1534	gi|353228477|emb|CCD74648.1|putative ef-hand domain (C-terminal) containing protein [Schistosoma mansoni]	CCD74648	0.0	99	857.44	434	430
452	smansoni_v5_Schisto_mansoni.Chr_1_2122271_2126666_-!3205	coiled-coil domain-containing protein 135	3205	20	0.0	69.05%	1	C:cytoplasm	-		coiled-coil domain-containing protein 135	3205	gi|353228474|emb|CCD74645.1|hypothetical protein Smp_130960 [Schistosoma mansoni]	CCD74645	0.0	100	1415.59	750	750	x	x	x
453	smansoni_v5_Schisto_mansoni.Chr_1_2121912_2126033_-!2352	coiled-coil domain-containing protein 135	2352	20	0.0	68.5%	1	C:cytoplasm			coiled-coil domain-containing protein 135	2352	gi|353228474|emb|CCD74645.1|hypothetical protein Smp_130960 [Schistosoma mansoni]	CCD74645	0.0	100	1439.86	783	783
454	smansoni_v5_Schisto_mansoni.Chr_1_2095269_2107739_-!1527	cyclin b	1527	20	0.0	58.8%	5	P:regulation of G2/M transition of mitotic cell cycle; F:protein kinase binding; C:nucleus; P:regulation of cyclin-dependent protein kinase activity; P:cell division	-		cyclin b	1527	gi|353228473|emb|CCD74644.1|putative cyclins [Schistosoma mansoni]	CCD74644	0.0	100	1056.59	508	508	x	x	x
455	smansoni_v5_Schisto_mansoni.Chr_1_2064970_2066092_-!800	---NA---	800	0			0	-			#N/A	#N/A	#N/A	#N/A	#N/A	#N/A	#N/A	#N/A	#N/A	#N/A	N/A	x
456	smansoni_v5_Schisto_mansoni.Chr_1_2045888_2070890_-!335	---NA---	335	0			0	-			#N/A	#N/A	#N/A	#N/A	#N/A	#N/A	#N/A	#N/A	#N/A	#N/A	N/A	x
457	smansoni_v5_Schisto_mansoni.Chr_1_1992559_2041514_-!4584	nuclear hormone receptor	4584	20	0.0	69.3%	7	P:steroid hormone mediated signaling pathway; F:zinc ion binding; P:regulation of transcription, DNA-dependent; F:sequence-specific DNA binding; F:sequence-specific DNA binding transcription factor activity; F:steroid hormone receptor activity; C:nucleus	-		nuclear hormone receptor	4584	gi|256073528|ref|XP_002573082.1|nuclear hormone receptor [Schistosoma mansoni] >gi|353228471|emb|CCD74642.1| putative nuclear hormone receptor [Schistosoma mansoni]	XP_002573082	0.0	100	2589.3	1515	1515	#N/A	N/A	x
458	smansoni_v5_Schisto_mansoni.Chr_1_1987816_2043971_-!9704		9704							SignalP-NN(euk) (SIGNALP)	#N/A	#N/A	#N/A	#N/A	#N/A	#N/A	#N/A	#N/A	#N/A	#N/A	N/A	x
459	smansoni_v5_Schisto_mansoni.Chr_1_1919393_1932368_-!1419	iq motif containing b1	1419	20	0.0	53.4%	4	F:binding; P:anatomical structure development; P:multicellular organismal process; C:intracellular part	-		iq motif containing b1	1419	gi|353228467|emb|CCD74638.1|putative DNA double-strand break repair rad50 ATPase [Schistosoma mansoni]	CCD74638	0.0	100	926.391	472	472	#N/A	N/A	x
460	smansoni_v5_Schisto_mansoni.Chr_1_1841289_1877833_-!6489	f-box protein 38	6489	20	0.0	60.05%	0	-			f-box protein 38	6489	gi|256073514|ref|XP_002573075.1|hypothetical protein [Schistosoma mansoni] >gi|353228465|emb|CCD74636.1| hypothetical protein Smp_016090 [Schistosoma mansoni]	XP_002573075	0.0	100	4165.92	2151	2151	x	x	x
461	smansoni_v5_Schisto_mansoni.Chr_1_1840642_1880832_-!7440	f-box protein 38	7440	20	0.0	60.2%	0	-			f-box protein 38	7440	gi|256073514|ref|XP_002573075.1|hypothetical protein [Schistosoma mansoni] >gi|353228465|emb|CCD74636.1| hypothetical protein Smp_016090 [Schistosoma mansoni]	XP_002573075	0.0	98	4137.03	2170	2144
462	smansoni_v5_Schisto_mansoni.Chr_1_1743557_1744123_-!515	---NA---	515	0			0	-			#N/A	#N/A	#N/A	#N/A	#N/A	#N/A	#N/A	#N/A	#N/A	#N/A	N/A	x
463	smansoni_v5_Schisto_mansoni.Chr_1_1689642_1694817_-!1113	claudin-like protein septate junction protein	1113	20	0.0	54.05%	0	-			claudin-like protein septate junction protein	1113	gi|256073508|ref|XP_002573072.1|hypothetical protein [Schistosoma mansoni] >gi|353228461|emb|CCD74632.1| hypothetical protein Smp_130910 [Schistosoma mansoni]	XP_002573072	0.0	100	724.931	370	370	#N/A	N/A	x
464	smansoni_v5_Schisto_mansoni.Chr_1_1686714_1694909_-!4861	craniofacial development protein partial	4861	20	0.0	70.15%	3	F:RNA binding; F:RNA-directed DNA polymerase activity; P:RNA-dependent DNA replication	EC:2.7.7.49		craniofacial development protein partial	4861	gi|19067879|gb|AAK14815.1|polyprotein [Schistosoma japonicum]	AAK14815	0.0	78	734.947	574	448	x	x	x
465	smansoni_v5_Schisto_mansoni.Chr_1_1686714_1694906_-!6433	craniofacial development protein partial	6433	20	0.0	70.15%	3	F:RNA binding; F:RNA-directed DNA polymerase activity; P:RNA-dependent DNA replication	EC:2.7.7.49		craniofacial development protein partial	6433	gi|19067879|gb|AAK14815.1|polyprotein [Schistosoma japonicum]	AAK14815	0.0	78	734.947	574	448
466	smansoni_v5_Schisto_mansoni.Chr_1_1686714_1694906_-!4130	craniofacial development protein partial	4130	20	0.0	70.25%	3	F:RNA binding; F:RNA-directed DNA polymerase activity; P:RNA-dependent DNA replication	EC:2.7.7.49		craniofacial development protein partial	4130	gi|256073508|ref|XP_002573072.1|hypothetical protein [Schistosoma mansoni] >gi|353228461|emb|CCD74632.1| hypothetical protein Smp_130910 [Schistosoma mansoni]	XP_002573072	0.0	100	726.087	370	370	x	x	x
467	smansoni_v5_Schisto_mansoni.Chr_1_1686714_1693236_-!4220	craniofacial development protein partial	4220	20	0.0	70.15%	3	F:RNA binding; F:RNA-directed DNA polymerase activity; P:RNA-dependent DNA replication	EC:2.7.7.49		craniofacial development protein partial	4220	gi|19067879|gb|AAK14815.1|polyprotein [Schistosoma japonicum]	AAK14815	0.0	78	734.947	574	448	x	x	x
468	smansoni_v5_Schisto_mansoni.Chr_1_1629942_1630253_-!312	hypothetical protein Smp_178010 [Schistosoma mansoni]	312	3	1.71082E-68	99.33333333333333%	0	-			hypothetical protein Smp_178010 [Schistosoma mansoni]	312	gi|353228459|emb|CCD74630.1|hypothetical protein Smp_178010 [Schistosoma mansoni]	CCD74630	1.71082E-68	100	211.075	103	103	x	x	x
469	smansoni_v5_Schisto_mansoni.Chr_1_1485924_1491336_-!1427	nuclear rna export factor 1 2	1427	4	2.18825E-26	55.75%	8	P:mRNA transport; C:nucleus; F:RNA binding; C:cytoplasm; F:nucleotide binding; P:mRNA export from nucleus; P:transport; C:intracellular			nuclear rna export factor 1 2	1427	gi|358256694|dbj|GAA57905.1|nuclear RNA export factor 1/2 [Clonorchis sinensis]	GAA57905	2.18825E-26	61	112.464	141	87	x	x	x
470	smansoni_v5_Schisto_mansoni.Chr_1_1485924_1491333_-!1415	nuclear rna export factor 1 2	1415	4	2.10332E-26	55.75%	8	P:mRNA transport; C:nucleus; F:RNA binding; C:cytoplasm; F:nucleotide binding; P:mRNA export from nucleus; P:transport; C:intracellular			nuclear rna export factor 1 2	1415	gi|358256694|dbj|GAA57905.1|nuclear RNA export factor 1/2 [Clonorchis sinensis]	GAA57905	2.10332E-26	61	112.464	141	87
471	smansoni_v5_Schisto_mansoni.Chr_1_1485924_1488111_-!523	nuclear rna export factor 1 2	523	11	1.50979E-12	57.90909090909091%	8	F:RNA binding; C:cytoplasm; P:mRNA transport; F:nucleotide binding; P:mRNA export from nucleus; P:transport; C:nucleus; C:intracellular			nuclear rna export factor 1 2	523	gi|358256694|dbj|GAA57905.1|nuclear RNA export factor 1/2 [Clonorchis sinensis]	GAA57905	1.50979E-12	54	70.0922	99	54
472	smansoni_v5_Schisto_mansoni.Chr_1_1474443_1480329_-!1002	cathepsin b-like peptidase (c01 family)	1002	20	0.0	71.8%	2	P:proteolysis; F:cysteine-type endopeptidase activity	EC:3.4.22.0		cathepsin b-like peptidase (c01 family)	1002	gi|353228456|emb|CCD74627.1|cathepsin B-like peptidase (C01 family) [Schistosoma mansoni]	CCD74627	0.0	100	665.226	319	319	x	x	x
473	smansoni_v5_Schisto_mansoni.Chr_1_1474339_1480329_-!4296	cathepsin b-like peptidase (c01 family)	4296	20	4.14575E-67	82.8%	3	P:proteolysis; P:regulation of catalytic activity; F:cysteine-type endopeptidase activity	EC:3.4.22.0		cathepsin b-like peptidase (c01 family)	4296	gi|256090674|ref|XP_002581308.1|cathepsin B-like peptidase (C01 family) [Schistosoma mansoni]	XP_002581308	4.14575E-67	100	237.654	113	113	x	x	x
474	smansoni_v5_Schisto_mansoni.Chr_1_1474339_1475517_-!605	cathepsin b-like peptidase (c01 family)	605	20	7.4554E-71	81.55%	3	P:proteolysis; P:regulation of catalytic activity; F:cysteine-type endopeptidase activity	EC:3.4.22.0		cathepsin b-like peptidase (c01 family)	605	gi|256090674|ref|XP_002581308.1|cathepsin B-like peptidase (C01 family) [Schistosoma mansoni]	XP_002581308	7.4554E-71	100	226.483	108	108
475	smansoni_v5_Schisto_mansoni.Chr_1_1426087_1452284_-!3393	neurogenic locus notch	3393	20	0.0	56.0%	3	C:membrane; P:cell differentiation; F:calcium ion binding	-		neurogenic locus notch	3393	gi|353228455|emb|CCD74626.1|notch [Schistosoma mansoni]	CCD74626	0.0	100	2257.26	1130	1130	x	x	x
476	smansoni_v5_Schisto_mansoni.Chr_1_1425891_1452284_-!3757	neurogenic locus notch	3757	20	0.0	54.95%	3	C:membrane; P:cell differentiation; F:calcium ion binding	-		neurogenic locus notch	3757	gi|353228455|emb|CCD74626.1|notch [Schistosoma mansoni]	CCD74626	0.0	94	2187.53	1187	1124
477	smansoni_v5_Schisto_mansoni.Chr_1_1317473_1317539_-!67	---NA---	67	0			0	-			#N/A	#N/A	#N/A	#N/A	#N/A	#N/A	#N/A	#N/A	#N/A	#N/A	N/A	x
478	smansoni_v5_Schisto_mansoni.Chr_1_1304833_1338323_-!3678	isoform b	3678	20	0.0	82.45%	4	F:voltage-gated potassium channel activity; P:transmembrane transport; P:potassium ion transport; C:integral to membrane	-		isoform b	3678	gi|353228454|emb|CCD74625.1|putative cyclic nucleotide-gated ion channel [Schistosoma mansoni]	CCD74625	0.0	100	2263.03	1225	1225	#N/A	N/A	x
479	smansoni_v5_Schisto_mansoni.Chr_1_1304661_1339054_-!2573	isoform b	2573	20	0.0	84.9%	4	F:voltage-gated potassium channel activity; P:transmembrane transport; P:potassium ion transport; C:integral to membrane	-		isoform b	2573	gi|353228454|emb|CCD74625.1|putative cyclic nucleotide-gated ion channel [Schistosoma mansoni]	CCD74625	0.0	100	1508.43	782	782
480	smansoni_v5_Schisto_mansoni.Chr_1_1288891_1298182_-!792	dcn1-like protein 1	792	20	2.9028E-180	77.65%	1	C:ubiquitin ligase complex			dcn1-like protein 1	792	gi|256090668|ref|XP_002581305.1|hypothetical protein [Schistosoma mansoni] >gi|353228453|emb|CCD74624.1| putative leucine zipper protein [Schistosoma mansoni]	XP_002581305	2.9028E-180	100	507.679	263	263	x	x	x
481	smansoni_v5_Schisto_mansoni.Chr_1_1288154_1298207_-!1554	dcn1-like protein 1	1554	20	1.76628E-176	77.65%	1	C:ubiquitin ligase complex			dcn1-like protein 1	1554	gi|256090668|ref|XP_002581305.1|hypothetical protein [Schistosoma mansoni] >gi|353228453|emb|CCD74624.1| putative leucine zipper protein [Schistosoma mansoni]	XP_002581305	1.76628E-176	100	508.834	263	263
482	smansoni_v5_Schisto_mansoni.Chr_1_1288154_1298207_-!1730	dcn1-like protein 1	1730	20	3.61156E-86	79.25%	2	C:ubiquitin ligase complex; F:protein binding	-		dcn1-like protein 1	1730	gi|256090668|ref|XP_002581305.1|hypothetical protein [Schistosoma mansoni] >gi|353228453|emb|CCD74624.1| putative leucine zipper protein [Schistosoma mansoni]	XP_002581305	3.61156E-86	100	279.256	133	133
483	smansoni_v5_Schisto_mansoni.Chr_1_1288154_1294327_-!1165	dcn1-like protein 1	1165	20	8.47575E-89	79.4%	2	C:ubiquitin ligase complex; F:protein binding	-		dcn1-like protein 1	1165	gi|256090668|ref|XP_002581305.1|hypothetical protein [Schistosoma mansoni] >gi|353228453|emb|CCD74624.1| putative leucine zipper protein [Schistosoma mansoni]	XP_002581305	8.47575E-89	100	280.026	133	133
484	smansoni_v5_Schisto_mansoni.Chr_1_1269544_1269614_-!71	---NA---	71	0			0	-			#N/A	#N/A	#N/A	#N/A	#N/A	#N/A	#N/A	#N/A	#N/A	#N/A	N/A	x
485	smansoni_v5_Schisto_mansoni.Chr_1_1197480_1223875_-!555	hypothetical protein [Schistosoma mansoni]	555	3	6.76844E-62	84.66666666666667%	0	-			hypothetical protein [Schistosoma mansoni]	555	gi|256090658|ref|XP_002581300.1|hypothetical protein [Schistosoma mansoni]	XP_002581300	6.76844E-62	100	198.749	94	94	#N/A	N/A	x
486	smansoni_v5_Schisto_mansoni.Chr_1_1196235_1200517_-!474	hypothetical protein Smp_180980 [Schistosoma mansoni]	474	3	1.82214E-98	83.0%	0	-			hypothetical protein Smp_180980 [Schistosoma mansoni]	474	gi|353228450|emb|CCD74621.1|hypothetical protein Smp_180980 [Schistosoma mansoni]	CCD74621	1.82214E-98	100	291.582	157	157	x	x	x
487	smansoni_v5_Schisto_mansoni.Chr_1_1195102_1223875_-!579	hypothetical protein [Schistosoma mansoni]	579	3	8.11563E-63	87.33333333333333%	0	-			hypothetical protein [Schistosoma mansoni]	579	gi|256090658|ref|XP_002581300.1|hypothetical protein [Schistosoma mansoni]	XP_002581300	8.11563E-63	100	201.445	94	94	x	x	x
488	smansoni_v5_Schisto_mansoni.Chr_1_1195102_1223875_-!663	rootletin isoform 1	663	5	2.97615E-82	76.4%	0	-			rootletin isoform 1	663	gi|353228450|emb|CCD74621.1|hypothetical protein Smp_180980 [Schistosoma mansoni]	CCD74621	2.97615E-82	93	253.062	158	147	x	x	x
489	smansoni_v5_Schisto_mansoni.Chr_1_63056849_63096317_plus!4816	protocadherin-9	4816	20	0.0	61.05%	4	C:integral to membrane; P:homophilic cell adhesion; F:calcium ion binding; C:plasma membrane	-		protocadherin-9	4816	gi|353230452|emb|CCD76623.1|cadherin-related [Schistosoma mansoni]	CCD76623	0.0	100	1398.26	948	948	x	x	x
490	smansoni_v5_Schisto_mansoni.Chr_1_63046158_63096317_plus!5073	protocadherin-9	5073	20	0.0	58.05%	4	C:integral to membrane; P:homophilic cell adhesion; F:calcium ion binding; C:plasma membrane	-		protocadherin-9	5073	gi|353230452|emb|CCD76623.1|cadherin-related [Schistosoma mansoni]	CCD76623	0.0	98	1377.84	948	935
491	smansoni_v5_Schisto_mansoni.Chr_1_63046158_63095739_plus!3969	protocadherin- partial	3969	20	0.0	50.8%	4	C:integral to membrane; P:homophilic cell adhesion; F:calcium ion binding; C:plasma membrane	-		protocadherin- partial	3969	gi|353230452|emb|CCD76623.1|cadherin-related [Schistosoma mansoni]	CCD76623	0.0	100	2090.46	1322	1322
492	smansoni_v5_Schisto_mansoni.Chr_1_63018294_63018362_plus!69	---NA---	69	0			0	-			#N/A	#N/A	#N/A	#N/A	#N/A	#N/A	#N/A	#N/A	#N/A	#N/A	N/A	x
493	smansoni_v5_Schisto_mansoni.Chr_1_63011197_63012255_plus!1059	protocadherin alpha	1059	6	2.87883E-172	78.0%	3	P:homophilic cell adhesion; F:calcium ion binding; C:plasma membrane	-		protocadherin alpha	1059	gi|353230451|emb|CCD76622.1|putative protocadherin alpha [Schistosoma mansoni]	CCD76622	2.87883E-172	100	494.967	352	352	#N/A	N/A	x
494	smansoni_v5_Schisto_mansoni.Chr_1_62930267_62939507_plus!1791	e3 ubiquitin-protein ligase hakai	1791	20	0.0	69.8%	9	P:cell-cell adhesion; F:zinc ion binding; P:positive regulation of endocytosis; P:negative regulation of cell adhesion; F:ubiquitin-protein ligase activity; P:protein ubiquitination; P:positive regulation of cell migration; F:protein binding; C:ubiquitin ligase complex	EC:6.3.2.19		e3 ubiquitin-protein ligase hakai	1791	gi|353230450|emb|CCD76621.1|putative zinc finger protein [Schistosoma mansoni]	CCD76621	0.0	100	687.182	471	471	x	x	x
495	smansoni_v5_Schisto_mansoni.Chr_1_62929591_62939622_plus!2145	e3 ubiquitin-protein ligase hakai	2145	20	0.0	69.5%	9	P:cell-cell adhesion; F:zinc ion binding; P:positive regulation of endocytosis; P:negative regulation of cell adhesion; F:ubiquitin-protein ligase activity; P:protein ubiquitination; P:positive regulation of cell migration; F:protein binding; C:ubiquitin ligase complex	EC:6.3.2.19		e3 ubiquitin-protein ligase hakai	2145	gi|353230450|emb|CCD76621.1|putative zinc finger protein [Schistosoma mansoni]	CCD76621	0.0	100	686.411	471	471
496	smansoni_v5_Schisto_mansoni.Chr_1_62926299_62926649_plus!351	unnamed protein product [Schistosoma mansoni]	351	4	1.59381E-80	98.0%	0	-			unnamed protein product [Schistosoma mansoni]	351	gi|353230449|emb|CCD76620.1|unnamed protein product [Schistosoma mansoni]	CCD76620	1.59381E-80	100	242.662	116	116	x	x	x
497	smansoni_v5_Schisto_mansoni.Chr_1_62913000_62913066_plus!67	---NA---	67	0			0	-			#N/A	#N/A	#N/A	#N/A	#N/A	#N/A	#N/A	#N/A	#N/A	#N/A	N/A	x
498	smansoni_v5_Schisto_mansoni.Chr_1_62891962_62918408_plus!1782	chromosome 20 open reading frame 118	1782	20	0.0	65.75%	1	P:cell wall macromolecule catabolic process	-		chromosome 20 open reading frame 118	1782	gi|353230448|emb|CCD76619.1|putative nucleolar protein c7c [Schistosoma mansoni]	CCD76619	0.0	100	1193.72	593	593	#N/A	N/A	x
499	smansoni_v5_Schisto_mansoni.Chr_1_62891401_62918512_plus!1773	chromosome 20 open reading frame 118	1773	20	0.0	65.55%	1	P:cell wall macromolecule catabolic process	-		chromosome 20 open reading frame 118	1773	gi|353230448|emb|CCD76619.1|putative nucleolar protein c7c [Schistosoma mansoni]	CCD76619	0.0	98	1031.17	527	521
500	smansoni_v5_Schisto_mansoni.Chr_1_62891401_62918512_plus!2144	chromosome 20 open reading frame 118	2144	20	0.0	65.75%	1	P:cell wall macromolecule catabolic process	-		chromosome 20 open reading frame 118	2144	gi|353230448|emb|CCD76619.1|putative nucleolar protein c7c [Schistosoma mansoni]	CCD76619	0.0	98	1173.3	593	587
501	smansoni_v5_Schisto_mansoni.Chr_1_62890882_62909088_plus!1614	nucleolar protein c7c	1614	5	0.0	78.8%	1	P:cell wall macromolecule catabolic process	-		nucleolar protein c7c	1614	gi|256080359|ref|XP_002576449.1|nucleolar protein c7c [Schistosoma mansoni]	XP_002576449	0.0	98	805.438	417	412	x	x	x
502	smansoni_v5_Schisto_mansoni.Chr_1_62890829_62918512_plus!2589	chromosome 20 open reading frame 118	2589	20	0.0	65.75%	1	P:cell wall macromolecule catabolic process	-		chromosome 20 open reading frame 118	2589	gi|353230448|emb|CCD76619.1|putative nucleolar protein c7c [Schistosoma mansoni]	CCD76619	0.0	98	1173.3	593	587	x	x	x
503	smansoni_v5_Schisto_mansoni.Chr_1_62890829_62918512_plus!3004	chromosome 20 open reading frame 118	3004	20	0.0	65.75%	1	P:cell wall macromolecule catabolic process	-		chromosome 20 open reading frame 118	3004	gi|353230448|emb|CCD76619.1|putative nucleolar protein c7c [Schistosoma mansoni]	CCD76619	0.0	98	1173.3	593	587
504	smansoni_v5_Schisto_mansoni.Chr_1_62647158_62647227_plus!70	---NA---	70	0			0	-			#N/A	#N/A	#N/A	#N/A	#N/A	#N/A	#N/A	#N/A	#N/A	#N/A	N/A	x
505	smansoni_v5_Schisto_mansoni.Chr_1_62614375_62614611_plus!237	unnamed protein product [Schistosoma mansoni]	237	1	1.3357E-46	100.0%	0	-			unnamed protein product [Schistosoma mansoni]	237	gi|353230440|emb|CCD76611.1|unnamed protein product [Schistosoma mansoni]	CCD76611	1.3357E-46	100	153.68	78	78	#N/A	N/A	x
506	smansoni_v5_Schisto_mansoni.Chr_1_62405517_62431202_plus!2629	#NAME?	2629	8	0.0	80.75%	0	-			#NAME?	2629	gi|353230437|emb|CCD76608.1|hypothetical protein Smp_152090 [Schistosoma mansoni]	CCD76608	0.0	90	1313.52	834	754	x	x	x
507	smansoni_v5_Schisto_mansoni.Chr_1_62405517_62431078_plus!2337	#NAME?	2337	8	0.0	84.5%	0	-			#NAME?	2337	gi|353230437|emb|CCD76608.1|hypothetical protein Smp_152090 [Schistosoma mansoni]	CCD76608	0.0	100	1423.3	778	778
508	smansoni_v5_Schisto_mansoni.Chr_1_62378002_62378031_plus!30	---NA---	30	0			0	-			#N/A	#N/A	#N/A	#N/A	#N/A	#N/A	#N/A	#N/A	#N/A	#N/A	N/A	x
509	smansoni_v5_Schisto_mansoni.Chr_1_62309554_62320043_plus!1281	adenylosuccinate synthetase-like	1281	20	0.0	76.1%	5	C:cytoplasm; F:adenylosuccinate synthase activity; P:purine nucleotide biosynthetic process; F:GTP binding; F:magnesium ion binding	EC:6.3.4.4		adenylosuccinate synthetase-like	1281	gi|387912858|sp|C4QCD2.2|PURA_SCHMARecName: Full=Adenylosuccinate synthetase; Short=AMPSase; Short=AdSS; AltName: Full=IMP--aspartate ligase >gi|353230435|emb|CCD76606.1| adenylosuccinate synthetase [Schistosoma mansoni]	C4QCD2	0.0	100	867.84	426	426	#N/A	N/A	x
510	smansoni_v5_Schisto_mansoni.Chr_1_62309411_62320603_plus!1980	adenylosuccinate synthetase-like	1980	20	0.0	74.9%	17	P:cellular response to drug; F:adenylosuccinate synthase activity; P:response to starvation; C:soluble fraction; P:glutamine metabolic process; F:actin filament binding; P:cellular response to electrical stimulus; P:GTP catabolic process; P:response to muscle activity; P:AMP biosynthetic process; F:magnesium ion binding; F:GTPase activity; P:IMP metabolic process; F:protein homodimerization activ…	EC:6.3.4.4		adenylosuccinate synthetase-like	1980	gi|387912858|sp|C4QCD2.2|PURA_SCHMARecName: Full=Adenylosuccinate synthetase; Short=AMPSase; Short=AdSS; AltName: Full=IMP--aspartate ligase >gi|353230435|emb|CCD76606.1| adenylosuccinate synthetase [Schistosoma mansoni]	C4QCD2	0.0	100	776.163	380	380
511	smansoni_v5_Schisto_mansoni.Chr_1_62230775_62253610_plus!621	tetraspanin 18 isoform 1	621	6	1.09593E-127	65.0%	1	C:integral to membrane	-		tetraspanin 18 isoform 1	621	gi|256081236|ref|XP_002576878.1|tetraspanin 18 isoform 1 [Schistosoma mansoni] >gi|353230433|emb|CCD76604.1| putative tetraspanin 18, isoform 1 [Schistosoma mansoni]	XP_002576878	1.09593E-127	100	369.777	206	206	x	x	x
512	smansoni_v5_Schisto_mansoni.Chr_1_62230756_62253610_plus!628	tetraspanin 18 isoform 1	628	6	2.84206E-97	62.833333333333336%	1	C:integral to membrane	-		tetraspanin 18 isoform 1	628	gi|256081236|ref|XP_002576878.1|tetraspanin 18 isoform 1 [Schistosoma mansoni] >gi|353230433|emb|CCD76604.1| putative tetraspanin 18, isoform 1 [Schistosoma mansoni]	XP_002576878	2.84206E-97	87	292.738	206	180
513	smansoni_v5_Schisto_mansoni.Chr_1_62230655_62243999_plus!742	tetraspanin 18a	742	11	1.12256E-67	57.54545454545455%	1	C:integral to membrane	-		tetraspanin 18a	742	gi|256081236|ref|XP_002576878.1|tetraspanin 18 isoform 1 [Schistosoma mansoni] >gi|353230433|emb|CCD76604.1| putative tetraspanin 18, isoform 1 [Schistosoma mansoni]	XP_002576878	1.12256E-67	83	218.394	174	145
514	smansoni_v5_Schisto_mansoni.Chr_1_62223382_62224023_plus!156	hypothetical protein [Schistosoma mansoni]	156	1	4.88033E-30	100.0%	0	-			hypothetical protein [Schistosoma mansoni]	156	gi|256081234|ref|XP_002576877.1|hypothetical protein [Schistosoma mansoni] >gi|353230432|emb|CCD76603.1| hypothetical protein Smp_152040 [Schistosoma mansoni]	XP_002576877	4.88033E-30	100	109.383	51	51	x	x	x
515	smansoni_v5_Schisto_mansoni.Chr_1_61977630_61977803_plus!174	unnamed protein product [Schistosoma mansoni]	174	1	1.17679E-30	100.0%	0	-			unnamed protein product [Schistosoma mansoni]	174	gi|353230421|emb|CCD76592.1|unnamed protein product [Schistosoma mansoni]	CCD76592	1.17679E-30	100	111.309	57	57	x	x	x
516	smansoni_v5_Schisto_mansoni.Chr_1_61897893_61930725_plus!2458	potassium channel	2458	20	0.0	78.85%	3	C:voltage-gated potassium channel complex; F:voltage-gated potassium channel activity; P:potassium ion transmembrane transport	-		potassium channel	2458	gi|353230419|emb|CCD76590.1|voltage-gated potassium channel, KCNQ [Schistosoma mansoni]	CCD76590	0.0	95	1246.88	663	633	x	x	x
517	smansoni_v5_Schisto_mansoni.Chr_1_61884346_61930725_plus!2665	potassium channel	2665	20	0.0	75.9%	6	P:regulation of heart rate; F:voltage-gated potassium channel activity; C:voltage-gated potassium channel complex; P:embryonic development via the syncytial blastoderm; P:potassium ion transmembrane transport; P:cardiac muscle contraction	-		potassium channel	2665	gi|353230419|emb|CCD76590.1|voltage-gated potassium channel, KCNQ [Schistosoma mansoni]	CCD76590	0.0	97	1618.98	847	825
518	smansoni_v5_Schisto_mansoni.Chr_1_61884346_61930604_plus!2478	potassium voltage-gated channel subfamily kqt member 5	2478	20	0.0	64.6%	3	C:voltage-gated potassium channel complex; F:voltage-gated potassium channel activity; P:potassium ion transmembrane transport	-		potassium voltage-gated channel subfamily kqt member 5	2478	gi|353230419|emb|CCD76590.1|voltage-gated potassium channel, KCNQ [Schistosoma mansoni]	CCD76590	0.0	100	1632.08	825	825
519	smansoni_v5_Schisto_mansoni.Chr_1_61850829_61851389_plus!561	protein kqt- isoform a	561	20	1.05864E-125	69.75%	16	F:ion channel activity; C:integral to membrane; P:potassium ion transmembrane transport; C:membrane; P:potassium ion transport; F:potassium channel activity; P:ion transport; P:transport; C:voltage-gated potassium channel complex; P:transmembrane transport; F:voltage-gated potassium channel activity; P:intracellular protein kinase cascade; P:G-protein coupled acetylcholine receptor signaling path…			protein kqt- isoform a	561	gi|256069164|ref|XP_002571052.1|hypothetical protein [Schistosoma mansoni] >gi|353230418|emb|CCD76589.1| hypothetical protein Smp_191500 [Schistosoma mansoni]	XP_002571052	1.05864E-125	100	362.844	186	186	x	x	x
520	smansoni_v5_Schisto_mansoni.Chr_1_61850645_61930725_plus!3341	potassium channel	3341	20	0.0	75.35%	6	P:regulation of heart rate; F:voltage-gated potassium channel activity; C:voltage-gated potassium channel complex; P:embryonic development via the syncytial blastoderm; P:potassium ion transmembrane transport; P:cardiac muscle contraction	-		potassium channel	3341	gi|353230419|emb|CCD76590.1|voltage-gated potassium channel, KCNQ [Schistosoma mansoni]	CCD76590	0.0	97	1568.52	826	804	x	x	x
521	smansoni_v5_Schisto_mansoni.Chr_1_61787467_61788934_plus!300	dynein light chain cytoplasmic	300	20	3.57111E-64	98.1%	5	P:microtubule-based movement; C:flagellum; F:motor activity; F:ATPase activity, coupled; C:cytoplasmic dynein complex	-		dynein light chain cytoplasmic	300	gi|353230417|emb|CCD76588.1|unnamed protein product [Schistosoma mansoni]	CCD76588	3.57111E-64	100	199.904	99	99	x	x	x
522	smansoni_v5_Schisto_mansoni.Chr_1_61714181_61767618_plus!4638	cell adhesion molecule-related down-regulated by oncogenes	4638	20	0.0	51.25%	9	F:molecular_function; C:cellular_component; P:axon guidance; C:growth cone; C:axon; P:cell projection organization; C:neuronal cell body; P:smoothened signaling pathway; P:positive regulation of myoblast differentiation			cell adhesion molecule-related down-regulated by oncogenes	4638	gi|353230416|emb|CCD76587.1|hypothetical protein Smp_196920 [Schistosoma mansoni]	CCD76587	0.0	100	2924.81	1545	1545	x	x	x
523	smansoni_v5_Schisto_mansoni.Chr_1_61713214_61770378_plus!5994	cell adhesion molecule-related down-regulated by oncogenes	5994	20	0.0	51.25%	9	F:molecular_function; C:cellular_component; P:axon guidance; C:growth cone; C:axon; P:cell projection organization; C:neuronal cell body; P:smoothened signaling pathway; P:positive regulation of myoblast differentiation			cell adhesion molecule-related down-regulated by oncogenes	5994	gi|353230416|emb|CCD76587.1|hypothetical protein Smp_196920 [Schistosoma mansoni]	CCD76587	0.0	100	2914.02	1540	1540
524	smansoni_v5_Schisto_mansoni.Chr_1_61664259_61665656_plus!273	dynein light chain cytoplasmic	273	20	3.5226E-61	95.95%	27	P:regulation of cell proliferation; P:pronuclear migration; P:positive regulation of growth rate; P:receptor-mediated endocytosis; P:induction of apoptosis by intracellular signals; C:flagellum; P:locomotion; C:cytosol; C:microtubule; F:cytoskeletal protein binding; P:embryo development ending in birth or egg hatching; P:morphogenesis of an epithelium; C:centrosome; F:motor activity; P:nematode l…	-		dynein light chain cytoplasmic	273	gi|256078279|ref|XP_002575424.1|cytoplasmic dynein light chain [Schistosoma mansoni]	XP_002575424	3.5226E-61	100	191.815	90	90	x	x	x
525	smansoni_v5_Schisto_mansoni.Chr_1_61647523_61648519_plus!273	flagellar outer dynein arm light chain 8	273	20	1.47813E-60	95.55%	18	P:positive regulation of growth rate; F:ATPase activity, coupled; P:DNA replication; P:hermaphrodite genitalia development; P:pronuclear migration; C:cytoplasmic dynein complex; P:body morphogenesis; P:microtubule-based movement; P:nematode larval development; F:motor activity; F:protein binding; P:regulation of cell proliferation; P:locomotion; C:flagellum; P:receptor-mediated endocytosis; P:mor…	-		flagellar outer dynein arm light chain 8	273	gi|353230413|emb|CCD76584.1|unnamed protein product [Schistosoma mansoni]	CCD76584	1.47813E-60	100	189.889	90	90	x	x	x
526	smansoni_v5_Schisto_mansoni.Chr_1_61647475_61665874_plus!539	flagellar outer dynein arm light chain 8	539	20	7.23309E-59	93.95%	16	P:positive regulation of growth rate; C:microtubule associated complex; P:DNA replication; P:hermaphrodite genitalia development; P:pronuclear migration; P:body morphogenesis; P:nematode larval development; F:protein binding; P:microtubule-based process; P:regulation of cell proliferation; P:locomotion; C:flagellum; P:receptor-mediated endocytosis; P:morphogenesis of an epithelium; P:embryo devel…	-		flagellar outer dynein arm light chain 8	539	gi|353230413|emb|CCD76584.1|unnamed protein product [Schistosoma mansoni]	CCD76584	7.23309E-59	100	189.504	90	90
527	smansoni_v5_Schisto_mansoni.Chr_1_61443747_61455559_plus!597	ras-related protein rab-5a	597	20	2.54281E-145	80.2%	15	P:receptor internalization involved in canonical Wnt receptor signaling pathway; F:protein binding; C:cytoplasmic membrane-bounded vesicle; F:GTP binding; P:protein transport; P:GTP catabolic process; P:positive regulation of exocytosis; P:small GTPase mediated signal transduction; P:blood coagulation; C:early endosome; F:GDP binding; F:GTPase activity; P:regulation of filopodium assembly; P:deve…	-		ras-related protein rab-5a	597	gi|256078263|ref|XP_002575416.1|rab5 [Schistosoma mansoni] >gi|353230409|emb|CCD76580.1| putative rab5 [Schistosoma mansoni]	XP_002575416	2.54281E-145	100	413.69	198	198	x	x	x
528	smansoni_v5_Schisto_mansoni.Chr_1_61443747_61455192_plus!540	ras-related protein rab-5a-like	540	20	1.77673E-129	86.3%	31	C:membrane raft; P:receptor internalization involved in canonical Wnt receptor signaling pathway; C:recycling endosome; C:synaptosome; C:melanosome; F:GTP binding; P:protein transport; P:GTP catabolic process; P:positive regulation of exocytosis; C:dendrite; C:ruffle; P:positive regulation of smooth muscle cell proliferation; C:endocytic vesicle; P:small GTPase mediated signal transduction; C:neu…	-		ras-related protein rab-5a-like	540	gi|256078265|ref|XP_002575417.1|rab5 [Schistosoma mansoni] >gi|353230408|emb|CCD76579.1| putative rab5 [Schistosoma mansoni]	XP_002575417	1.77673E-129	100	372.089	179	179	x	x	x
529	smansoni_v5_Schisto_mansoni.Chr_1_61443415_61456460_plus!1791	ras-related protein rab-5a	1791	20	4.00379E-139	80.2%	15	P:receptor internalization involved in canonical Wnt receptor signaling pathway; F:protein binding; C:cytoplasmic membrane-bounded vesicle; F:GTP binding; P:protein transport; P:GTP catabolic process; P:positive regulation of exocytosis; P:small GTPase mediated signal transduction; P:blood coagulation; C:early endosome; F:GDP binding; F:GTPase activity; P:regulation of filopodium assembly; P:deve…	-		ras-related protein rab-5a	1791	gi|256078263|ref|XP_002575416.1|rab5 [Schistosoma mansoni] >gi|353230409|emb|CCD76580.1| putative rab5 [Schistosoma mansoni]	XP_002575416	4.00379E-139	100	413.69	198	198	x	x	x
530	smansoni_v5_Schisto_mansoni.Chr_1_61416335_61432794_plus!14853		14853							PTHR19446 (PANTHER)	#N/A	#N/A	#N/A	#N/A	#N/A	#N/A	#N/A	#N/A	#N/A	#N/A	N/A	x
531	smansoni_v5_Schisto_mansoni.Chr_1_61397538_61406936_plus!546	protein tyrosine phosphatase type iva 1-like	546	20	1.54889E-132	64.9%	2	P:protein dephosphorylation; F:protein tyrosine/serine/threonine phosphatase activity	-		protein tyrosine phosphatase type iva 1-like	546	gi|256078259|ref|XP_002575414.1|protein tyrosine phosphatase prl [Schistosoma mansoni] >gi|353230406|emb|CCD76577.1| putative protein tyrosine phosphatase prl [Schistosoma mansoni]	XP_002575414	1.54889E-132	100	379.793	181	181	#N/A	N/A	x
532	smansoni_v5_Schisto_mansoni.Chr_1_61397473_61408700_plus!2300	protein tyrosine phosphatase type iva 3-like isoform 2	2300	20	2.1077E-100	56.25%	3	C:cytoplasm; F:protein tyrosine/serine/threonine phosphatase activity; P:protein dephosphorylation	-		protein tyrosine phosphatase type iva 3-like isoform 2	2300	gi|256078259|ref|XP_002575414.1|protein tyrosine phosphatase prl [Schistosoma mansoni] >gi|353230406|emb|CCD76577.1| putative protein tyrosine phosphatase prl [Schistosoma mansoni]	XP_002575414	2.1077E-100	86	318.546	181	156
533	smansoni_v5_Schisto_mansoni.Chr_1_61397173_61408700_plus!2675	protein tyrosine phosphatase type iva 1-like	2675	20	8.25079E-123	64.75%	2	P:protein dephosphorylation; F:protein tyrosine/serine/threonine phosphatase activity	-		protein tyrosine phosphatase type iva 1-like	2675	gi|256078259|ref|XP_002575414.1|protein tyrosine phosphatase prl [Schistosoma mansoni] >gi|353230406|emb|CCD76577.1| putative protein tyrosine phosphatase prl [Schistosoma mansoni]	XP_002575414	8.25079E-123	100	380.178	181	181
534	smansoni_v5_Schisto_mansoni.Chr_1_61397173_61408700_plus!2245	protein tyrosine phosphatase type iva 1-like	2245	20	3.56668E-97	64.85%	2	P:protein dephosphorylation; F:protein tyrosine/serine/threonine phosphatase activity	-		protein tyrosine phosphatase type iva 1-like	2245	gi|256078259|ref|XP_002575414.1|protein tyrosine phosphatase prl [Schistosoma mansoni] >gi|353230406|emb|CCD76577.1| putative protein tyrosine phosphatase prl [Schistosoma mansoni]	XP_002575414	3.56668E-97	100	309.301	147	147
535	smansoni_v5_Schisto_mansoni.Chr_1_2316513_2331851_plus!1540	mannose-6-phosphate isomerase	1540	20	0.0	68.1%	7	C:cytoplasm; P:carbohydrate metabolic process; P:cellular biosynthetic process; P:cellular protein modification process; P:carbohydrate derivative biosynthetic process; F:zinc ion binding; F:mannose-6-phosphate isomerase activity	EC:5.3.1.8		mannose-6-phosphate isomerase	1540	gi|353228480|emb|CCD74651.1|putative mannose-6-phosphate isomerase [Schistosoma mansoni]	CCD74651	0.0	100	557.755	268	268	x	x	x
536	smansoni_v5_Schisto_mansoni.Chr_1_2316513_2331648_plus!1434	mannose-6-phosphate isomerase	1434	20	0.0	64.4%	3	P:carbohydrate metabolic process; F:zinc ion binding; F:mannose-6-phosphate isomerase activity	EC:5.3.1.8		mannose-6-phosphate isomerase	1434	gi|353228480|emb|CCD74651.1|putative mannose-6-phosphate isomerase [Schistosoma mansoni]	CCD74651	0.0	100	989.178	477	477
537	smansoni_v5_Schisto_mansoni.Chr_1_2297450_2297522_plus!73	---NA---	73	0			0	-			#N/A	#N/A	#N/A	#N/A	#N/A	#N/A	#N/A	#N/A	#N/A	#N/A	N/A	x
538	smansoni_v5_Schisto_mansoni.Chr_1_2288355_2303274_plus!2328	acid phosphatase-related	2328	17	0.0	77.3529411764706%	4	C:membrane; P:homophilic cell adhesion; F:calcium ion binding; F:acid phosphatase activity	EC:3.1.3.2		acid phosphatase-related	2328	gi|256087652|ref|XP_002579979.1|hypothetical protein [Schistosoma mansoni]	XP_002579979	0.0	99	670.618	376	374	#N/A	N/A	x
539	smansoni_v5_Schisto_mansoni.Chr_1_2249692_2302646_plus!3204	calsyntenin-1	3204	20	0.0	52.5%	3	C:membrane; P:homophilic cell adhesion; F:calcium ion binding	-		calsyntenin-1	3204	gi|353228479|emb|CCD74650.1|hypothetical protein Smp_171020 [Schistosoma mansoni]	CCD74650	0.0	100	2055.03	1067	1067	x	x	x
540	smansoni_v5_Schisto_mansoni.Chr_1_2249593_2303274_plus!3680	mkiaa4134 protein	3680	20	0.0	54.85%	3	F:calcium ion binding; C:membrane; P:homophilic cell adhesion	-		mkiaa4134 protein	3680	gi|256087652|ref|XP_002579979.1|hypothetical protein [Schistosoma mansoni]	XP_002579979	0.0	100	1289.63	672	672	x	x	x
541	smansoni_v5_Schisto_mansoni.Chr_1_2242202_2303274_plus!4396	calsyntenin-1	4396	20	0.0	52.15%	3	C:membrane; P:homophilic cell adhesion; F:calcium ion binding	-		calsyntenin-1	4396	gi|353228479|emb|CCD74650.1|hypothetical protein Smp_171020 [Schistosoma mansoni]	CCD74650	0.0	100	2055.41	1067	1067	x	x	x
542	smansoni_v5_Schisto_mansoni.Chr_1_2164374_2168761_plus!874	dna double-strand break repair rad50 atpase	874	3	4.24781E-22	86.66666666666667%	0	-			dna double-strand break repair rad50 atpase	874	gi|353228476|emb|CCD74647.1|putative DNA double-strand break repair rad50 ATPase [Schistosoma mansoni]	CCD74647	4.24781E-22	100	99.3673	68	68	x	x	x
543	smansoni_v5_Schisto_mansoni.Chr_1_2153081_2168103_plus!510	dna double-strand break repair rad50 atpase	510	3	7.10696E-73	89.0%	0	-			dna double-strand break repair rad50 atpase	510	gi|353228476|emb|CCD74647.1|putative DNA double-strand break repair rad50 ATPase [Schistosoma mansoni]	CCD74647	7.10696E-73	100	227.639	145	145
544	smansoni_v5_Schisto_mansoni.Chr_1_2151894_2168761_plus!1187	dna double-strand break repair rad50 atpase	1187	3	1.99097E-69	90.33333333333333%	0	-			dna double-strand break repair rad50 atpase	1187	gi|353228476|emb|CCD74647.1|putative DNA double-strand break repair rad50 ATPase [Schistosoma mansoni]	CCD74647	1.99097E-69	100	226.868	145	145
545	smansoni_v5_Schisto_mansoni.Chr_1_2151865_2168761_plus!1270	dna double-strand break repair rad50 atpase	1270	3	3.70388E-69	89.0%	0	-			dna double-strand break repair rad50 atpase	1270	gi|353228476|emb|CCD74647.1|putative DNA double-strand break repair rad50 ATPase [Schistosoma mansoni]	CCD74647	3.70388E-69	100	227.254	145	145
546	smansoni_v5_Schisto_mansoni.Chr_1_2151862_2168761_plus!1270	dna double-strand break repair rad50 atpase	1270	3	3.68858E-69	90.33333333333333%	0	-			dna double-strand break repair rad50 atpase	1270	gi|353228476|emb|CCD74647.1|putative DNA double-strand break repair rad50 ATPase [Schistosoma mansoni]	CCD74647	3.68858E-69	100	227.254	145	145
547	smansoni_v5_Schisto_mansoni.Chr_1_2151841_2168761_plus!1261	dna double-strand break repair rad50 atpase	1261	3	1.04999E-69	89.0%	0	-			dna double-strand break repair rad50 atpase	1261	gi|353228476|emb|CCD74647.1|putative DNA double-strand break repair rad50 ATPase [Schistosoma mansoni]	CCD74647	1.04999E-69	100	228.409	145	145
548	smansoni_v5_Schisto_mansoni.Chr_1_2145360_2145620_plus!261	mitochondrial import inner membrane translocase subunit tim10	261	20	4.22472E-42	77.1%	4	F:metal ion binding; P:protein import into mitochondrial inner membrane; C:mitochondrial inner membrane; C:mitochondrial intermembrane space protein transporter complex	-		mitochondrial import inner membrane translocase subunit tim10	261	gi|256073520|ref|XP_002573078.1|mitochondrial import inner membrane translocase subunit tim10 [Schistosoma mansoni] >gi|353228475|emb|CCD74646.1| putative mitochondrial import inner membrane translocase subunit tim10 [Schistosoma mansoni]	XP_002573078	4.22472E-42	100	142.51	86	86	x	x	x
549	smansoni_v5_Schisto_mansoni.Chr_1_2139846_2145756_plus!458	mitochondrial import inner membrane translocase subunit tim10	458	20	5.02493E-39	76.2%	9	P:chaperone-mediated protein transport; F:zinc ion binding; C:mitochondrial inner membrane presequence translocase complex; F:chaperone binding; P:protein import into mitochondrial inner membrane; C:mitochondrial intermembrane space protein transporter complex; F:transporter activity; P:sensory perception of sound; F:protein homodimerization activity	-		mitochondrial import inner membrane translocase subunit tim10	458	gi|256073520|ref|XP_002573078.1|mitochondrial import inner membrane translocase subunit tim10 [Schistosoma mansoni] >gi|353228475|emb|CCD74646.1| putative mitochondrial import inner membrane translocase subunit tim10 [Schistosoma mansoni]	XP_002573078	5.02493E-39	100	137.502	84	84
550	smansoni_v5_Schisto_mansoni.Chr_1_2080766_2093551_plus!933	cyclin k	933	20	1.88872E-134	86.3%	6	F:cyclin-dependent protein kinase regulator activity; P:neurogenesis; P:regulation of transcription, DNA-dependent; F:protein kinase binding; P:regulation of cyclin-dependent protein kinase activity; C:nucleus	-		cyclin k	933	gi|256073526|ref|XP_002573081.1|cyclin k [Schistosoma mansoni] >gi|353228472|emb|CCD74643.1| putative cyclin k [Schistosoma mansoni]	XP_002573081	1.88872E-134	98	398.282	232	229	x	x	x
551	smansoni_v5_Schisto_mansoni.Chr_1_2080063_2093551_plus!1365	cyclin k	1365	20	0.0	84.95%	5	F:cyclin-dependent protein kinase regulator activity; P:neurogenesis; P:regulation of transcription, DNA-dependent; F:protein kinase binding; P:regulation of cyclin-dependent protein kinase activity	-		cyclin k	1365	gi|256073526|ref|XP_002573081.1|cyclin k [Schistosoma mansoni] >gi|353228472|emb|CCD74643.1| putative cyclin k [Schistosoma mansoni]	XP_002573081	0.0	100	489.574	227	227
552	smansoni_v5_Schisto_mansoni.Chr_1_2080063_2093551_plus!1371	cyclin k	1371	20	0.0	79.15%	4	P:regulation of transcription, DNA-dependent; F:protein kinase binding; P:regulation of cyclin-dependent protein kinase activity; P:transcription from RNA polymerase II promoter	-		cyclin k	1371	gi|256073526|ref|XP_002573081.1|cyclin k [Schistosoma mansoni] >gi|353228472|emb|CCD74643.1| putative cyclin k [Schistosoma mansoni]	XP_002573081	0.0	100	380.563	220	220
553	smansoni_v5_Schisto_mansoni.Chr_1_2080063_2089517_plus!1164	cyclin k	1164	20	0.0	84.4%	5	F:cyclin-dependent protein kinase regulator activity; P:neurogenesis; P:regulation of transcription, DNA-dependent; F:protein kinase binding; P:regulation of cyclin-dependent protein kinase activity	-		cyclin k	1164	gi|256073526|ref|XP_002573081.1|cyclin k [Schistosoma mansoni] >gi|353228472|emb|CCD74643.1| putative cyclin k [Schistosoma mansoni]	XP_002573081	0.0	100	735.332	387	387
554	smansoni_v5_Schisto_mansoni.Chr_1_2080045_2093551_plus!1291	cyclin k	1291	20	0.0	82.6%	5	F:cyclin-dependent protein kinase regulator activity; P:neurogenesis; P:regulation of transcription, DNA-dependent; F:protein kinase binding; P:regulation of cyclin-dependent protein kinase activity	-		cyclin k	1291	gi|256073526|ref|XP_002573081.1|cyclin k [Schistosoma mansoni] >gi|353228472|emb|CCD74643.1| putative cyclin k [Schistosoma mansoni]	XP_002573081	0.0	100	399.053	229	229
555	smansoni_v5_Schisto_mansoni.Chr_1_2079894_2093551_plus!1548	cyclin k	1548	20	0.0	84.4%	5	F:cyclin-dependent protein kinase regulator activity; P:neurogenesis; P:regulation of transcription, DNA-dependent; F:protein kinase binding; P:regulation of cyclin-dependent protein kinase activity	-		cyclin k	1548	gi|256073526|ref|XP_002573081.1|cyclin k [Schistosoma mansoni] >gi|353228472|emb|CCD74643.1| putative cyclin k [Schistosoma mansoni]	XP_002573081	0.0	100	735.332	387	387
556	smansoni_v5_Schisto_mansoni.Chr_1_1954523_1970483_plus!1152	flotillin-1	1152	20	0.0	91.0%	2	C:flotillin complex; F:structural molecule activity	-		flotillin-1	1152	gi|256073532|ref|XP_002573084.1|flotillin-1 [Schistosoma mansoni] >gi|353228470|emb|CCD74641.1| putative flotillin-1 [Schistosoma mansoni]	XP_002573084	0.0	100	639.417	383	383	x	x	x
557	smansoni_v5_Schisto_mansoni.Chr_1_1950798_1970741_plus!1494	flotillin-1	1494	20	0.0	91.0%	2	C:flotillin complex; F:structural molecule activity	-		flotillin-1	1494	gi|256073532|ref|XP_002573084.1|flotillin-1 [Schistosoma mansoni] >gi|353228470|emb|CCD74641.1| putative flotillin-1 [Schistosoma mansoni]	XP_002573084	0.0	100	639.417	383	383
558	smansoni_v5_Schisto_mansoni.Chr_1_1950123_1970483_plus!1251	flotillin-1	1251	20	0.0	88.95%	2	C:flotillin complex; F:structural molecule activity	-		flotillin-1	1251	gi|353228469|emb|CCD74640.1|putative flotillin-1 [Schistosoma mansoni]	CCD74640	0.0	100	715.301	416	416	x	x	x
559	smansoni_v5_Schisto_mansoni.Chr_1_1950123_1967491_plus!1089	flotillin 1	1089	20	0.0	89.45%	2	C:flotillin complex; F:structural molecule activity	-		flotillin 1	1089	gi|353228468|emb|CCD74639.1|putative flotillin-1 [Schistosoma mansoni]	CCD74639	0.0	100	603.208	362	362	x	x	x
560	smansoni_v5_Schisto_mansoni.Chr_1_1950081_1970741_plus!1581	flotillin 1	1581	20	0.0	90.2%	2	C:flotillin complex; F:structural molecule activity	-		flotillin 1	1581	gi|256073530|ref|XP_002573083.1|flotillin-1 [Schistosoma mansoni]	XP_002573083	0.0	100	735.717	426	426	x	x	x
561	smansoni_v5_Schisto_mansoni.Chr_1_1899878_1900282_plus!405	bet1 homolog	405	20	7.11346E-93	68.0%	1	P:neurogenesis	-		bet1 homolog	405	gi|353228466|emb|CCD74637.1|golgi snare bet1-related [Schistosoma mansoni]	CCD74637	7.11346E-93	100	275.404	134	134	x	x	x
562	smansoni_v5_Schisto_mansoni.Chr_1_1886422_1900409_plus!686	bet1 homolog	686	20	1.33998E-90	67.75%	1	P:neurogenesis	-		bet1 homolog	686	gi|353228466|emb|CCD74637.1|golgi snare bet1-related [Schistosoma mansoni]	CCD74637	1.33998E-90	100	273.863	133	133
563	smansoni_v5_Schisto_mansoni.Chr_1_1886412_1900409_plus!616	bet1 homolog	616	20	5.62368E-91	67.75%	1	P:neurogenesis	-		bet1 homolog	616	gi|353228466|emb|CCD74637.1|golgi snare bet1-related [Schistosoma mansoni]	CCD74637	5.62368E-91	100	273.863	133	133
564	smansoni_v5_Schisto_mansoni.Chr_1_1807178_1816472_plus!489	multiple c2 and transmembrane domain-containing protein 2	489	20	1.85665E-97	59.9%	4	C:membrane fraction; C:integral to membrane; F:calcium-dependent phospholipid binding; F:calcium ion binding	-		multiple c2 and transmembrane domain-containing protein 2	489	gi|256073512|ref|XP_002573074.1|hypothetical protein [Schistosoma mansoni] >gi|353228464|emb|CCD74635.1| hypothetical protein Smp_130930 [Schistosoma mansoni]	XP_002573074	1.85665E-97	100	289.271	162	162	x	x	x
565	smansoni_v5_Schisto_mansoni.Chr_1_1807075_1817254_plus!1329	multiple c2 and transmembrane domain-containing protein 2	1329	20	3.37877E-93	60.1%	4	C:membrane fraction; C:integral to membrane; F:calcium-dependent phospholipid binding; F:calcium ion binding	-		multiple c2 and transmembrane domain-containing protein 2	1329	gi|256073512|ref|XP_002573074.1|hypothetical protein [Schistosoma mansoni] >gi|353228464|emb|CCD74635.1| hypothetical protein Smp_130930 [Schistosoma mansoni]	XP_002573074	3.37877E-93	100	289.271	162	162
566	smansoni_v5_Schisto_mansoni.Chr_1_1767584_1800527_plus!2289	multiple c2 and transmembrane domain-containing protein 1 isoform 1	2289	20	0.0	54.4%	2	C:membrane; F:binding	-		multiple c2 and transmembrane domain-containing protein 1 isoform 1	2289	gi|256073510|ref|XP_002573073.1|mctp-related [Schistosoma mansoni] >gi|353228463|emb|CCD74634.1| mctp-related [Schistosoma mansoni]	XP_002573073	0.0	100	1398.26	762	762	x	x	x
567	smansoni_v5_Schisto_mansoni.Chr_1_1758791_1806526_plus!3070	multiple c2 and transmembrane domain-containing protein 2	3070	20	0.0	53.35%	2	C:membrane; F:binding	-		multiple c2 and transmembrane domain-containing protein 2	3070	gi|256073510|ref|XP_002573073.1|mctp-related [Schistosoma mansoni] >gi|353228463|emb|CCD74634.1| mctp-related [Schistosoma mansoni]	XP_002573073	0.0	93	1155.97	633	592
568	smansoni_v5_Schisto_mansoni.Chr_1_1758791_1806526_plus!2976	multiple c2 and transmembrane domain-containing protein 2	2976	20	0.0	53.45%	2	C:membrane; F:binding	-		multiple c2 and transmembrane domain-containing protein 2	2976	gi|256073510|ref|XP_002573073.1|mctp-related [Schistosoma mansoni] >gi|353228463|emb|CCD74634.1| mctp-related [Schistosoma mansoni]	XP_002573073	0.0	97	1152.89	614	596
569	smansoni_v5_Schisto_mansoni.Chr_1_1726171_1729722_plus!483	mediator of rna polymerase ii transcription subunit 22	483	20	1.74483E-103	63.1%	3	F:RNA polymerase II transcription cofactor activity; C:mediator complex; P:regulation of transcription from RNA polymerase II promoter	-		mediator of rna polymerase ii transcription subunit 22	483	gi|256052951|ref|XP_002569991.1|hypothetical protein [Schistosoma mansoni] >gi|353228462|emb|CCD74633.1| hypothetical protein Smp_172850 [Schistosoma mansoni]	XP_002569991	1.74483E-103	100	304.679	160	160	x	x	x
570	smansoni_v5_Schisto_mansoni.Chr_1_1708295_1729925_plus!738	mediator of rna polymerase ii transcription subunit 22	738	20	5.00153E-102	63.0%	3	F:RNA polymerase II transcription cofactor activity; C:mediator complex; P:regulation of transcription from RNA polymerase II promoter	-		mediator of rna polymerase ii transcription subunit 22	738	gi|256052951|ref|XP_002569991.1|hypothetical protein [Schistosoma mansoni] >gi|353228462|emb|CCD74633.1| hypothetical protein Smp_172850 [Schistosoma mansoni]	XP_002569991	5.00153E-102	100	304.294	160	160
571	smansoni_v5_Schisto_mansoni.Chr_1_1708050_1729925_plus!830	mediator of rna polymerase ii transcription subunit 22	830	20	3.75803E-101	63.0%	3	F:RNA polymerase II transcription cofactor activity; C:mediator complex; P:regulation of transcription from RNA polymerase II promoter	-		mediator of rna polymerase ii transcription subunit 22	830	gi|256052951|ref|XP_002569991.1|hypothetical protein [Schistosoma mansoni] >gi|353228462|emb|CCD74633.1| hypothetical protein Smp_172850 [Schistosoma mansoni]	XP_002569991	3.75803E-101	100	303.523	160	160
572	smansoni_v5_Schisto_mansoni.Chr_1_1643175_1674852_plus!2334	fragile x mental retardation protein 1 homolog	2334	20	0.0	50.6%	3	F:RNA binding; C:dendrite; C:intracellular part	-		fragile x mental retardation protein 1 homolog	2334	gi|256073506|ref|XP_002573071.1|fragile X related 2 frx2 [Schistosoma mansoni] >gi|353228460|emb|CCD74631.1| fragile X related 2, frx2 [Schistosoma mansoni]	XP_002573071	0.0	100	1410.59	777	777	x	x	x
573	smansoni_v5_Schisto_mansoni.Chr_1_1643119_1675916_plus!2439	fragile x mental retardation protein 1 homolog	2439	20	0.0	52.25%	4	F:RNA binding; C:macromolecular complex; C:dendrite; C:nucleus	-		fragile x mental retardation protein 1 homolog	2439	gi|256073506|ref|XP_002573071.1|fragile X related 2 frx2 [Schistosoma mansoni] >gi|353228460|emb|CCD74631.1| fragile X related 2, frx2 [Schistosoma mansoni]	XP_002573071	0.0	100	780.015	458	458
574	smansoni_v5_Schisto_mansoni.Chr_1_1643119_1675916_plus!3454	fragile x mental retardation protein 1 homolog	3454	20	0.0	50.7%	4	C:intracellular organelle; F:RNA binding; C:macromolecular complex; C:dendrite	-		fragile x mental retardation protein 1 homolog	3454	gi|256073506|ref|XP_002573071.1|fragile X related 2 frx2 [Schistosoma mansoni] >gi|353228460|emb|CCD74631.1| fragile X related 2, frx2 [Schistosoma mansoni]	XP_002573071	0.0	100	1388.63	767	767
575	smansoni_v5_Schisto_mansoni.Chr_1_1527481_1551756_plus!3120	sjchgc06653 protein	3120	5	0.0	82.8%	0	-			sjchgc06653 protein	3120	gi|353228458|emb|CCD74629.1|hypothetical protein Smp_181050 [Schistosoma mansoni]	CCD74629	0.0	100	1838.16	1039	1039	x	x	x
576	smansoni_v5_Schisto_mansoni.Chr_1_1525220_1553180_plus!4596	sjchgc06653 protein	4596	5	0.0	82.8%	0	-			sjchgc06653 protein	4596	gi|353228458|emb|CCD74629.1|hypothetical protein Smp_181050 [Schistosoma mansoni]	CCD74629	0.0	100	1838.16	1039	1039
577	smansoni_v5_Schisto_mansoni.Chr_1_1525220_1553180_plus!4584	sjchgc06653 protein	4584	5	0.0	81.6%	0	-			sjchgc06653 protein	4584	gi|353228458|emb|CCD74629.1|hypothetical protein Smp_181050 [Schistosoma mansoni]	CCD74629	0.0	98	1792.32	1039	1023
578	smansoni_v5_Schisto_mansoni.Chr_1_1509043_1515930_plus!1100	kif1-binding protein homolog	1100	20	1.38634E-124	60.4%	7	P:enteric nervous system development; P:mitochondrial transport; C:mitochondrion; F:kinesin binding; P:efferent axon development in posterior lateral line nerve; P:microtubule cytoskeleton organization; P:central nervous system projection neuron axonogenesis	-		kif1-binding protein homolog	1100	gi|256090676|ref|XP_002581309.1|hypothetical protein [Schistosoma mansoni] >gi|353228457|emb|CCD74628.1| hypothetical protein Smp_181040 [Schistosoma mansoni]	XP_002581309	1.38634E-124	100	384.415	186	186	x	x	x
579	smansoni_v5_Schisto_mansoni.Chr_1_1502286_1508987_plus!2751	kif1-binding protein homolog	2751	20	1.2624E-151	44.55%	11	P:cell differentiation; P:nervous system development; C:mitochondrion; F:binding; P:multicellular organismal development; P:mitochondrial transport; F:kinesin binding; P:enteric nervous system development; P:microtubule cytoskeleton organization; P:central nervous system projection neuron axonogenesis; P:efferent axon development in posterior lateral line nerve			kif1-binding protein homolog	2751	gi|256090676|ref|XP_002581309.1|hypothetical protein [Schistosoma mansoni] >gi|353228457|emb|CCD74628.1| hypothetical protein Smp_181040 [Schistosoma mansoni]	XP_002581309	1.2624E-151	82	473.781	287	238
580	smansoni_v5_Schisto_mansoni.Chr_1_1500021_1515930_plus!2256	kif1-binding protein homolog	2256	20	0.0	52.25%	3	P:nervous system development; P:cell differentiation; P:cellular component organization at cellular level	-		kif1-binding protein homolog	2256	gi|256090676|ref|XP_002581309.1|hypothetical protein [Schistosoma mansoni] >gi|353228457|emb|CCD74628.1| hypothetical protein Smp_181040 [Schistosoma mansoni]	XP_002581309	0.0	93	1346.64	702	658
581	smansoni_v5_Schisto_mansoni.Chr_1_1500021_1515930_plus!2425	kif1-binding protein homolog	2425	20	0.0	59.05%	7	P:enteric nervous system development; P:mitochondrial transport; C:mitochondrion; F:kinesin binding; P:efferent axon development in posterior lateral line nerve; P:microtubule cytoskeleton organization; P:central nervous system projection neuron axonogenesis	-		kif1-binding protein homolog	2425	gi|256090676|ref|XP_002581309.1|hypothetical protein [Schistosoma mansoni] >gi|353228457|emb|CCD74628.1| hypothetical protein Smp_181040 [Schistosoma mansoni]	XP_002581309	0.0	91	966.066	516	472
582	smansoni_v5_Schisto_mansoni.Chr_1_1500021_1515783_plus!1977	kif1-binding protein homolog	1977	20	0.0	52.5%	2	P:cellular process; P:developmental process	-		kif1-binding protein homolog	1977	gi|256090676|ref|XP_002581309.1|hypothetical protein [Schistosoma mansoni] >gi|353228457|emb|CCD74628.1| hypothetical protein Smp_181040 [Schistosoma mansoni]	XP_002581309	0.0	100	1369.37	658	658
583	smansoni_v5_Schisto_mansoni.Chr_1_1500021_1508987_plus!2955	kif1-binding protein homolog	2955	20	0.0	45.5%	2	P:cellular process; P:multicellular organismal development	-		kif1-binding protein homolog	2955	gi|256090676|ref|XP_002581309.1|hypothetical protein [Schistosoma mansoni] >gi|353228457|emb|CCD74628.1| hypothetical protein Smp_181040 [Schistosoma mansoni]	XP_002581309	0.0	91	967.992	519	473
584	smansoni_v5_Schisto_mansoni.Chr_1_1500005_1501053_plus!990	hypothetical protein [Schistosoma mansoni]	990	3	3.74164E-169	74.33333333333333%	0	-			hypothetical protein [Schistosoma mansoni]	990	gi|256090676|ref|XP_002581309.1|hypothetical protein [Schistosoma mansoni] >gi|353228457|emb|CCD74628.1| hypothetical protein Smp_181040 [Schistosoma mansoni]	XP_002581309	3.74164E-169	99	497.278	240	238
585	smansoni_v5_Schisto_mansoni.Chr_1_1474348_1481473_plus!6247	cathepsin b-like peptidase (c01 family)	6247	20	1.25186E-66	82.8%	3	P:proteolysis; P:regulation of catalytic activity; F:cysteine-type endopeptidase activity	EC:3.4.22.0		cathepsin b-like peptidase (c01 family)	6247	gi|256090674|ref|XP_002581308.1|cathepsin B-like peptidase (C01 family) [Schistosoma mansoni]	XP_002581308	1.25186E-66	100	237.654	113	113	x	x	x
586	smansoni_v5_Schisto_mansoni.Chr_1_1469353_1476165_plus!385	endonuclease-reverse transcriptase	385	18	7.31886E-33	70.88888888888889%	8	F:endonuclease activity; F:RNA-directed DNA polymerase activity; C:intracellular; P:RNA-dependent DNA replication; F:RNA binding; F:calcium-dependent cysteine-type endopeptidase activity; F:calcium ion binding; P:proteolysis	EC:2.7.7.49		endonuclease-reverse transcriptase	385	gi|256062479|ref|XP_002570337.1|hypothetical protein [Schistosoma mansoni]	XP_002570337	7.31886E-33	86	121.324	80	69	x	x	x
587	smansoni_v5_Schisto_mansoni.Chr_1_1403587_1403657_plus!71	---NA---	71	0			0	-			#N/A	#N/A	#N/A	#N/A	#N/A	#N/A	#N/A	#N/A	#N/A	#N/A	N/A	x
588	smansoni_v5_Schisto_mansoni.Chr_1_1366538_1367691_plus!1112	reverse transcriptase	1112	3	8.50213E-28	64.0%	3	F:RNA binding; P:RNA-dependent DNA replication; F:RNA-directed DNA polymerase activity			reverse transcriptase	1112	gi|254587315|emb|CAX83714.1|reverse transcriptase [Schistosoma japonicum]	CAX83714	8.50213E-28	69	122.479	121	84	#N/A	N/A	x
589	smansoni_v5_Schisto_mansoni.Chr_1_1283942_1284323_plus!303	ribosomal protein l37a	303	20	6.88945E-51	90.05%	4	C:ribosome; F:metal ion binding; F:structural constituent of ribosome; P:translation	-		ribosomal protein l37a	303	gi|353228452|emb|CCD74623.1|putative ribosomal protein smL37a [Schistosoma mansoni]	CCD74623	6.88945E-51	100	166.007	100	100	x	x	x
590	smansoni_v5_Schisto_mansoni.Chr_1_1283811_1284604_plus!650	ribosomal protein l37a	650	20	2.31468E-49	89.6%	4	C:ribosome; F:metal ion binding; F:structural constituent of ribosome; P:translation	-		ribosomal protein l37a	650	gi|256090666|ref|XP_002581304.1|ribosomal protein smL37a [Schistosoma mansoni]	XP_002581304	2.31468E-49	100	166.777	102	102	x	x	x
591	smansoni_v5_Schisto_mansoni.Chr_1_1243049_1259673_plus!2332	dachshund homolog 1	2332	20	0.0	85.05%	13	C:nucleolus; C:transcription factor complex; F:DNA binding; P:negative regulation of transcription from RNA polymerase II promoter; F:protein binding; F:sequence-specific DNA binding transcription factor activity; P:suckling behavior; F:nucleotide binding; P:negative regulation of fibroblast proliferation; P:respiratory gaseous exchange; P:negative regulation of cell proliferation involved in con…	-		dachshund homolog 1	2332	gi|353228451|emb|CCD74622.1|putative dachshund homolog [Schistosoma mansoni]	CCD74622	0.0	98	998.808	489	482	x	x	x
592	smansoni_v5_Schisto_mansoni.Chr_1_1243049_1257350_plus!1479	dachshund homolog 1	1479	20	0.0	85.25%	13	C:nucleolus; C:transcription factor complex; F:DNA binding; P:negative regulation of transcription from RNA polymerase II promoter; F:protein binding; F:sequence-specific DNA binding transcription factor activity; P:suckling behavior; F:nucleotide binding; P:negative regulation of fibroblast proliferation; P:respiratory gaseous exchange; P:negative regulation of cell proliferation involved in con…	-		dachshund homolog 1	1479	gi|353228451|emb|CCD74622.1|putative dachshund homolog [Schistosoma mansoni]	CCD74622	0.0	100	1022.69	492	492

## Sheet: GH2
Seq. Name	Seq. Description	Seq. Length	#Hits	min. eValue	mean Similarity	#GOs	GOs	Enzyme Codes	InterProScan	Sequence desc.	Sequence length	Hit desc.	Hit ACC	E-Value	Similarity	Score	Alignment length	Positives	NR2	NR2	NR3
smansoni_v5_Schisto_mansoni.Chr_1_2581018_2611033_plus!4087	integrin beta-2	4087	20	0.0	62.8%	16	P:cellular macromolecule metabolic process; P:regulation of primary metabolic process; P:cellular nitrogen compound metabolic process; F:protein binding; P:cell-matrix adhesion; P:multicellular organismal development; P:positive regulation of biological process; P:lymphocyte activation; P:regulation of nitrogen compound metabolic process; P:cell-cell adhesion; P:leukocyte migration; P:integrin-me…	-		integrin beta-2	4087	gi|315133297|emb|CBY83831.1|beta integrin receptor 1 [Schistosoma mansoni]	CBY83831	0.0	100	1650.57	865	865	x	x	x
smansoni_v5_Schisto_mansoni.Chr_1_2600922_2611033_plus!2056	sjchgc06546 protein	2056	14	2.93316E-167	68.92857142857143%	7	P:transport; F:extracellular ligand-gated ion channel activity; P:ATP catabolic process; F:receptor activity; F:ATP binding; F:ATPase activity; C:membrane	EC:3.6.1.3		sjchgc06546 protein	2056	gi|256087676|ref|XP_002579991.1|hypothetical protein [Schistosoma mansoni] >gi|353228491|emb|CCD74662.1| hypothetical protein Smp_171080 [Schistosoma mansoni]	XP_002579991	2.93316E-167	97	490.345	243	238	x	x	x
smansoni_v5_Schisto_mansoni.Chr_1_2652892_2664691_plus!1165	sjchgc04025 protein	1165	6	1.3432E-43	70.83333333333333%	0	-			sjchgc04025 protein	1165	gi|56755575|gb|AAW25966.1|SJCHGC04025 protein [Schistosoma japonicum]	AAW25966	1.3432E-43	78	157.918	110	86	x	x	x
smansoni_v5_Schisto_mansoni.Chr_1_2734841_2734907_plus!67	---NA---	67	0			0	-			#N/A	#N/A	#N/A	#N/A	#N/A	#N/A	#N/A	#N/A	#N/A	#N/A	N/A	x
smansoni_v5_Schisto_mansoni.Chr_1_2778786_2792908_plus!1051	tubulin-folding cofactor b	1051	20	1.80221E-169	70.05%	3	P:developmental process; P:post-chaperonin tubulin folding pathway; C:cytosol	-		tubulin-folding cofactor b	1051	gi|256081099|ref|XP_002576811.1|tubulin-specific chaperone B (tubulin folding cofactor B) [Schistosoma mansoni] >gi|353228499|emb|CCD74670.1| putative tubulin-specific chaperone B (tubulin folding cofactor B) [Schistosoma mansoni]	XP_002576811	1.80221E-169	100	483.411	233	233	#N/A	N/A	x
smansoni_v5_Schisto_mansoni.Chr_1_2807645_2814140_plus!939	transmembrane protein 222	939	20	1.89672E-109	68.65%	1	C:integral to membrane			transmembrane protein 222	939	gi|256081103|ref|XP_002576813.1|hypothetical protein [Schistosoma mansoni] >gi|353228501|emb|CCD74672.1| hypothetical protein Smp_055420.2 [Schistosoma mansoni]	XP_002576813	1.89672E-109	100	326.25	153	153	x	x	x
smansoni_v5_Schisto_mansoni.Chr_1_2813374_2814140_plus!509	---NA---	509	0			0	-			#N/A	#N/A	#N/A	#N/A	#N/A	#N/A	#N/A	#N/A	#N/A	#N/A	N/A	x
smansoni_v5_Schisto_mansoni.Chr_1_2816255_2818306_plus!2052	hypothetical protein [Schistosoma mansoni]	2052	1	0.0	100.0%	0	-			hypothetical protein [Schistosoma mansoni]	2052	gi|256081107|ref|XP_002576815.1|hypothetical protein [Schistosoma mansoni] >gi|353228503|emb|CCD74674.1| hypothetical protein Smp_151660 [Schistosoma mansoni]	XP_002576815	0.0	100	1268.83	683	683	#N/A	N/A	x
smansoni_v5_Schisto_mansoni.Chr_1_2819012_2850752_plus!1470	protein kinase	1470	20	0.0	64.8%	17	C:neuron projection; P:labyrinthine layer development; F:receptor signaling protein tyrosine phosphatase activity; F:MAP kinase kinase activity; P:cell motility; P:positive regulation of cell differentiation; P:neuron differentiation; P:keratinocyte differentiation; F:ATP binding; P:negative regulation of cellular process; P:cellular component organization at cellular level; P:activation of MAPK …	-		protein kinase	1470	gi|256081109|ref|XP_002576816.1|protein kinase [Schistosoma mansoni] >gi|353228504|emb|CCD74675.1| protein kinase [Schistosoma mansoni]	XP_002576816	0.0	100	977.622	489	489	x	x	x
smansoni_v5_Schisto_mansoni.Chr_1_2819012_2852145_plus!2786	dual specificity mitogen-activated protein kinase kinase 1	2786	20	0.0	64.8%	33	C:cytoskeleton; F:protein serine/threonine kinase activity; P:MyD88-independent toll-like receptor signaling pathway; C:neuron projection; P:toll-like receptor 3 signaling pathway; P:axon guidance; P:toll-like receptor 4 signaling pathway; P:labyrinthine layer development; F:receptor signaling protein tyrosine phosphatase activity; P:Toll signaling pathway; F:MAP kinase kinase activity; P:activat…	EC:2.7.11.0		dual specificity mitogen-activated protein kinase kinase 1	2786	gi|256081109|ref|XP_002576816.1|protein kinase [Schistosoma mansoni] >gi|353228504|emb|CCD74675.1| protein kinase [Schistosoma mansoni]	XP_002576816	0.0	99	800.045	389	386
smansoni_v5_Schisto_mansoni.Chr_1_2833752_2852145_plus!4311	protein kinase	4311	20	0.0	64.85%	17	C:neuron projection; P:labyrinthine layer development; F:receptor signaling protein tyrosine phosphatase activity; F:MAP kinase kinase activity; P:cell motility; P:positive regulation of cell differentiation; P:neuron differentiation; P:keratinocyte differentiation; F:ATP binding; P:negative regulation of cellular process; P:cellular component organization at cellular level; P:activation of MAPK …	-		protein kinase	4311	gi|256081109|ref|XP_002576816.1|protein kinase [Schistosoma mansoni] >gi|353228504|emb|CCD74675.1| protein kinase [Schistosoma mansoni]	XP_002576816	0.0	100	857.055	428	428
smansoni_v5_Schisto_mansoni.Chr_1_2858566_2858631_plus!66	---NA---	66	0			0	-			#N/A	#N/A	#N/A	#N/A	#N/A	#N/A	#N/A	#N/A	#N/A	#N/A	N/A	x
smansoni_v5_Schisto_mansoni.Chr_1_2893598_2931094_plus!2609	sjchgc04349 protein	2609	4	0.0	78.5%	0	-			sjchgc04349 protein	2609	gi|256081111|ref|XP_002576817.1|hypothetical protein [Schistosoma mansoni] >gi|353228505|emb|CCD74676.1| hypothetical protein Smp_055440 [Schistosoma mansoni]	XP_002576817	0.0	100	1464.9	775	775	#N/A	N/A	x
smansoni_v5_Schisto_mansoni.Chr_1_2895135_2931094_plus!1472	sjchgc04352 protein	1472	2	0.0	86.5%	0	-			sjchgc04352 protein	1472	gi|256081111|ref|XP_002576817.1|hypothetical protein [Schistosoma mansoni] >gi|353228505|emb|CCD74676.1| hypothetical protein Smp_055440 [Schistosoma mansoni]	XP_002576817	0.0	100	591.267	354	354
smansoni_v5_Schisto_mansoni.Chr_1_2931153_2931686_plus!534	---NA---	534	0			0	-			#N/A	#N/A	#N/A	#N/A	#N/A	#N/A	#N/A	#N/A	#N/A	#N/A	N/A	x
smansoni_v5_Schisto_mansoni.Chr_1_2988057_2988123_plus!67	---NA---	67	0			0	-			#N/A	#N/A	#N/A	#N/A	#N/A	#N/A	#N/A	#N/A	#N/A	#N/A	N/A	x
smansoni_v5_Schisto_mansoni.Chr_1_2990496_3043812_plus!3692	hypothetical protein [Schistosoma mansoni]	3692	3	0.0	83.33333333333333%	0	-			hypothetical protein [Schistosoma mansoni]	3692	gi|256065635|ref|XP_002570465.1|hypothetical protein [Schistosoma mansoni] >gi|353228509|emb|CCD74680.1| hypothetical protein Smp_118240 [Schistosoma mansoni]	XP_002570465	0.0	100	626.32	311	311	#N/A	N/A	x
smansoni_v5_Schisto_mansoni.Chr_1_17534177_17540671_plus!1833	nicotinate-nucleotide pyrophosphorylase	1833	20	0.0	56.95%	2	P:pyridine nucleotide biosynthetic process; F:transferase activity, transferring pentosyl groups	EC:2.4.2.0		nicotinate-nucleotide pyrophosphorylase	1833	gi|226487412|emb|CAX74576.1|quinolinate phosphoribosyltransferase [Schistosoma japonicum]	CAX74576	0.0	94	546.199	297	282	x	x	x
smansoni_v5_Schisto_mansoni.Chr_1_17559091_17572610_plus!1231	protein phosphatase 1 inhibitor potentiated by protein kinase c	1231	4	5.65514E-67	88.0%	3	F:kinase activity; C:cytoplasm; P:regulation of phosphorylation	-		protein phosphatase 1 inhibitor potentiated by protein kinase c	1231	gi|256074267|ref|XP_002573447.1|protein phosphatase 1 inhibitor potentiated by protein kinase C [Schistosoma mansoni] >gi|353228953|emb|CCD75124.1| putative protein phosphatase 1 inhibitor potentiated by protein kinase C [Schistosoma mansoni]	XP_002573447	5.65514E-67	100	219.55	125	125	x	x	x
smansoni_v5_Schisto_mansoni.Chr_1_17595455_17610200_plus!2754	endonuclease-reverse transcriptase	2754	20	4.95117E-49	67.65%	4	F:binding; F:cysteine-type endopeptidase activity; P:macromolecule metabolic process; P:primary metabolic process	EC:3.4.22.0		endonuclease-reverse transcriptase	2754	gi|254587306|emb|CAX83710.1|endonuclease-reverse transcriptase [Schistosoma japonicum]	CAX83710	4.95117E-49	72	197.208	173	126	x	x	x
smansoni_v5_Schisto_mansoni.Chr_1_17602492_17605973_plus!2199	---NA---	2199	0			0	-			#N/A	#N/A	#N/A	#N/A	#N/A	#N/A	#N/A	#N/A	#N/A	#N/A	N/A	x
smansoni_v5_Schisto_mansoni.Chr_1_17602492_17610200_plus!4982	dynein heavy chain	4982	6	8.09732E-10	74.33333333333333%	6	C:dynein complex; F:ATP binding; F:nucleotide binding; F:microtubule motor activity; F:nucleoside-triphosphatase activity; P:microtubule-based movement			dynein heavy chain	4982	gi|353232677|emb|CCD80032.1|hypothetical protein Smp_153330 [Schistosoma mansoni]	CCD80032	8.09732E-10	88	66.2402	42	37	#N/A	N/A	x
smansoni_v5_Schisto_mansoni.Chr_1_17694290_17713675_plus!10955		10955							SignalP-NN(euk) (SIGNALP), tmhmm (TMHMM)	#N/A	#N/A	#N/A	#N/A	#N/A	#N/A	#N/A	#N/A	#N/A	#N/A	N/A	x
smansoni_v5_Schisto_mansoni.Chr_1_17694290_17713675_plus!9826		9826							SignalP-NN(euk) (SIGNALP), tmhmm (TMHMM)	#N/A	#N/A	#N/A	#N/A	#N/A	#N/A	#N/A	#N/A	#N/A	#N/A	N/A	x
smansoni_v5_Schisto_mansoni.Chr_1_17694440_17694895_plus!423	hypothetical protein Smp_172790 [Schistosoma mansoni]	423	3	1.89032E-98	88.66666666666667%	0	-			hypothetical protein Smp_172790 [Schistosoma mansoni]	423	gi|353228955|emb|CCD75126.1|hypothetical protein Smp_172790 [Schistosoma mansoni]	CCD75126	1.89032E-98	100	290.041	140	140	#N/A	N/A	x
smansoni_v5_Schisto_mansoni.Chr_1_17705230_17713675_plus!8383		8383							SignalP-NN(euk) (SIGNALP), tmhmm (TMHMM)	#N/A	#N/A	#N/A	#N/A	#N/A	#N/A	#N/A	#N/A	#N/A	#N/A	N/A	x
smansoni_v5_Schisto_mansoni.Chr_1_44146238_44148296_plus!640	dynein light chain	640	20	3.03448E-46	87.6%	5	C:dynein complex; C:cytoplasm; P:microtubule-based process; C:microtubule; F:motor activity	-		dynein light chain	640	gi|189502996|gb|ACE06879.1|unknown [Schistosoma japonicum] >gi|226470412|emb|CAX70486.1| Dynein light chain [Schistosoma japonicum] >gi|226470414|emb|CAX70487.1| Dynein light chain [Schistosoma japonicum] >gi|226470416|emb|CAX70488.1| Dynein light chain [Schistosoma japonicum] >gi|226470418|emb|CAX70489.1| Dynein light chain [Schistosoma japonicum]	ACE06879	3.03448E-46	92	158.303	89	82	#N/A	N/A	x
smansoni_v5_Schisto_mansoni.Chr_1_44401179_44448779_plus!1733	sjchgc02675 protein	1733	2	2.6916E-166	91.5%	0	-			sjchgc02675 protein	1733	gi|256053261|ref|XP_002570117.1|hypothetical protein [Schistosoma mansoni] >gi|353229904|emb|CCD76075.1| hypothetical protein Smp_176380 [Schistosoma mansoni]	XP_002570117	2.6916E-166	100	486.108	289	289	x	x	x
smansoni_v5_Schisto_mansoni.Chr_1_46539441_46545415_plus!1182	signal recognition particle 72 kda subunit	1182	20	0.0	68.5%	3	P:SRP-dependent cotranslational protein targeting to membrane; C:signal recognition particle, endoplasmic reticulum targeting; F:7S RNA binding	-		signal recognition particle 72 kda subunit	1182	gi|353229962|emb|CCD76133.1|putative signal recognition particle 72 kDa subunit [Schistosoma mansoni]	CCD76133	0.0	100	664.84	381	381	x	x	x
smansoni_v5_Schisto_mansoni.Chr_1_46582137_46609355_plus!2347	sulfite mitochondrial-like	2347	20	0.0	57.8%	5	F:oxidoreductase activity; F:electron carrier activity; F:molybdenum ion binding; F:heme binding; P:oxidation-reduction process	-		sulfite mitochondrial-like	2347	gi|256079748|ref|XP_002576147.1|sulfite reductase [Schistosoma mansoni]	XP_002576147	0.0	90	602.438	344	313	x	x	x
smansoni_v5_Schisto_mansoni.Chr_1_46590367_46609355_plus!1856	probable sulfite mitochondrial-like	1856	20	0.0	62.85%	9	C:mitochondrial intermembrane space; P:response to nutrient; F:electron carrier activity; F:sulfite oxidase activity; F:molybdenum ion binding; F:heme binding; F:molybdopterin cofactor binding; C:cytosol; P:oxidation-reduction process	EC:1.8.3.1		probable sulfite mitochondrial-like	1856	gi|256079748|ref|XP_002576147.1|sulfite reductase [Schistosoma mansoni]	XP_002576147	0.0	99	597.045	313	312
smansoni_v5_Schisto_mansoni.Chr_1_46607301_46609355_plus!768	sulfite oxidase	768	20	2.51935E-75	60.65%	5	F:heme binding; F:oxidoreductase activity; F:molybdenum ion binding; F:electron carrier activity; P:oxidation-reduction process	-		sulfite oxidase	768	gi|256079748|ref|XP_002576147.1|sulfite reductase [Schistosoma mansoni]	XP_002576147	2.51935E-75	98	249.595	121	119
smansoni_v5_Schisto_mansoni.Chr_1_46616409_46659956_plus!4629	low quality protein: neuroglian-like	4629	20	0.0	56.45%	0	-			low quality protein: neuroglian-like	4629	gi|353229965|emb|CCD76136.1|septate junction protein [Schistosoma mansoni]	CCD76136	0.0	100	2703.32	1354	1354	x	x	x
smansoni_v5_Schisto_mansoni.Chr_1_46662632_46674489_plus!2934	dc-stamp domain-containing protein 1	2934	5	0.0	65.4%	1	C:integral to membrane			dc-stamp domain-containing protein 1	2934	gi|353229966|emb|CCD76137.1|hypothetical protein Smp_148030 [Schistosoma mansoni]	CCD76137	0.0	100	1915.58	961	961	x	x	x
smansoni_v5_Schisto_mansoni.Chr_1_46701787_46701853_plus!67	---NA---	67	0			0	-			#N/A	#N/A	#N/A	#N/A	#N/A	#N/A	#N/A	#N/A	#N/A	#N/A	N/A	x
smansoni_v5_Schisto_mansoni.Chr_1_46707849_46707915_plus!67	---NA---	67	0			0	-			#N/A	#N/A	#N/A	#N/A	#N/A	#N/A	#N/A	#N/A	#N/A	#N/A	N/A	x
smansoni_v5_Schisto_mansoni.Chr_1_46743553_46757361_plus!900	sjchgc05246 protein	900	9	0.0	71.55555555555556%	0	-			sjchgc05246 protein	900	gi|256079756|ref|XP_002576151.1|hypothetical protein [Schistosoma mansoni] >gi|353229968|emb|CCD76139.1| hypothetical protein Smp_048380 [Schistosoma mansoni]	XP_002576151	0.0	100	588.571	299	299	#N/A	N/A	x
smansoni_v5_Schisto_mansoni.Chr_1_47491244_47491310_plus!67	---NA---	67	0			0	-			#N/A	#N/A	#N/A	#N/A	#N/A	#N/A	#N/A	#N/A	#N/A	#N/A	N/A	x
smansoni_v5_Schisto_mansoni.Chr_1_47645524_47645597_plus!74	---NA---	74	0			0	-			#N/A	#N/A	#N/A	#N/A	#N/A	#N/A	#N/A	#N/A	#N/A	#N/A	N/A	x
smansoni_v5_Schisto_mansoni.Chr_1_47680516_47691858_plus!1902	protein phosphatase-5	1902	20	0.0	81.25%	6	C:cytoplasm; P:mitotic cell cycle; F:metal ion binding; F:protein serine/threonine phosphatase activity; P:protein dephosphorylation; C:nucleus	-		protein phosphatase-5	1902	gi|256087899|ref|XP_002580099.1|protein phosphatase-5 [Schistosoma mansoni] >gi|353229991|emb|CCD76162.1| putative protein phosphatase-5 [Schistosoma mansoni]	XP_002580099	0.0	99	512.686	253	252	#N/A	N/A	x
smansoni_v5_Schisto_mansoni.Chr_1_2528922_2535088_-!1335	hypothetical protein [Schistosoma mansoni]	1335	1	0.0	100.0%	0	-			hypothetical protein [Schistosoma mansoni]	1335	gi|256087670|ref|XP_002579988.1|hypothetical protein [Schistosoma mansoni] >gi|353228488|emb|CCD74659.1| hypothetical protein Smp_171060 [Schistosoma mansoni]	XP_002579988	0.0	100	551.592	272	272	x	x	x
smansoni_v5_Schisto_mansoni.Chr_1_2552862_2563374_-!2494	novel protein containing mif4g and ma3 domains	2494	20	0.0	76.2%	3	P:regulation of nuclear mRNA splicing, via spliceosome; F:RNA binding; C:catalytic step 2 spliceosome	-		novel protein containing mif4g and ma3 domains	2494	gi|353228489|emb|CCD74660.1|putative cell cycle control protein cwf22 [Schistosoma mansoni]	CCD74660	0.0	100	1052.35	599	599	x	x	x
smansoni_v5_Schisto_mansoni.Chr_1_2613980_2616024_-!469	hypothetical protein Smp_171090.1 [Schistosoma mansoni]	469	2	5.73174E-40	99.0%	0	-			hypothetical protein Smp_171090.1 [Schistosoma mansoni]	469	gi|353228492|emb|CCD74663.1|hypothetical protein Smp_171090.1 [Schistosoma mansoni]	CCD74663	5.73174E-40	100	139.428	67	67	x	x	x
smansoni_v5_Schisto_mansoni.Chr_1_2617318_2617542_-!225	hypothetical protein Smp_196980 [Schistosoma mansoni]	225	2	2.83879E-28	97.5%	0	-			hypothetical protein Smp_196980 [Schistosoma mansoni]	225	gi|353228493|emb|CCD74664.1|hypothetical protein Smp_196980 [Schistosoma mansoni]	CCD74664	2.83879E-28	100	106.301	74	74	x	x	x
smansoni_v5_Schisto_mansoni.Chr_1_2625926_2625976_-!51	---NA---	51	0			0	-			#N/A	#N/A	#N/A	#N/A	#N/A	#N/A	#N/A	#N/A	#N/A	#N/A	N/A	x
smansoni_v5_Schisto_mansoni.Chr_1_2627360_2628892_-!615	ribosomal protein l13	615	20	1.58504E-112	84.45%	4	C:ribosome; F:structural constituent of ribosome; F:hydrolase activity; P:translation	-		ribosomal protein l13	615	gi|256074769|ref|XP_002573695.1|60S ribosomal protein L13 [Schistosoma mansoni] >gi|353228495|emb|CCD74666.1| putative 60s ribosomal protein L13 (BBC1 protein homolog) [Schistosoma mansoni]	XP_002573695	1.58504E-112	100	331.257	187	187	#N/A	N/A	x
smansoni_v5_Schisto_mansoni.Chr_1_2637224_2637294_-!71	---NA---	71	0			0	-			#N/A	#N/A	#N/A	#N/A	#N/A	#N/A	#N/A	#N/A	#N/A	#N/A	N/A	x
smansoni_v5_Schisto_mansoni.Chr_1_2696480_2696545_-!66	---NA---	66	0			0	-			#N/A	#N/A	#N/A	#N/A	#N/A	#N/A	#N/A	#N/A	#N/A	#N/A	N/A	x
smansoni_v5_Schisto_mansoni.Chr_1_2741328_2746974_-!405	sjchgc04025 protein	405	6	7.95457E-87	78.0%	0	-			sjchgc04025 protein	405	gi|256081095|ref|XP_002576809.1|hypothetical protein [Schistosoma mansoni] >gi|353228497|emb|CCD74668.1| hypothetical protein Smp_151640 [Schistosoma mansoni]	XP_002576809	7.95457E-87	100	259.996	134	134	#N/A	N/A	x
smansoni_v5_Schisto_mansoni.Chr_1_2765571_2776167_-!1598	ctd nuclear envelope phosphatase 1	1598	20	3.17793E-163	85.7%	9	P:protein dephosphorylation; P:nuclear envelope organization; C:nuclear membrane; C:integral to membrane; F:protein serine/threonine phosphatase activity; P:nervous system development; P:cell differentiation; C:perinuclear region of cytoplasm; C:endoplasmic reticulum membrane	-		ctd nuclear envelope phosphatase 1	1598	gi|256081097|ref|XP_002576810.1|dullard protein [Schistosoma mansoni] >gi|353228498|emb|CCD74669.1| putative dullard protein [Schistosoma mansoni]	XP_002576810	3.17793E-163	100	474.937	245	245	x	x	x
smansoni_v5_Schisto_mansoni.Chr_1_2792221_2792287_-!67	---NA---	67	0			0	-			#N/A	#N/A	#N/A	#N/A	#N/A	#N/A	#N/A	#N/A	#N/A	#N/A	N/A	x
smansoni_v5_Schisto_mansoni.Chr_1_2796653_2807727_-!501	mitochondrial import inner membrane translocase subunit tim14	501	20	6.9343E-117	75.6%	1	F:heat shock protein binding	-		mitochondrial import inner membrane translocase subunit tim14	501	gi|256081101|ref|XP_002576812.1|hypothetical protein [Schistosoma mansoni] >gi|353228500|emb|CCD74671.1| hypothetical protein Smp_151650 [Schistosoma mansoni]	XP_002576812	6.9343E-117	100	338.961	166	166	#N/A	N/A	x
smansoni_v5_Schisto_mansoni.Chr_1_2819578_2819644_-!67	---NA---	67	0			0	-			#N/A	#N/A	#N/A	#N/A	#N/A	#N/A	#N/A	#N/A	#N/A	#N/A	N/A	x
smansoni_v5_Schisto_mansoni.Chr_1_2872180_2872246_-!67	---NA---	67	0			0	-			#N/A	#N/A	#N/A	#N/A	#N/A	#N/A	#N/A	#N/A	#N/A	#N/A	N/A	x
smansoni_v5_Schisto_mansoni.Chr_1_2875769_2875840_-!72	---NA---	72	0			0	-			#N/A	#N/A	#N/A	#N/A	#N/A	#N/A	#N/A	#N/A	#N/A	#N/A	N/A	x
smansoni_v5_Schisto_mansoni.Chr_1_2937326_2941536_-!808	upf0539 protein c7orf59 homolog	808	20	2.79866E-117	62.15%	0	-			upf0539 protein c7orf59 homolog	808	gi|256081113|ref|XP_002576818.1|hypothetical protein [Schistosoma mansoni] >gi|353228506|emb|CCD74677.1| hypothetical protein Smp_055450 [Schistosoma mansoni]	XP_002576818	2.79866E-117	100	344.354	165	165	#N/A	N/A	x
smansoni_v5_Schisto_mansoni.Chr_1_2991773_2991976_-!204	unnamed protein product [Schistosoma mansoni]	204	1	1.22118E-41	100.0%	0	-			unnamed protein product [Schistosoma mansoni]	204	gi|353228507|emb|CCD74678.1|unnamed protein product [Schistosoma mansoni]	CCD74678	1.22118E-41	100	140.198	67	67	x	x	x
smansoni_v5_Schisto_mansoni.Chr_1_17541081_17543668_-!2551	zinc finger protein 280b-like	2551	20	0.0	49.95%	2	F:zinc ion binding; C:intracellular	-		zinc finger protein 280b-like	2551	gi|353228952|emb|CCD75123.1|unnamed protein product [Schistosoma mansoni]	CCD75123	0.0	100	967.222	465	465	x	x	x
smansoni_v5_Schisto_mansoni.Chr_1_17626073_17674270_-!6915	general transcription factor polypeptide alpha	6915	20	0.0	49.8%	1	C:intracellular part	-		general transcription factor polypeptide alpha	6915	gi|256074269|ref|XP_002573448.1|hypothetical protein [Schistosoma mansoni] >gi|353228954|emb|CCD75125.1| hypothetical protein Smp_133040 [Schistosoma mansoni]	XP_002573448	0.0	98	3045.76	1559	1541	x	x	x
smansoni_v5_Schisto_mansoni.Chr_1_17626147_17627167_-!1021	---NA---	1021	0			0	-			#N/A	#N/A	#N/A	#N/A	#N/A	#N/A	#N/A	#N/A	#N/A	#N/A	N/A	x
smansoni_v5_Schisto_mansoni.Chr_1_17632769_17674222_-!5745	general transcription factor polypeptide alpha	5745	20	0.0	49.7%	1	C:intracellular part	-		general transcription factor polypeptide alpha	5745	gi|256074269|ref|XP_002573448.1|hypothetical protein [Schistosoma mansoni] >gi|353228954|emb|CCD75125.1| hypothetical protein Smp_133040 [Schistosoma mansoni]	XP_002573448	0.0	100	3820.4	1914	1914	#N/A	N/A	x
smansoni_v5_Schisto_mansoni.Chr_1_17703594_17723462_-!5539	chy zinc finger family protein	5539	20	0.0	62.45%	2	F:nucleic acid binding; F:zinc ion binding	-		chy zinc finger family protein	5539	gi|256088194|ref|XP_002580237.1|hypothetical protein [Schistosoma mansoni] >gi|353228956|emb|CCD75127.1| hypothetical protein Smp_172780 [Schistosoma mansoni]	XP_002580237	0.0	100	1713.35	860	860	x	x	x
smansoni_v5_Schisto_mansoni.Chr_1_44152448_44156525_-!455	dynein light chain	455	20	4.00002E-13	57.2%	3	C:microtubule cytoskeleton; C:protein complex; C:cytoskeletal part	-		dynein light chain	455	gi|2842736|sp|Q94748.1|DYL2_SCHMARecName: Full=Probable dynein light chain; AltName: Full=T-cell-stimulating antigen SM10 >gi|1580810|emb|CAA67208.1| T-cell-stimulating antigen [Schistosoma mansoni] >gi|353229896|emb|CCD76067.1| unnamed protein product [Schistosoma mansoni]	Q94748	4.00002E-13	60	70.0922	88	53	x	x	x
smansoni_v5_Schisto_mansoni.Chr_1_44182988_44227830_-!2859	endoplasmic reticulum aminopeptidase 1	2859	20	0.0	67.9%	15	P:angiogenesis; P:regulation of biological process; F:zinc ion binding; P:membrane protein ectodomain proteolysis; P:antigen processing and presentation of endogenous peptide antigen via MHC class I; P:regulation of blood pressure; F:aminopeptidase activity; F:interleukin-6 receptor binding; P:response to bacterium; C:endoplasmic reticulum lumen; C:membrane part; F:metalloexopeptidase activity; F…	EC:3.4.11.0; EC:3.4.21.0		endoplasmic reticulum aminopeptidase 1	2859	gi|353229897|emb|CCD76068.1|aminopeptidase PILS (M01 family) [Schistosoma mansoni]	CCD76068	0.0	100	1963.73	952	952	x	x	x
smansoni_v5_Schisto_mansoni.Chr_1_44267294_44267360_-!67	---NA---	67	0			0	-			#N/A	#N/A	#N/A	#N/A	#N/A	#N/A	#N/A	#N/A	#N/A	#N/A	N/A	x
smansoni_v5_Schisto_mansoni.Chr_1_44292743_44305077_-!243	hypothetical protein [Schistosoma mansoni]	243	1	3.40665E-51	100.0%	0	-			hypothetical protein [Schistosoma mansoni]	243	gi|256088266|ref|XP_002580267.1|hypothetical protein [Schistosoma mansoni] >gi|353229900|emb|CCD76071.1| hypothetical protein Smp_173040 [Schistosoma mansoni]	XP_002580267	3.40665E-51	100	165.236	80	80	#N/A	N/A	x
smansoni_v5_Schisto_mansoni.Chr_1_44347519_44353584_-!318	lyr motif-containing protein 7	318	20	7.38436E-68	64.85%	1	C:mitochondrion	-		lyr motif-containing protein 7	318	gi|256088268|ref|XP_002580268.1|hypothetical protein [Schistosoma mansoni] >gi|353229901|emb|CCD76072.1| hypothetical protein Smp_092990 [Schistosoma mansoni]	XP_002580268	7.38436E-68	100	209.534	105	105	x	x	x
smansoni_v5_Schisto_mansoni.Chr_1_44354879_44373995_-!2008	protein prune homolog	2008	3	0.0	81.0%	3	C:cytoplasm; F:pyrophosphatase activity; F:manganese ion binding	-		protein prune homolog	2008	gi|256088270|ref|XP_002580269.1|hypothetical protein [Schistosoma mansoni] >gi|353229902|emb|CCD76073.1| hypothetical protein Smp_173050.2 [Schistosoma mansoni]	XP_002580269	0.0	100	799.275	437	437	x	x	x
smansoni_v5_Schisto_mansoni.Chr_1_44426229_44487354_-!4931	protocadherin alpha-7-like	4931	20	0.0	52.3%	4	C:integral to membrane; P:homophilic cell adhesion; F:calcium ion binding; C:plasma membrane	-		protocadherin alpha-7-like	4931	gi|353229905|emb|CCD76076.1|putative cadherin [Schistosoma mansoni]	CCD76076	0.0	100	1327.77	649	649	x	x	x
smansoni_v5_Schisto_mansoni.Chr_1_46551993_46554797_-!958	e3 ubiquitin-protein ligase shprh	958	20	1.20717E-141	69.8%	5	P:cellular process; F:zinc ion binding; F:DNA binding; F:ATP binding; F:helicase activity	-		e3 ubiquitin-protein ligase shprh	958	gi|256079746|ref|XP_002576146.1|snf2 histone linker phd ring helicase [Schistosoma mansoni]	XP_002576146	1.20717E-141	100	447.588	215	215	x	x	x
smansoni_v5_Schisto_mansoni.Chr_1_46551993_46556602_-!1779	snf2 histone linker phd ring helicase	1779	20	0.0	58.8%	4	F:zinc ion binding; F:DNA binding; F:ATP binding; F:helicase activity	-		snf2 histone linker phd ring helicase	1779	gi|353229963|emb|CCD76134.1|putative snf2 histone linker phd ring helicase [Schistosoma mansoni]	CCD76134	0.0	100	860.522	411	411	x	x	x
smansoni_v5_Schisto_mansoni.Chr_1_46636809_46636875_-!67	---NA---	67	0			0	-			#N/A	#N/A	#N/A	#N/A	#N/A	#N/A	#N/A	#N/A	#N/A	#N/A	N/A	x
smansoni_v5_Schisto_mansoni.Chr_1_46679181_46689334_-!2223	dc-stamp domain-containing protein 1	2223	20	0.0	47.0%	1	C:integral to membrane	-		dc-stamp domain-containing protein 1	2223	gi|256079754|ref|XP_002576150.1|hypothetical protein [Schistosoma mansoni] >gi|353229967|emb|CCD76138.1| hypothetical protein Smp_148040 [Schistosoma mansoni]	XP_002576150	0.0	100	1469.14	740	740	#N/A	N/A	x
smansoni_v5_Schisto_mansoni.Chr_1_46699970_46700036_-!67	---NA---	67	0			0	-			#N/A	#N/A	#N/A	#N/A	#N/A	#N/A	#N/A	#N/A	#N/A	#N/A	N/A	x
smansoni_v5_Schisto_mansoni.Chr_1_46740689_46740760_-!72	---NA---	72	0			0	-			#N/A	#N/A	#N/A	#N/A	#N/A	#N/A	#N/A	#N/A	#N/A	#N/A	N/A	x
smansoni_v5_Schisto_mansoni.Chr_1_46741333_46741404_-!72	---NA---	72	0			0	-			#N/A	#N/A	#N/A	#N/A	#N/A	#N/A	#N/A	#N/A	#N/A	#N/A	N/A	x
smansoni_v5_Schisto_mansoni.Chr_1_47476921_47481260_-!2755	proviral integration site 1	2755	20	0.0	75.5%	11	F:manganese ion binding; P:multicellular organismal development; P:negative regulation of apoptotic process; P:cell proliferation; C:cytoplasm; P:protein autophosphorylation; P:negative regulation of sequence-specific DNA binding transcription factor activity; F:protein serine/threonine kinase activity; P:positive regulation of cyclin-dependent protein kinase activity involved in G1/S; F:transcri…	EC:2.7.11.0		proviral integration site 1	2755	gi|256087903|ref|XP_002580101.1|serine/threonine protein kinase [Schistosoma mansoni] >gi|353229989|emb|CCD76160.1| serine/threonine protein kinase [Schistosoma mansoni]	XP_002580101	0.0	100	842.417	499	499	#N/A	N/A	x
smansoni_v5_Schisto_mansoni.Chr_1_47476921_47487251_-!3414	serine threonine protein kinase	3414	20	0.0	70.35%	11	F:manganese ion binding; P:multicellular organismal development; P:negative regulation of apoptotic process; P:cell proliferation; C:cytoplasm; P:protein autophosphorylation; P:negative regulation of sequence-specific DNA binding transcription factor activity; F:protein serine/threonine kinase activity; P:positive regulation of cyclin-dependent protein kinase activity involved in G1/S; F:transcri…	EC:2.7.11.0		serine threonine protein kinase	3414	gi|256087903|ref|XP_002580101.1|serine/threonine protein kinase [Schistosoma mansoni] >gi|353229989|emb|CCD76160.1| serine/threonine protein kinase [Schistosoma mansoni]	XP_002580101	0.0	100	1279.23	705	705
smansoni_v5_Schisto_mansoni.Chr_1_47477912_47486929_-!2217	a chain exploitation of hydrogen bonding constraints and flat hydrophobic energy landscapes in pim-1 kinase needle screening and inhibitor design	2217	20	0.0	66.9%	10	F:manganese ion binding; P:negative regulation of apoptotic process; P:cell proliferation; C:cytoplasm; P:protein autophosphorylation; P:negative regulation of sequence-specific DNA binding transcription factor activity; F:protein serine/threonine kinase activity; P:positive regulation of cyclin-dependent protein kinase activity involved in G1/S; F:transcription factor binding; F:ATP binding	EC:2.7.11.0		a chain exploitation of hydrogen bonding constraints and flat hydrophobic energy landscapes in pim-1 kinase needle screening and inhibitor design	2217	gi|256087903|ref|XP_002580101.1|serine/threonine protein kinase [Schistosoma mansoni] >gi|353229989|emb|CCD76160.1| serine/threonine protein kinase [Schistosoma mansoni]	XP_002580101	0.0	100	698.353	432	432
smansoni_v5_Schisto_mansoni.Chr_1_47478210_47486929_-!2118	serine threonine-protein kinase pim-1	2118	20	0.0	70.35%	11	F:manganese ion binding; P:multicellular organismal development; P:negative regulation of apoptotic process; P:cell proliferation; C:cytoplasm; P:protein autophosphorylation; P:negative regulation of sequence-specific DNA binding transcription factor activity; F:protein serine/threonine kinase activity; P:positive regulation of cyclin-dependent protein kinase activity involved in G1/S; F:transcri…	EC:2.7.11.0		serine threonine-protein kinase pim-1	2118	gi|256087903|ref|XP_002580101.1|serine/threonine protein kinase [Schistosoma mansoni] >gi|353229989|emb|CCD76160.1| serine/threonine protein kinase [Schistosoma mansoni]	XP_002580101	0.0	100	1279.23	705	705
smansoni_v5_Schisto_mansoni.Chr_1_47598825_47629302_-!1543	protein sec13 homolog	1543	20	0.0	67.7%	6	P:transmembrane transport; C:protein complex; C:integral to membrane; C:cytoplasmic part; P:ER to Golgi vesicle-mediated transport; C:nuclear envelope	-		protein sec13 homolog	1543	gi|256087901|ref|XP_002580100.1|protein transport protein Sec13 [Schistosoma mansoni] >gi|353229990|emb|CCD76161.1| putative protein transport protein Sec13 [Schistosoma mansoni]	XP_002580100	0.0	99	697.582	385	384	x	x	x
smansoni_v5_Schisto_mansoni.Chr_1_47640512_47647876_-!1869	glucose-6-phosphate translocase	1869	20	8.76116E-38	69.4%	19	P:neutrophil chemotaxis; P:lactate metabolic process; P:steroid metabolic process; C:integral to endoplasmic reticulum membrane; P:positive regulation of catalytic activity; P:cellular calcium ion homeostasis; P:respiratory burst; P:post-embryonic hemopoiesis; P:neutrophil homeostasis; P:glycogen metabolic process; P:glucose-6-phosphate transport; F:glucose-6-phosphate transmembrane transporter a…	-		glucose-6-phosphate translocase	1869	gi|256087901|ref|XP_002580100.1|protein transport protein Sec13 [Schistosoma mansoni] >gi|353229990|emb|CCD76161.1| putative protein transport protein Sec13 [Schistosoma mansoni]	XP_002580100	8.76116E-38	87	158.688	142	124
smansoni_v5_Schisto_mansoni.Chr_1_2639367_2639762_.!396	unnamed protein product [Schistosoma mansoni]	396	1	1.83464E-14	87.0%	0	-			unnamed protein product [Schistosoma mansoni]	396	gi|350855058|emb|CCD58216.1|unnamed protein product [Schistosoma mansoni]	CCD58216	1.83464E-14	87	72.7886	40	35	x	x	x
smansoni_v5_Schisto_mansoni.Chr_1_2664999_2665649_.!651	rab6-interacting protein 2 elks erc	651	6	1.37051E-28	74.5%	1	F:binding			rab6-interacting protein 2 elks erc	651	gi|256080397|ref|XP_002576468.1|hypothetical protein [Schistosoma mansoni] >gi|350645553|emb|CCD59793.1| hypothetical protein Smp_051670 [Schistosoma mansoni]	XP_002576468	1.37051E-28	72	113.235	91	66	x	x	x
smansoni_v5_Schisto_mansoni.Chr_1_2665732_2666226_.!495	---NA---	495	0			0	-			#N/A	#N/A	#N/A	#N/A	#N/A	#N/A	#N/A	#N/A	#N/A	#N/A	N/A	x
smansoni_v5_Schisto_mansoni.Chr_1_2666294_2667200_.!907	hypothetical protein [Schistosoma mansoni]	907	2	1.24888E-9	71.5%	1	F:binding			hypothetical protein [Schistosoma mansoni]	907	gi|256071085|ref|XP_002571872.1|hypothetical protein [Schistosoma mansoni]	XP_002571872	1.24888E-9	75	67.3958	53	40	#N/A	N/A	x
smansoni_v5_Schisto_mansoni.Chr_1_2667283_2667503_.!221	dentin sialoprotein ]	221	5	5.73988E-10	74.0%	3	F:ATPase activity; P:ATP catabolic process; F:ATP binding	EC:3.6.1.3		dentin sialoprotein ]	221	gi|350644522|emb|CCD60757.1|Dentin sialoprotein (DSP)], putative [Schistosoma mansoni]	CCD60757	5.73988E-10	80	63.1586	36	29	x	x	x
smansoni_v5_Schisto_mansoni.Chr_1_2669595_2670151_.!557	---NA---	557	0			0	-			#N/A	#N/A	#N/A	#N/A	#N/A	#N/A	#N/A	#N/A	#N/A	#N/A	N/A	x
smansoni_v5_Schisto_mansoni.Chr_1_2748707_2750336_.!1630	---NA---	1630	0			0	-			#N/A	#N/A	#N/A	#N/A	#N/A	#N/A	#N/A	#N/A	#N/A	#N/A	N/A	x
smansoni_v5_Schisto_mansoni.Chr_1_2780046_2780939_.!894	reverse transcriptase	894	20	1.1326E-88	64.15%	4	F:RNA binding; P:RNA-dependent DNA replication; F:endonuclease activity; F:RNA-directed DNA polymerase activity			reverse transcriptase	894	gi|5597017|gb|AAC24982.2|reverse transcriptase [synthetic construct]	AAC24982	1.1326E-88	65	235.343	233	153	#N/A	N/A	x
smansoni_v5_Schisto_mansoni.Chr_1_2857068_2857785_.!718	endonuclease-reverse transcriptase	718	20	6.8586E-80	71.0%	4	F:endonuclease activity; F:RNA binding; F:RNA-directed DNA polymerase activity; P:RNA-dependent DNA replication	EC:2.7.7.49		endonuclease-reverse transcriptase	718	gi|67625701|tpe|CAJ00236.1|TPA: endonuclease-reverse transcriptase [Schistosoma mansoni]	CAJ00236	6.8586E-80	81	268.47	219	178	x	x	x
smansoni_v5_Schisto_mansoni.Chr_1_2906308_2906559_.!252	---NA---	252	0			0	-			#N/A	#N/A	#N/A	#N/A	#N/A	#N/A	#N/A	#N/A	#N/A	#N/A	N/A	x
smansoni_v5_Schisto_mansoni.Chr_1_2924614_2924855_.!242	unnamed protein product [Schistosoma mansoni]	242	2	2.9069E-10	73.0%	0	-			unnamed protein product [Schistosoma mansoni]	242	gi|350855055|emb|CCD58213.1|unnamed protein product [Schistosoma mansoni]	CCD58213	2.9069E-10	75	59.6918	41	31	#N/A	N/A	x
smansoni_v5_Schisto_mansoni.Chr_1_2929273_2930587_.!1315	protein phosphatase methylesterase 1 (s33 family)	1315	7	8.10738E-18	74.71428571428571%	2	F:nucleoside-triphosphatase activity; F:nucleotide binding	EC:3.6.1.15		protein phosphatase methylesterase 1 (s33 family)	1315	gi|353231734|emb|CCD79089.1|protein phosphatase methylesterase 1 (S33 family) [Schistosoma mansoni]	CCD79089	8.10738E-18	88	94.3597	54	48	x	x	x
smansoni_v5_Schisto_mansoni.Chr_1_3000049_3000278_.!230	---NA---	230	0			0	-			#N/A	#N/A	#N/A	#N/A	#N/A	#N/A	#N/A	#N/A	#N/A	#N/A	N/A	x
smansoni_v5_Schisto_mansoni.Chr_1_3000329_3001184_.!856	dynein heavy	856	3	1.31636E-9	79.66666666666667%	4	P:microtubule-based movement; C:dynein complex; F:ATP binding; F:microtubule motor activity	-		dynein heavy	856	gi|353232677|emb|CCD80032.1|hypothetical protein Smp_153330 [Schistosoma mansoni]	CCD80032	1.31636E-9	81	61.6178	43	35	#N/A	N/A	x
smansoni_v5_Schisto_mansoni.Chr_1_17575173_17576225_.!1053	---NA---	1053	0			0	-			#N/A	#N/A	#N/A	#N/A	#N/A	#N/A	#N/A	#N/A	#N/A	#N/A	N/A	x
smansoni_v5_Schisto_mansoni.Chr_1_17576725_17577147_.!423	---NA---	423	0			0	-			#N/A	#N/A	#N/A	#N/A	#N/A	#N/A	#N/A	#N/A	#N/A	#N/A	N/A	x
smansoni_v5_Schisto_mansoni.Chr_1_17577377_17577568_.!192	---NA---	192	0			0	-			#N/A	#N/A	#N/A	#N/A	#N/A	#N/A	#N/A	#N/A	#N/A	#N/A	N/A	x
smansoni_v5_Schisto_mansoni.Chr_1_17578255_17578546_.!292	sjchgc07642 protein	292	1	3.88261E-4	59.0%	0	-			sjchgc07642 protein	292	gi|76163020|gb|AAX30776.2|SJCHGC07642 protein [Schistosoma japonicum]	AAX30776	3.88261E-4	59	43.1282	52	31	#N/A	N/A	x
smansoni_v5_Schisto_mansoni.Chr_1_17591854_17592829_.!976	---NA---	976	0			0	-			#N/A	#N/A	#N/A	#N/A	#N/A	#N/A	#N/A	#N/A	#N/A	#N/A	N/A	x
smansoni_v5_Schisto_mansoni.Chr_1_17597031_17598530_.!1500	---NA---	1500	0			0	-			#N/A	#N/A	#N/A	#N/A	#N/A	#N/A	#N/A	#N/A	#N/A	#N/A	N/A	x
smansoni_v5_Schisto_mansoni.Chr_1_17598705_17602376_.!3672	---NA---	3672	0			0	-			#N/A	#N/A	#N/A	#N/A	#N/A	#N/A	#N/A	#N/A	#N/A	#N/A	N/A	x
smansoni_v5_Schisto_mansoni.Chr_1_17698074_17699152_.!1079	sjchgc03699 protein	1079	5	9.45955E-15	77.4%	0	-			sjchgc03699 protein	1079	gi|256085468|ref|XP_002578943.1|hypothetical protein [Schistosoma mansoni] >gi|353233506|emb|CCD80861.1| hypothetical protein Smp_077690 [Schistosoma mansoni]	XP_002578943	9.45955E-15	87	77.7962	47	41	#N/A	N/A	x
smansoni_v5_Schisto_mansoni.Chr_1_17699755_17700265_.!511	unnamed protein product [Schistosoma mansoni]	511	8	1.33309E-53	81.25%	0	-			unnamed protein product [Schistosoma mansoni]	511	gi|350644012|emb|CCD58337.1|unnamed protein product [Schistosoma mansoni]	CCD58337	1.33309E-53	79	95.5153	73	58	x	x	x
smansoni_v5_Schisto_mansoni.Chr_1_44409327_44409687_.!361	---NA---	361	0			0	-			#N/A	#N/A	#N/A	#N/A	#N/A	#N/A	#N/A	#N/A	#N/A	#N/A	N/A	x
smansoni_v5_Schisto_mansoni.Chr_1_44500396_44500685_.!290	---NA---	290	0			0	-			#N/A	#N/A	#N/A	#N/A	#N/A	#N/A	#N/A	#N/A	#N/A	#N/A	N/A	x
smansoni_v5_Schisto_mansoni.Chr_1_47464507_47464932_.!426	sjchgc02223 protein	426	5	7.02435E-28	77.4%	3	P:RNA metabolic process; P:translational initiation; F:translation initiation factor activity	-		sjchgc02223 protein	426	gi|256070576|ref|XP_002571619.1|hypothetical protein [Schistosoma mansoni] >gi|350646375|emb|CCD58968.1| Hypothetical protein, putative [Schistosoma mansoni]	XP_002571619	7.02435E-28	95	115.161	60	57	#N/A	N/A	x
smansoni_v5_Schisto_mansoni.Chr_1_47467558_47467767_.!210	endonuclease-reverse transcriptase	210	9	4.2856E-16	75.11111111111111%	8	F:endonuclease activity; F:RNA-directed DNA polymerase activity; C:intracellular; P:RNA-dependent DNA replication; F:RNA binding; F:calcium-dependent cysteine-type endopeptidase activity; F:calcium ion binding; P:proteolysis	EC:2.7.7.49		endonuclease-reverse transcriptase	210	gi|256062479|ref|XP_002570337.1|hypothetical protein [Schistosoma mansoni]	XP_002570337	4.2856E-16	77	75.8702	71	55	x	x	x
smansoni_v5_Schisto_mansoni.Chr_2_34433_40414_plus!830	dna replication complex gins protein psf1	830	20	2.08567E-143	64.85%	6	C:cytoplasm; P:DNA replication; C:GINS complex; F:chromatin binding; F:protein binding; P:inner cell mass cell proliferation	-		dna replication complex gins protein psf1	830	gi|256071721|ref|XP_002572187.1|partner of sld5 [Schistosoma mansoni] >gi|353230526|emb|CCD76943.1| putative partner of sld5 [Schistosoma mansoni]	XP_002572187	2.08567E-143	100	412.92	212	212	x	x	x
smansoni_v5_Schisto_mansoni.Chr_2_852162_918661_plus!3249	tetratricopeptide repeat protein 6	3249	20	0.0	47.9%	2	F:binding; F:transferase activity	-		tetratricopeptide repeat protein 6	3249	gi|353230545|emb|CCD76962.1|putative o-linked n-acetylglucosamine transferase, ogt, partial [Schistosoma mansoni]	CCD76962	0.0	100	2141.7	1082	1082	x	x	x
smansoni_v5_Schisto_mansoni.Chr_2_906525_906597_plus!73	---NA---	73	0			0	-			#N/A	#N/A	#N/A	#N/A	#N/A	#N/A	#N/A	#N/A	#N/A	#N/A	N/A	x
smansoni_v5_Schisto_mansoni.Chr_2_940637_941145_plus!441	ribosomal protein s11	441	20	3.80633E-101	83.15%	8	P:viral transcription; P:endocrine pancreas development; F:rRNA binding; F:structural constituent of ribosome; P:mRNA metabolic process; P:translational elongation; C:cytosolic small ribosomal subunit; P:translational termination	-		ribosomal protein s11	441	gi|256076834|ref|XP_002574714.1|ribosomal protein S11 [Schistosoma mansoni] >gi|353230548|emb|CCD76965.1| putative ribosomal protein S11 [Schistosoma mansoni]	XP_002574714	3.80633E-101	100	297.36	146	146	#N/A	N/A	x
smansoni_v5_Schisto_mansoni.Chr_2_2657002_2734564_plus!3101	family c2 unassigned peptidase (c02 family)	3101	20	0.0	76.6%	4	C:intracellular; P:proteolysis; F:calcium-dependent cysteine-type endopeptidase activity; F:calcium ion binding	-		family c2 unassigned peptidase (c02 family)	3101	gi|256087629|ref|XP_002579968.1|family C2 unassigned peptidase (C02 family) [Schistosoma mansoni] >gi|353230605|emb|CCD77022.1| family C2 unassigned peptidase (C02 family) [Schistosoma mansoni]	XP_002579968	0.0	100	1560.81	773	773	x	x	x
smansoni_v5_Schisto_mansoni.Chr_2_2712941_2713012_plus!72	---NA---	72	0			0	-			#N/A	#N/A	#N/A	#N/A	#N/A	#N/A	#N/A	#N/A	#N/A	#N/A	N/A	x
smansoni_v5_Schisto_mansoni.Chr_2_2746144_2749944_plus!727	hypothetical protein [Schistosoma mansoni]	727	1	3.65508E-5	100.0%	0	-			hypothetical protein [Schistosoma mansoni]	727	gi|256087631|ref|XP_002579969.1|hypothetical protein [Schistosoma mansoni] >gi|353230607|emb|CCD77024.1| hypothetical protein Smp_089470 [Schistosoma mansoni]	XP_002579969	3.65508E-5	100	51.6026	66	66	#N/A	N/A	x
smansoni_v5_Schisto_mansoni.Chr_2_44105_160940_-!8930		8930	1	0	1	4	F:ATP binding; P:protein phosphorylation; F:small GTPase regulator activity; F:protein tyrosine kinase activity		IPR000719; IPR001180; IPR002290; IPR011009; IPR017441; IPR020635; G3DSA:1.10.510.10 (GENE3D), G3DSA:3.30.200.20 (GENE3D), PTHR24361 (PANTHER), PTHR24361:SF205 (PANTHER)	null	0	>FakeBlastResult|smansoni_v5_Schisto_mansoni.Chr_2_44105_160940_-!8930	smansoni_v5_Schisto_mansoni.Chr_2_44105_160940_-!8930	0.0	100	1	1	1	x	x	x
smansoni_v5_Schisto_mansoni.Chr_2_46714_160940_-!6348	protein kinase	6348	20	0.0	81.85%	11	P:activation of JUN kinase activity; P:immune response; F:small GTPase regulator activity; C:Golgi apparatus; F:protein serine/threonine kinase activity; P:positive regulation of JNK cascade; P:vesicle targeting; C:plasma membrane; C:soluble fraction; F:ATP binding; F:mitogen-activated protein kinase kinase kinase binding	EC:2.7.11.0		protein kinase	6348	gi|353230528|emb|CCD76945.1|protein kinase [Schistosoma mansoni]	CCD76945	0.0	100	2707.55	1824	1824	x	x	x
smansoni_v5_Schisto_mansoni.Chr_2_837616_842769_-!645	protein pitchfork	645	20	3.21725E-146	50.2%	4	C:microtubule basal body; P:positive regulation of kinase activity; C:trans-Golgi network; P:regulation of cell projection organization			protein pitchfork	645	gi|256076826|ref|XP_002574710.1|hypothetical protein [Schistosoma mansoni] >gi|353230544|emb|CCD76961.1| hypothetical protein Smp_032720 [Schistosoma mansoni]	XP_002574710	3.21725E-146	100	417.542	198	198	x	x	x
smansoni_v5_Schisto_mansoni.Chr_2_872283_872353_-!71	---NA---	71	0			0	-			#N/A	#N/A	#N/A	#N/A	#N/A	#N/A	#N/A	#N/A	#N/A	#N/A	N/A	x
smansoni_v5_Schisto_mansoni.Chr_2_920673_940356_-!2258	guanine nucleotide-binding protein g alpha subunit	2258	20	0.0	81.0%	18	F:signal transducer activity; P:adenylate cyclase-inhibiting G-protein coupled receptor signaling pathway; P:adenosine receptor signaling pathway; P:negative regulation of calcium ion transport via voltage-gated calcium channel activity; C:heterotrimeric G-protein complex; P:cell proliferation; F:GTP binding; P:cell division; P:GTP catabolic process; P:gamma-aminobutyric acid signaling pathway; F…	-		guanine nucleotide-binding protein g alpha subunit	2258	gi|358335867|dbj|GAA54466.1|guanine nucleotide binding protein (G protein) alpha inhibiting activity polypeptide [Clonorchis sinensis]	GAA54466	0.0	91	585.104	352	321	#N/A	N/A	x
smansoni_v5_Schisto_mansoni.Chr_2_945753_952161_-!2993	cassette chromosome recombinase b	2993	3	0.0	88.0%	0	-			cassette chromosome recombinase b	2993	gi|256076836|ref|XP_002574715.1|cassette chromosome recombinase b [Schistosoma mansoni] >gi|353230549|emb|CCD76966.1| putative cassette chromosome recombinase b [Schistosoma mansoni]	XP_002574715	0.0	100	480.33	232	232	x	x	x
smansoni_v5_Schisto_mansoni.Chr_2_2625539_2636970_-!1421	hypothetical protein [Schistosoma mansoni]	1421	2	7.48533E-100	81.0%	0	-			hypothetical protein [Schistosoma mansoni]	1421	gi|256087625|ref|XP_002579966.1|hypothetical protein [Schistosoma mansoni] >gi|353230604|emb|CCD77021.1| hypothetical protein Smp_170940 [Schistosoma mansoni]	XP_002579966	7.48533E-100	100	311.997	171	171	x	x	x
smansoni_v5_Schisto_mansoni.Chr_2_2625539_2644919_-!2060	rab6-interacting protein 2 elks erc	2060	9	7.5187E-153	75.55555555555556%	1	F:binding			rab6-interacting protein 2 elks erc	2060	gi|256087625|ref|XP_002579966.1|hypothetical protein [Schistosoma mansoni] >gi|353230604|emb|CCD77021.1| hypothetical protein Smp_170940 [Schistosoma mansoni]	XP_002579966	7.5187E-153	100	455.292	278	278
smansoni_v5_Schisto_mansoni.Chr_2_2626508_2648136_-!5540	protein phosphatase methylesterase 1 (s33 family)	5540	6	2.09067E-92	74.0%	9	F:ATPase activity; F:ATP binding; F:nucleotide binding; F:nucleoside-triphosphatase activity; P:ATP catabolic process; F:receptor activity; C:membrane; F:extracellular ligand-gated ion channel activity; P:transport			protein phosphatase methylesterase 1 (s33 family)	5540	gi|256087625|ref|XP_002579966.1|hypothetical protein [Schistosoma mansoni] >gi|353230604|emb|CCD77021.1| hypothetical protein Smp_170940 [Schistosoma mansoni]	XP_002579966	2.09067E-92	100	311.997	171	171
smansoni_v5_Schisto_mansoni.Chr_2_2627195_2643950_-!837	hypothetical protein [Schistosoma mansoni]	837	2	4.86094E-159	81.0%	0	-			hypothetical protein [Schistosoma mansoni]	837	gi|256087625|ref|XP_002579966.1|hypothetical protein [Schistosoma mansoni] >gi|353230604|emb|CCD77021.1| hypothetical protein Smp_170940 [Schistosoma mansoni]	XP_002579966	4.86094E-159	100	455.292	278	278
smansoni_v5_Schisto_mansoni.Chr_2_2628629_2644919_-!2388	sjchgc05010 protein	2388	20	1.09244E-142	76.55%	4	F:endonuclease activity; F:RNA binding; F:RNA-directed DNA polymerase activity; P:RNA-dependent DNA replication	EC:2.7.7.49		sjchgc05010 protein	2388	gi|256087625|ref|XP_002579966.1|hypothetical protein [Schistosoma mansoni] >gi|353230604|emb|CCD77021.1| hypothetical protein Smp_170940 [Schistosoma mansoni]	XP_002579966	1.09244E-142	100	432.565	266	266
smansoni_v5_Schisto_mansoni.Chr_2_2739134_2755407_-!745	hypothetical protein [Schistosoma mansoni]	745	2	6.01801E-9	74.5%	0	-			hypothetical protein [Schistosoma mansoni]	745	gi|256074392|ref|XP_002573509.1|hypothetical protein [Schistosoma mansoni]	XP_002573509	6.01801E-9	74	60.4622	55	41	x	x	x
smansoni_v5_Schisto_mansoni.Chr_2_35854_36658_.!805	---NA---	805	0			0	-			#N/A	#N/A	#N/A	#N/A	#N/A	#N/A	#N/A	#N/A	#N/A	#N/A	N/A	x
smansoni_v5_Schisto_mansoni.Chr_2_834903_835036_.!134	---NA---	134	0			0	-			#N/A	#N/A	#N/A	#N/A	#N/A	#N/A	#N/A	#N/A	#N/A	#N/A	N/A	x
smansoni_v5_Schisto_mansoni.Chr_2_2738144_2739063_.!920	clasp1 cytoplasmic linker associated protein partial	920	8	2.26275E-10	44.875%	0	-			clasp1 cytoplasmic linker associated protein partial	920	gi|358333326|dbj|GAA51851.1|clasp1 cytoplasmic linker associated protein 1, partial [Clonorchis sinensis]	GAA51851	2.26275E-10	38	57.7658	198	77	#N/A	N/A	x
smansoni_v5_Schisto_mansoni.Chr_3_8035986_8054613_plus!2071	sjchgc04682 protein	2071	20	0.0	56.5%	1	F:nucleotide binding	-		sjchgc04682 protein	2071	gi|256073010|ref|XP_002572826.1|hypothetical protein [Schistosoma mansoni] >gi|360042900|emb|CCD78310.1| hypothetical protein Smp_013520 [Schistosoma mansoni]	XP_002572826	0.0	100	936.791	517	517	x	x	x
smansoni_v5_Schisto_mansoni.Chr_3_8058507_8058752_plus!246	unnamed protein product [Schistosoma mansoni]	246	1	4.80907E-51	100.0%	0	-			unnamed protein product [Schistosoma mansoni]	246	gi|360042901|emb|CCD78311.1|unnamed protein product [Schistosoma mansoni]	CCD78311	4.80907E-51	100	165.236	81	81	x	x	x
smansoni_v5_Schisto_mansoni.Chr_3_8062106_8084891_plus!2134	lim class homeodomain transcription lhx3 subclass	2134	20	0.0	66.15%	2	F:DNA binding; F:zinc ion binding	-		lim class homeodomain transcription lhx3 subclass	2134	gi|256073008|ref|XP_002572825.1|arrowhead [Schistosoma mansoni] >gi|360042902|emb|CCD78312.1| putative lim homeobox protein [Schistosoma mansoni]	XP_002572825	0.0	92	661.374	436	404	x	x	x
smansoni_v5_Schisto_mansoni.Chr_3_8085002_8106931_plus!2350	lim homeobox protein lhx1	2350	20	0.0	67.6%	48	F:sequence-specific DNA binding transcription factor activity; P:oviduct epithelium development; P:embryonic retina morphogenesis in camera-type eye; P:negative regulation of transcription, DNA-dependent; P:spinal cord motor neuron differentiation; P:metanephric comma-shaped body morphogenesis; P:ectoderm formation; P:positive regulation of nephron tubule epithelial cell differentiation; P:pronep…	-		lim homeobox protein lhx1	2350	gi|256073006|ref|XP_002572824.1|lhx-5 [Schistosoma mansoni] >gi|360042903|emb|CCD78313.1| putative lim homeobox protein [Schistosoma mansoni]	XP_002572824	0.0	100	663.685	374	374	x	x	x
smansoni_v5_Schisto_mansoni.Chr_3_8208221_8281072_plus!2123	dystroglycan preproprotein	2123	20	0.0	49.55%	2	F:calcium ion binding; C:membrane	-		dystroglycan preproprotein	2123	gi|256073004|ref|XP_002572823.1|hypothetical protein [Schistosoma mansoni] >gi|360042904|emb|CCD78314.1| hypothetical protein Smp_129470 [Schistosoma mansoni]	XP_002572823	0.0	90	617.461	336	305	x	x	x
smansoni_v5_Schisto_mansoni.Chr_3_8287437_8306211_plus!3717	sjchgc07421 protein	3717	5	0.0	84.2%	0	-			sjchgc07421 protein	3717	gi|256073002|ref|XP_002572822.1|hypothetical protein [Schistosoma mansoni]	XP_002572822	0.0	95	1071.23	547	520	x	x	x
smansoni_v5_Schisto_mansoni.Chr_3_8303019_8304959_plus!651	hypothetical protein [Schistosoma mansoni]	651	2	2.11445E-139	76.5%	0	-			hypothetical protein [Schistosoma mansoni]	651	gi|256067165|ref|XP_002570601.1|hypothetical protein [Schistosoma mansoni] >gi|360042906|emb|CCD78316.1| hypothetical protein Smp_114180 [Schistosoma mansoni]	XP_002570601	2.11445E-139	100	400.208	216	216	x
smansoni_v5_Schisto_mansoni.Chr_3_8357794_8378645_plus!940	glucose-6-phosphatase 3	940	7	1.18367E-124	59.0%	3	C:membrane; F:catalytic activity; P:metabolic process	-		glucose-6-phosphatase 3	940	gi|256072994|ref|XP_002572818.1|glucose-6-phosphatase [Schistosoma mansoni] >gi|360042910|emb|CCD78320.1| putative glucose-6-phosphatase [Schistosoma mansoni]	XP_002572818	1.18367E-124	100	370.548	199	199	x	x	x
smansoni_v5_Schisto_mansoni.Chr_3_8518442_8520438_plus!903	hypotherical protein	903	20	7.07979E-132	68.05%	3	C:ribosome; F:structural constituent of ribosome; P:translation	-		hypotherical protein	903	gi|256072986|ref|XP_002572814.1|ribosomal protein S11 [Schistosoma mansoni]	XP_002572814	7.07979E-132	100	383.645	185	185	x	x	x
smansoni_v5_Schisto_mansoni.Chr_3_9183657_9187983_plus!737	ubiquitin-like-conjugating enzyme atg10-like	737	20	2.28783E-86	57.8%	16	F:molecular_function; P:protein lipidation; P:autophagy; P:autophagy in response to ER overload; C:cellular_component; C:intracellular; P:positive regulation of protein modification process; P:metabolic process; F:Atg12 ligase activity; P:biological_process; P:protein modification by small protein conjugation; F:ligase activity; P:protein transport; P:transport; C:cytoplasm; F:protein binding			ubiquitin-like-conjugating enzyme atg10-like	737	gi|256078935|ref|XP_002575748.1|Apg10p-like protein [Schistosoma mansoni] >gi|360042930|emb|CCD78340.1| Apg10p-like protein [Schistosoma mansoni]	XP_002575748	2.28783E-86	100	199.519	96	96	x	x	x
smansoni_v5_Schisto_mansoni.Chr_3_9203272_9209926_plus!3611	subfamily m67c unassigned peptidase (m67 family)	3611	20	0.0	69.65%	2	F:hydrolase activity; F:ubiquitin thiolesterase activity			subfamily m67c unassigned peptidase (m67 family)	3611	gi|256078933|ref|XP_002575747.1|subfamily M67C unassigned peptidase (M67 family) [Schistosoma mansoni] >gi|360042933|emb|CCD78343.1| subfamily M67C unassigned peptidase (M67 family) [Schistosoma mansoni]	XP_002575747	0.0	100	717.998	366	366	x	x	x
smansoni_v5_Schisto_mansoni.Chr_3_9243762_9267700_plus!2317	sodium dicarboxylate symporter-related	2317	20	2.75012E-177	56.0%	3	P:dicarboxylic acid transport; F:sodium:dicarboxylate symporter activity; C:membrane	-		sodium dicarboxylate symporter-related	2317	gi|256078929|ref|XP_002575745.1|sodium/dicarboxylate symporter-related [Schistosoma mansoni] >gi|360042935|emb|CCD78345.1| sodium/dicarboxylate symporter-related [Schistosoma mansoni]	XP_002575745	2.75012E-177	100	524.628	303	303	x	x	x
smansoni_v5_Schisto_mansoni.Chr_3_9243762_9267700_plus!2191	excitatory amino acid transporter 3	2191	20	3.433E-170	59.15%	9	P:transmembrane transport; F:binding; P:amino acid import; P:L-glutamate transport; F:sodium:dicarboxylate symporter activity; P:dicarboxylic acid transport; C:cell part; F:L-glutamate transmembrane transporter activity; C:membrane	-		excitatory amino acid transporter 3	2191	gi|256078927|ref|XP_002575744.1|sodium/dicarboxylate symporter-related [Schistosoma mansoni] >gi|360042936|emb|CCD78346.1| sodium/dicarboxylate symporter-related [Schistosoma mansoni]	XP_002575744	3.433E-170	100	503.442	272	272	x
smansoni_v5_Schisto_mansoni.Chr_3_15083436_15126630_plus!2844	rna m5u methyltransferase	2844	20	0.0	63.25%	4	F:RNA binding; F:RNA methyltransferase activity; P:RNA processing; P:RNA methylation	-		rna m5u methyltransferase	2844	gi|256070796|ref|XP_002571728.1|rna m5u methyltransferase [Schistosoma mansoni] >gi|360043147|emb|CCD78559.1| putative rna m5u methyltransferase [Schistosoma mansoni]	XP_002571728	0.0	93	785.408	417	389	x	x	x
smansoni_v5_Schisto_mansoni.Chr_3_15154554_15160686_plus!893	probable atp-dependent rna helicase dhx37	893	20	3.37606E-175	80.9%	4	F:ATP-dependent helicase activity; F:nucleic acid binding; P:ATP catabolic process; F:ATP binding	-		probable atp-dependent rna helicase dhx37	893	gi|360043149|emb|CCD78561.1|putative atp-dependent RNA helicase [Schistosoma mansoni]	CCD78561	3.37606E-175	100	527.324	283	283	x	x	x
smansoni_v5_Schisto_mansoni.Chr_3_15186664_15188729_plus!534	serine arginine rich splicing factor	534	20	5.16108E-115	77.45%	11	P:microtubule cytoskeleton organization; P:oocyte nucleus migration involved in oocyte dorsal/ventral axis specification; F:nucleotide binding; P:mRNA export from nucleus; P:establishment of pole plasm mRNA localization; P:regulation of pole plasm oskar mRNA localization; P:epidermal growth factor receptor signaling pathway; C:cytoplasm; C:catalytic step 2 spliceosome; P:nuclear mRNA splicing, vi…	-		serine arginine rich splicing factor	534	gi|256070788|ref|XP_002571724.1|serine/arginine rich splicing factor [Schistosoma mansoni] >gi|360043150|emb|CCD78562.1| putative serine/arginine rich splicing factor [Schistosoma mansoni]	XP_002571724	5.16108E-115	100	335.109	161	161	x	x	x
smansoni_v5_Schisto_mansoni.Chr_3_15188225_15188729_plus!432	rna-binding protein 8a	432	20	8.06393E-90	79.35%	13	C:exon-exon junction complex; C:cytosol; F:mRNA binding; P:termination of RNA polymerase II transcription; C:nucleolus; P:mRNA 3'-end processing; F:protein binding; F:nucleotide binding; P:nuclear mRNA splicing, via spliceosome; P:mRNA export from nucleus; C:catalytic step 2 spliceosome; C:nucleoplasm; P:nuclear-transcribed mRNA catabolic process, nonsense-mediated decay	-		rna-binding protein 8a	432	gi|256070790|ref|XP_002571725.1|serine/arginine rich splicing factor [Schistosoma mansoni] >gi|360043151|emb|CCD78563.1| putative serine/arginine rich splicing factor [Schistosoma mansoni]	XP_002571725	8.06393E-90	100	268.47	127	127	x	x	x
smansoni_v5_Schisto_mansoni.Chr_3_15237121_15270149_plus!1326	leucine-rich repeat-containing protein loc400891-like	1326	20	0.0	59.3%	1	F:calcium ion binding	-		leucine-rich repeat-containing protein loc400891-like	1326	gi|360043154|emb|CCD78566.1|nalp (nacht, leucine rich repeat and pyrin domain containing)-related [Schistosoma mansoni]	CCD78566	0.0	100	864.374	441	441	x	x	x
smansoni_v5_Schisto_mansoni.Chr_3_15284439_15284747_plus!309	chaperone protein dnaj	309	9	6.54096E-71	75.22222222222223%	5	P:cell redox homeostasis; F:isomerase activity; F:unfolded protein binding; P:protein folding; F:heat shock protein binding			chaperone protein dnaj	309	gi|256070778|ref|XP_002571719.1|hypothetical protein [Schistosoma mansoni] >gi|360043156|emb|CCD78568.1| hypothetical protein Smp_002500 [Schistosoma mansoni]	XP_002571719	6.54096E-71	100	217.238	102	102	x	x	x
smansoni_v5_Schisto_mansoni.Chr_3_15287635_15289863_plus!180	hypothetical protein [Schistosoma mansoni]	180	1	4.35848E-36	100.0%	0	-			hypothetical protein [Schistosoma mansoni]	180	gi|256070776|ref|XP_002571718.1|hypothetical protein [Schistosoma mansoni] >gi|360043157|emb|CCD78569.1| hypothetical protein Smp_123460 [Schistosoma mansoni]	XP_002571718	4.35848E-36	100	125.176	59	59	x	x	x
smansoni_v5_Schisto_mansoni.Chr_3_15324228_15329894_plus!1823	fad oxidoreductase	1823	20	0.0	54.75%	2	P:oxidation-reduction process; F:oxidoreductase activity	-		fad oxidoreductase	1823	gi|256070770|ref|XP_002571715.1|fad oxidoreductase [Schistosoma mansoni] >gi|360043160|emb|CCD78572.1| putative fad oxidoreductase [Schistosoma mansoni]	XP_002571715	0.0	98	732.25	384	379	x	x	x
smansoni_v5_Schisto_mansoni.Chr_3_15354329_15354400_plus!72	---NA---	72	0			0	-			#N/A	#N/A	#N/A	#N/A	#N/A	#N/A	#N/A	#N/A	#N/A	#N/A	N/A	x
smansoni_v5_Schisto_mansoni.Chr_3_15403507_15411608_plus!2176	tpa_exp: reverse transcriptase	2176	2	5.44055E-36	72.0%	0	-			tpa_exp: reverse transcriptase	2176	gi|28261409|tpg|DAA00890.1|TPA_exp: reverse transcriptase [Schistosoma mansoni]	DAA00890	5.44055E-36	72	112.849	99	72	#N/A	N/A	x
smansoni_v5_Schisto_mansoni.Chr_3_15636578_15639665_plus!1360	rab6-interacting protein 2 elks erc	1360	6	4.357E-18	68.66666666666667%	10	F:binding; F:ATPase activity, coupled to transmembrane movement of substances; C:integral to membrane; P:transport; P:ATP catabolic process; F:nucleotide binding; F:nucleoside-triphosphatase activity; F:ATP binding; F:ATPase activity; P:transmembrane transport			rab6-interacting protein 2 elks erc	1360	gi|350644054|emb|CCD61104.1|rab6-interacting protein 2/elks/erc/cast,putative [Schistosoma mansoni]	CCD61104	4.357E-18	64	95.1301	93	60	x	N/A	x
smansoni_v5_Schisto_mansoni.Chr_3_15639974_15646362_plus!400	dynein heavy	400	2	2.48569E-5	76.0%	6	C:dynein complex; F:ATP binding; F:nucleotide binding; F:microtubule motor activity; F:nucleoside-triphosphatase activity; P:microtubule-based movement			dynein heavy	400	gi|350644276|emb|CCD60974.1|dynein heavy chain, putative [Schistosoma mansoni]	CCD60974	2.48569E-5	76	51.2174	39	30	x	x	x
smansoni_v5_Schisto_mansoni.Chr_1_2581156_2598997_plus!2469	integrin beta-2	2469	20	0.0	60.65%	16	P:cellular macromolecule metabolic process; P:regulation of primary metabolic process; P:cellular nitrogen compound metabolic process; F:protein binding; P:cell-matrix adhesion; P:multicellular organismal development; P:positive regulation of biological process; P:lymphocyte activation; P:regulation of nitrogen compound metabolic process; P:cell-cell adhesion; P:leukocyte migration; P:integrin-me…	-		integrin beta-2	2469	gi|256087674|ref|XP_002579990.1|integrin beta subunit [Schistosoma mansoni] >gi|353228490|emb|CCD74661.1| putative integrin beta subunit [Schistosoma mansoni]	XP_002579990	0.0	100	1563.13	822	822	x	x	x
smansoni_v5_Schisto_mansoni.Chr_1_2601346_2610918_plus!720	sjchgc06546 protein	720	9	1.00011E-177	57.888888888888886%	6	P:regulation of translational fidelity; C:mitochondrion; F:ATP binding; F:ligase activity; P:translation; F:nucleotide binding			sjchgc06546 protein	720	gi|256087676|ref|XP_002579991.1|hypothetical protein [Schistosoma mansoni] >gi|353228491|emb|CCD74662.1| hypothetical protein Smp_171080 [Schistosoma mansoni]	XP_002579991	1.00011E-177	100	499.204	239	239	x
smansoni_v5_Schisto_mansoni.Chr_1_2601346_2611033_plus!848	sjchgc06546 protein	848	9	1.74188E-132	58.77777777777778%	6	P:regulation of translational fidelity; C:mitochondrion; F:ATP binding; F:ligase activity; P:translation; F:nucleotide binding			sjchgc06546 protein	848	gi|256087676|ref|XP_002579991.1|hypothetical protein [Schistosoma mansoni] >gi|353228491|emb|CCD74662.1| hypothetical protein Smp_171080 [Schistosoma mansoni]	XP_002579991	1.74188E-132	100	312.383	149	149
smansoni_v5_Schisto_mansoni.Chr_1_2602091_2611033_plus!2260	sjchgc06546 protein	2260	8	4.13935E-165	58.625%	6	P:regulation of translational fidelity; C:mitochondrion; F:ATP binding; F:ligase activity; P:translation; F:nucleotide binding			sjchgc06546 protein	2260	gi|256087676|ref|XP_002579991.1|hypothetical protein [Schistosoma mansoni] >gi|353228491|emb|CCD74662.1| hypothetical protein Smp_171080 [Schistosoma mansoni]	XP_002579991	4.13935E-165	97	487.263	241	236
smansoni_v5_Schisto_mansoni.Chr_1_2681909_2687147_plus!381	sjchgc04025 protein	381	6	9.25308E-89	80.16666666666667%	0	-			sjchgc04025 protein	381	gi|256052844|ref|XP_002569959.1|hypothetical protein [Schistosoma mansoni] >gi|353228496|emb|CCD74667.1| hypothetical protein Smp_092150 [Schistosoma mansoni]	XP_002569959	9.25308E-89	100	264.233	126	126	x	x	x
smansoni_v5_Schisto_mansoni.Chr_1_2778807_2792908_plus!1033	tubulin-folding cofactor b	1033	20	1.43313E-169	70.05%	3	P:developmental process; P:post-chaperonin tubulin folding pathway; C:cytosol	-		tubulin-folding cofactor b	1033	gi|256081099|ref|XP_002576811.1|tubulin-specific chaperone B (tubulin folding cofactor B) [Schistosoma mansoni] >gi|353228499|emb|CCD74670.1| putative tubulin-specific chaperone B (tubulin folding cofactor B) [Schistosoma mansoni]	XP_002576811	1.43313E-169	100	483.411	233	233	x
smansoni_v5_Schisto_mansoni.Chr_1_2778807_2792908_plus!922	tubulin-folding cofactor b	922	20	3.17515E-53	82.75%	5	P:cell differentiation; P:nervous system development; P:post-chaperonin tubulin folding pathway; C:cytosol; C:microtubule	-		tubulin-folding cofactor b	922	gi|256081099|ref|XP_002576811.1|tubulin-specific chaperone B (tubulin folding cofactor B) [Schistosoma mansoni] >gi|353228499|emb|CCD74670.1| putative tubulin-specific chaperone B (tubulin folding cofactor B) [Schistosoma mansoni]	XP_002576811	3.17515E-53	91	167.162	94	86
smansoni_v5_Schisto_mansoni.Chr_1_2781439_2792677_plus!729	tubulin-folding cofactor b	729	20	1.03345E-177	69.9%	3	P:developmental process; P:post-chaperonin tubulin folding pathway; C:cytosol	-		tubulin-folding cofactor b	729	gi|256081099|ref|XP_002576811.1|tubulin-specific chaperone B (tubulin folding cofactor B) [Schistosoma mansoni] >gi|353228499|emb|CCD74670.1| putative tubulin-specific chaperone B (tubulin folding cofactor B) [Schistosoma mansoni]	XP_002576811	1.03345E-177	100	499.59	242	242
smansoni_v5_Schisto_mansoni.Chr_1_2781857_2792908_plus!830	tubulin-folding cofactor b	830	20	3.67887E-80	76.45%	4	C:cytoskeleton; P:multicellular organismal development; P:post-chaperonin tubulin folding pathway; C:cytosol	-		tubulin-folding cofactor b	830	gi|256081099|ref|XP_002576811.1|tubulin-specific chaperone B (tubulin folding cofactor B) [Schistosoma mansoni] >gi|353228499|emb|CCD74670.1| putative tubulin-specific chaperone B (tubulin folding cofactor B) [Schistosoma mansoni]	XP_002576811	3.67887E-80	100	253.062	121	121
smansoni_v5_Schisto_mansoni.Chr_1_2807727_2814140_plus!939	transmembrane protein 222	939	20	1.58683E-109	68.65%	1	C:integral to membrane			transmembrane protein 222	939	gi|256081103|ref|XP_002576813.1|hypothetical protein [Schistosoma mansoni] >gi|353228501|emb|CCD74672.1| hypothetical protein Smp_055420.2 [Schistosoma mansoni]	XP_002576813	1.58683E-109	100	326.635	153	153	x
smansoni_v5_Schisto_mansoni.Chr_1_2809092_2813779_plus!513	transmembrane protein 222	513	20	1.58746E-111	69.25%	1	C:integral to membrane			transmembrane protein 222	513	gi|256081103|ref|XP_002576813.1|hypothetical protein [Schistosoma mansoni] >gi|353228501|emb|CCD74672.1| hypothetical protein Smp_055420.2 [Schistosoma mansoni]	XP_002576813	1.58746E-111	100	325.865	153	153
smansoni_v5_Schisto_mansoni.Chr_1_2809238_2813779_plus!405	transmembrane protein 222-like	405	20	1.65561E-83	67.65%	1	C:integral to membrane			transmembrane protein 222-like	405	gi|256081105|ref|XP_002576814.1|hypothetical protein [Schistosoma mansoni] >gi|353228502|emb|CCD74673.1| hypothetical protein Smp_055420.1 [Schistosoma mansoni]	XP_002576814	1.65561E-83	100	251.906	117	117	x	x	x
smansoni_v5_Schisto_mansoni.Chr_1_2829489_2852145_plus!2912	dual specificity mitogen-activated protein kinase kinase 1	2912	20	0.0	64.8%	33	C:cytoskeleton; F:protein serine/threonine kinase activity; P:MyD88-independent toll-like receptor signaling pathway; C:neuron projection; P:toll-like receptor 3 signaling pathway; P:axon guidance; P:toll-like receptor 4 signaling pathway; P:labyrinthine layer development; F:receptor signaling protein tyrosine phosphatase activity; P:Toll signaling pathway; F:MAP kinase kinase activity; P:activat…	EC:2.7.11.0		dual specificity mitogen-activated protein kinase kinase 1	2912	gi|256081109|ref|XP_002576816.1|protein kinase [Schistosoma mansoni] >gi|353228504|emb|CCD74675.1| protein kinase [Schistosoma mansoni]	XP_002576816	0.0	99	800.045	389	386	x
smansoni_v5_Schisto_mansoni.Chr_1_2893720_2896444_plus!2328	sjchgc04349 protein	2328	4	0.0	78.5%	0	-			sjchgc04349 protein	2328	gi|256081111|ref|XP_002576817.1|hypothetical protein [Schistosoma mansoni] >gi|353228505|emb|CCD74676.1| hypothetical protein Smp_055440 [Schistosoma mansoni]	XP_002576817	0.0	100	1464.9	775	775	x
smansoni_v5_Schisto_mansoni.Chr_1_2895135_2931094_plus!1469	sjchgc04352 protein	1469	2	0.0	86.5%	0	-			sjchgc04352 protein	1469	gi|256081111|ref|XP_002576817.1|hypothetical protein [Schistosoma mansoni] >gi|353228505|emb|CCD74676.1| hypothetical protein Smp_055440 [Schistosoma mansoni]	XP_002576817	0.0	100	591.267	354	354
smansoni_v5_Schisto_mansoni.Chr_1_2895135_2932043_plus!2015	sjchgc04352 protein	2015	10	0.0	76.8%	1	F:binding			sjchgc04352 protein	2015	gi|256081111|ref|XP_002576817.1|hypothetical protein [Schistosoma mansoni] >gi|353228505|emb|CCD74676.1| hypothetical protein Smp_055440 [Schistosoma mansoni]	XP_002576817	0.0	100	591.267	354	354
smansoni_v5_Schisto_mansoni.Chr_1_2990524_3043812_plus!3660	hypothetical protein [Schistosoma mansoni]	3660	3	0.0	83.33333333333333%	0	-			hypothetical protein [Schistosoma mansoni]	3660	gi|256065635|ref|XP_002570465.1|hypothetical protein [Schistosoma mansoni] >gi|353228509|emb|CCD74680.1| hypothetical protein Smp_118240 [Schistosoma mansoni]	XP_002570465	0.0	100	626.32	311	311	x
smansoni_v5_Schisto_mansoni.Chr_1_3021639_3035569_plus!564	hypothetical protein [Schistosoma mansoni]	564	2	6.25579E-135	83.5%	0	-			hypothetical protein [Schistosoma mansoni]	564	gi|256081115|ref|XP_002576819.1|hypothetical protein [Schistosoma mansoni] >gi|353228508|emb|CCD74679.1| hypothetical protein Smp_151680 [Schistosoma mansoni]	XP_002576819	6.25579E-135	100	386.341	187	187	x	x	x
smansoni_v5_Schisto_mansoni.Chr_1_3021639_3043812_plus!3212	hypothetical protein [Schistosoma mansoni]	3212	3	0.0	83.33333333333333%	0	-			hypothetical protein [Schistosoma mansoni]	3212	gi|256065635|ref|XP_002570465.1|hypothetical protein [Schistosoma mansoni] >gi|353228509|emb|CCD74680.1| hypothetical protein Smp_118240 [Schistosoma mansoni]	XP_002570465	0.0	100	626.32	311	311	x	x	x
smansoni_v5_Schisto_mansoni.Chr_1_3042371_3043306_plus!936	hypothetical protein [Schistosoma mansoni]	936	1	0.0	100.0%	0	-			hypothetical protein [Schistosoma mansoni]	936	gi|256065635|ref|XP_002570465.1|hypothetical protein [Schistosoma mansoni] >gi|353228509|emb|CCD74680.1| hypothetical protein Smp_118240 [Schistosoma mansoni]	XP_002570465	0.0	100	626.32	311	311
smansoni_v5_Schisto_mansoni.Chr_1_17534177_17540671_plus!5068	nicotinate-nucleotide pyrophosphorylase	5068	20	3.51897E-178	57.65%	2	F:nicotinate-nucleotide diphosphorylase (carboxylating) activity; P:NAD biosynthetic process	EC:2.4.2.19		nicotinate-nucleotide pyrophosphorylase	5068	gi|226487412|emb|CAX74576.1|quinolinate phosphoribosyltransferase [Schistosoma japonicum]	CAX74576	3.51897E-178	93	548.51	305	286	x
smansoni_v5_Schisto_mansoni.Chr_1_17534177_17540671_plus!2087	nicotinate-nucleotide pyrophosphorylase	2087	20	0.0	58.0%	2	F:nicotinate-nucleotide diphosphorylase (carboxylating) activity; P:NAD biosynthetic process	EC:2.4.2.19		nicotinate-nucleotide pyrophosphorylase	2087	gi|226487414|emb|CAX74577.1|quinolinate phosphoribosyltransferase [Schistosoma japonicum]	CAX74577	0.0	94	548.125	297	282	x	x	x
smansoni_v5_Schisto_mansoni.Chr_1_17534177_17540671_plus!4450	nicotinate-nucleotide pyrophosphorylase	4450	20	8.49717E-180	57.65%	2	F:nicotinate-nucleotide diphosphorylase (carboxylating) activity; P:NAD biosynthetic process	EC:2.4.2.19		nicotinate-nucleotide pyrophosphorylase	4450	gi|226487412|emb|CAX74576.1|quinolinate phosphoribosyltransferase [Schistosoma japonicum]	CAX74576	8.49717E-180	93	548.51	305	286	x	x	x
smansoni_v5_Schisto_mansoni.Chr_1_17559163_17571829_plus!378	protein phosphatase 1 inhibitor potentiated by protein kinase c	378	4	3.23722E-71	89.25%	3	F:kinase activity; C:cytoplasm; P:regulation of phosphorylation	-		protein phosphatase 1 inhibitor potentiated by protein kinase c	378	gi|256074267|ref|XP_002573447.1|protein phosphatase 1 inhibitor potentiated by protein kinase C [Schistosoma mansoni] >gi|353228953|emb|CCD75124.1| putative protein phosphatase 1 inhibitor potentiated by protein kinase C [Schistosoma mansoni]	XP_002573447	3.23722E-71	100	219.935	125	125	x
smansoni_v5_Schisto_mansoni.Chr_1_44146412_44146864_plus!228	dynein light chain	228	20	2.99804E-48	84.65%	5	C:dynein complex; C:cytoplasm; P:microtubule-based process; C:microtubule; F:motor activity	-		dynein light chain	228	gi|256088655|ref|XP_002580443.1|cytoplasmic dynein light chain [Schistosoma mansoni] >gi|353229894|emb|CCD76065.1| putative cytoplasmic dynein light chain [Schistosoma mansoni]	XP_002580443	2.99804E-48	100	157.532	75	75	x	x	x
smansoni_v5_Schisto_mansoni.Chr_1_44178194_44178781_plus!270	dynein light chain	270	20	7.63208E-60	88.95%	6	C:dynein complex; C:cytoplasm; P:microtubule-based process; C:microtubule; F:motor activity; C:flagellum	-		dynein light chain	270	gi|2842736|sp|Q94748.1|DYL2_SCHMARecName: Full=Probable dynein light chain; AltName: Full=T-cell-stimulating antigen SM10 >gi|1580810|emb|CAA67208.1| T-cell-stimulating antigen [Schistosoma mansoni] >gi|353229896|emb|CCD76067.1| unnamed protein product [Schistosoma mansoni]	Q94748	7.63208E-60	100	187.963	89	89	x	x	x
smansoni_v5_Schisto_mansoni.Chr_1_44401183_44420065_plus!1978	sjchgc02675 protein	1978	2	4.98949E-156	91.0%	0	-			sjchgc02675 protein	1978	gi|256053261|ref|XP_002570117.1|hypothetical protein [Schistosoma mansoni] >gi|353229904|emb|CCD76075.1| hypothetical protein Smp_176380 [Schistosoma mansoni]	XP_002570117	4.98949E-156	100	462.611	277	277	x
smansoni_v5_Schisto_mansoni.Chr_1_44401183_44420065_plus!1691	sjchgc02675 protein	1691	2	6.82465E-103	84.5%	0	-			sjchgc02675 protein	1691	gi|256053261|ref|XP_002570117.1|hypothetical protein [Schistosoma mansoni] >gi|353229904|emb|CCD76075.1| hypothetical protein Smp_176380 [Schistosoma mansoni]	XP_002570117	6.82465E-103	95	323.168	225	214
smansoni_v5_Schisto_mansoni.Chr_1_44401183_44420065_plus!1231	sjchgc02675 protein	1231	2	4.5189E-114	85.5%	0	-			sjchgc02675 protein	1231	gi|256053261|ref|XP_002570117.1|hypothetical protein [Schistosoma mansoni] >gi|353229904|emb|CCD76075.1| hypothetical protein Smp_176380 [Schistosoma mansoni]	XP_002570117	4.5189E-114	95	346.665	237	226
smansoni_v5_Schisto_mansoni.Chr_1_44410141_44448779_plus!2993	sjchgc02675 protein	2993	3	1.58128E-98	79.0%	0	-			sjchgc02675 protein	2993	gi|256053261|ref|XP_002570117.1|hypothetical protein [Schistosoma mansoni] >gi|353229904|emb|CCD76075.1| hypothetical protein Smp_176380 [Schistosoma mansoni]	XP_002570117	1.58128E-98	100	322.783	210	210
smansoni_v5_Schisto_mansoni.Chr_1_44410726_44420065_plus!2324	sjchgc02675 protein	2324	3	1.71359E-154	80.33333333333333%	0	-			sjchgc02675 protein	2324	gi|256053261|ref|XP_002570117.1|hypothetical protein [Schistosoma mansoni] >gi|353229904|emb|CCD76075.1| hypothetical protein Smp_176380 [Schistosoma mansoni]	XP_002570117	1.71359E-154	100	462.611	277	277
smansoni_v5_Schisto_mansoni.Chr_1_44411287_44419632_plus!870	sjchgc02675 protein	870	2	7.4282E-171	91.5%	0	-			sjchgc02675 protein	870	gi|256053261|ref|XP_002570117.1|hypothetical protein [Schistosoma mansoni] >gi|353229904|emb|CCD76075.1| hypothetical protein Smp_176380 [Schistosoma mansoni]	XP_002570117	7.4282E-171	100	486.108	289	289
smansoni_v5_Schisto_mansoni.Chr_1_46586315_46609355_plus!1641	sulfite mitochondrial	1641	20	0.0	63.85%	5	F:oxidoreductase activity; F:electron carrier activity; F:molybdenum ion binding; F:heme binding; P:oxidation-reduction process	-		sulfite mitochondrial	1641	gi|256079748|ref|XP_002576147.1|sulfite reductase [Schistosoma mansoni]	XP_002576147	0.0	100	781.556	392	392	x
smansoni_v5_Schisto_mansoni.Chr_1_46586338_46609355_plus!1965	sulfite mitochondrial-like	1965	20	0.0	57.8%	5	F:oxidoreductase activity; F:electron carrier activity; F:molybdenum ion binding; F:heme binding; P:oxidation-reduction process	-		sulfite mitochondrial-like	1965	gi|256079748|ref|XP_002576147.1|sulfite reductase [Schistosoma mansoni]	XP_002576147	0.0	90	602.438	344	313
smansoni_v5_Schisto_mansoni.Chr_1_46587903_46609011_plus!1791	sulfite mitochondrial	1791	20	0.0	62.2%	5	F:oxidoreductase activity; F:electron carrier activity; F:molybdenum ion binding; F:heme binding; P:oxidation-reduction process	-		sulfite mitochondrial	1791	gi|353229964|emb|CCD76135.1|putative sulfite reductase [Schistosoma mansoni]	CCD76135	0.0	100	1206.82	596	596	x	x	x
smansoni_v5_Schisto_mansoni.Chr_1_46587903_46609355_plus!2110	sulfite mitochondrial	2110	20	0.0	63.3%	5	F:oxidoreductase activity; F:electron carrier activity; F:molybdenum ion binding; F:heme binding; P:oxidation-reduction process	-		sulfite mitochondrial	2110	gi|256079748|ref|XP_002576147.1|sulfite reductase [Schistosoma mansoni]	XP_002576147	0.0	100	782.326	392	392	x	x	x
smansoni_v5_Schisto_mansoni.Chr_1_46587903_46609355_plus!2075	sulfite mitochondrial	2075	20	0.0	64.1%	5	F:oxidoreductase activity; F:electron carrier activity; F:molybdenum ion binding; F:heme binding; P:oxidation-reduction process	-		sulfite mitochondrial	2075	gi|256079748|ref|XP_002576147.1|sulfite reductase [Schistosoma mansoni]	XP_002576147	0.0	100	1160.98	576	576
smansoni_v5_Schisto_mansoni.Chr_1_46598769_46609355_plus!2325	probable sulfite mitochondrial-like	2325	20	1.40935E-129	71.4%	5	F:heme binding; F:oxidoreductase activity; F:molybdenum ion binding; F:electron carrier activity; P:oxidation-reduction process	-		probable sulfite mitochondrial-like	2325	gi|256079748|ref|XP_002576147.1|sulfite reductase [Schistosoma mansoni]	XP_002576147	1.40935E-129	93	311.997	169	158
smansoni_v5_Schisto_mansoni.Chr_1_46616517_46636395_plus!2240	low quality protein: neuroglian-like	2240	20	0.0	55.6%	2	F:transferase activity; F:rhodopsin kinase activity			low quality protein: neuroglian-like	2240	gi|353229965|emb|CCD76136.1|septate junction protein [Schistosoma mansoni]	CCD76136	0.0	100	1283.09	635	635	x
smansoni_v5_Schisto_mansoni.Chr_1_46616517_46659956_plus!4139	low quality protein: neuroglian-like	4139	20	0.0	62.4%	2	F:transferase activity; F:rhodopsin kinase activity			low quality protein: neuroglian-like	4139	gi|353229965|emb|CCD76136.1|septate junction protein [Schistosoma mansoni]	CCD76136	0.0	100	1695.63	851	851
smansoni_v5_Schisto_mansoni.Chr_1_46616920_46659833_plus!4065	low quality protein: neuroglian-like	4065	20	0.0	56.1%	0	-			low quality protein: neuroglian-like	4065	gi|353229965|emb|CCD76136.1|septate junction protein [Schistosoma mansoni]	CCD76136	0.0	100	2734.52	1354	1354
smansoni_v5_Schisto_mansoni.Chr_1_47680561_47691359_plus!1464	protein phosphatase-5	1464	20	0.0	78.8%	6	C:cytoplasm; P:mitotic cell cycle; F:metal ion binding; F:protein serine/threonine phosphatase activity; P:protein dephosphorylation; C:nucleus	-		protein phosphatase-5	1464	gi|256087899|ref|XP_002580099.1|protein phosphatase-5 [Schistosoma mansoni] >gi|353229991|emb|CCD76162.1| putative protein phosphatase-5 [Schistosoma mansoni]	XP_002580099	0.0	100	1018.07	487	487	x
smansoni_v5_Schisto_mansoni.Chr_1_2532830_2535088_-!819	hypothetical protein [Schistosoma mansoni]	819	1	0.0	100.0%	0	-			hypothetical protein [Schistosoma mansoni]	819	gi|256087670|ref|XP_002579988.1|hypothetical protein [Schistosoma mansoni] >gi|353228488|emb|CCD74659.1| hypothetical protein Smp_171060 [Schistosoma mansoni]	XP_002579988	0.0	100	551.592	272	272	x
smansoni_v5_Schisto_mansoni.Chr_1_2553010_2558831_-!2199	novel protein containing mif4g and ma3 domains	2199	20	0.0	76.2%	3	P:regulation of nuclear mRNA splicing, via spliceosome; F:RNA binding; C:catalytic step 2 spliceosome	-		novel protein containing mif4g and ma3 domains	2199	gi|353228489|emb|CCD74660.1|putative cell cycle control protein cwf22 [Schistosoma mansoni]	CCD74660	0.0	100	1052.35	599	599	x
smansoni_v5_Schisto_mansoni.Chr_1_2613980_2616035_-!415	hypothetical protein Smp_171090.1 [Schistosoma mansoni]	415	2	3.04462E-40	99.0%	0	-			hypothetical protein Smp_171090.1 [Schistosoma mansoni]	415	gi|353228492|emb|CCD74663.1|hypothetical protein Smp_171090.1 [Schistosoma mansoni]	CCD74663	3.04462E-40	100	139.428	67	67	x
smansoni_v5_Schisto_mansoni.Chr_1_2614129_2614372_-!204	hypothetical protein Smp_171090.1 [Schistosoma mansoni]	204	2	2.17345E-41	99.0%	0	-			hypothetical protein Smp_171090.1 [Schistosoma mansoni]	204	gi|353228492|emb|CCD74663.1|hypothetical protein Smp_171090.1 [Schistosoma mansoni]	CCD74663	2.17345E-41	100	139.428	67	67
smansoni_v5_Schisto_mansoni.Chr_1_2766292_2776028_-!738	ctd nuclear envelope phosphatase 1	738	20	7.49981E-168	85.95%	9	P:protein dephosphorylation; P:nuclear envelope organization; C:nuclear membrane; C:integral to membrane; F:protein serine/threonine phosphatase activity; P:nervous system development; P:cell differentiation; C:perinuclear region of cytoplasm; C:endoplasmic reticulum membrane	-		ctd nuclear envelope phosphatase 1	738	gi|256081097|ref|XP_002576810.1|dullard protein [Schistosoma mansoni] >gi|353228498|emb|CCD74669.1| putative dullard protein [Schistosoma mansoni]	XP_002576810	7.49981E-168	100	474.937	245	245	x
smansoni_v5_Schisto_mansoni.Chr_1_2937326_2941537_-!799	upf0539 protein c7orf59 homolog	799	20	1.5634E-117	62.2%	0	-			upf0539 protein c7orf59 homolog	799	gi|256081113|ref|XP_002576818.1|hypothetical protein [Schistosoma mansoni] >gi|353228506|emb|CCD74677.1| hypothetical protein Smp_055450 [Schistosoma mansoni]	XP_002576818	1.5634E-117	100	344.739	165	165	x
smansoni_v5_Schisto_mansoni.Chr_1_2937590_2940272_-!498	upf0539 protein c7orf59 homolog	498	20	3.13628E-119	62.1%	0	-			upf0539 protein c7orf59 homolog	498	gi|256081113|ref|XP_002576818.1|hypothetical protein [Schistosoma mansoni] >gi|353228506|emb|CCD74677.1| hypothetical protein Smp_055450 [Schistosoma mansoni]	XP_002576818	3.13628E-119	100	344.739	165	165
smansoni_v5_Schisto_mansoni.Chr_1_17541081_17544140_-!1718	zinc finger protein 280b-like	1718	20	0.0	50.3%	2	F:zinc ion binding; C:intracellular	-		zinc finger protein 280b-like	1718	gi|353228952|emb|CCD75123.1|unnamed protein product [Schistosoma mansoni]	CCD75123	0.0	100	967.222	465	465	x
smansoni_v5_Schisto_mansoni.Chr_1_17541081_17545384_-!1721	zinc finger protein 280b-like	1721	20	0.0	50.3%	2	F:zinc ion binding; C:intracellular	-		zinc finger protein 280b-like	1721	gi|353228952|emb|CCD75123.1|unnamed protein product [Schistosoma mansoni]	CCD75123	0.0	100	967.222	465	465
smansoni_v5_Schisto_mansoni.Chr_1_17541277_17542674_-!1398	zinc finger protein 280b-like	1398	20	0.0	50.3%	2	F:zinc ion binding; C:intracellular	-		zinc finger protein 280b-like	1398	gi|353228952|emb|CCD75123.1|unnamed protein product [Schistosoma mansoni]	CCD75123	0.0	100	967.222	465	465
smansoni_v5_Schisto_mansoni.Chr_1_17626073_17674270_-!6693	general transcription factor polypeptide alpha	6693	20	0.0	49.85%	1	C:intracellular part	-		general transcription factor polypeptide alpha	6693	gi|256074269|ref|XP_002573448.1|hypothetical protein [Schistosoma mansoni] >gi|353228954|emb|CCD75125.1| hypothetical protein Smp_133040 [Schistosoma mansoni]	XP_002573448	0.0	99	3787.65	1906	1900	x
smansoni_v5_Schisto_mansoni.Chr_1_17626073_17674270_-!6711	general transcription factor polypeptide alpha	6711	20	0.0	49.9%	1	C:intracellular part	-		general transcription factor polypeptide alpha	6711	gi|256074269|ref|XP_002573448.1|hypothetical protein [Schistosoma mansoni] >gi|353228954|emb|CCD75125.1| hypothetical protein Smp_133040 [Schistosoma mansoni]	XP_002573448	0.0	100	3807.3	1906	1906
smansoni_v5_Schisto_mansoni.Chr_1_17703594_17723462_-!8108		8108	1	0	1	2	F:nucleic acid binding; F:zinc ion binding		IPR000571; IPR026290; G3DSA:4.10.1000.10 (GENE3D), PTHR11224:SF20 (PANTHER), SignalP-NN(euk) (SIGNALP), SSF90229 (SUPERFAMILY)	null	0	>FakeBlastResult|smansoni_v5_Schisto_mansoni.Chr_1_17703594_17723462_-!8108	smansoni_v5_Schisto_mansoni.Chr_1_17703594_17723462_-!8108	0.0	100	1	1	1	x	x	x
smansoni_v5_Schisto_mansoni.Chr_1_17706514_17723462_-!2619	chy zinc finger family protein	2619	20	0.0	61.8%	2	F:nucleic acid binding; F:zinc ion binding	-		chy zinc finger family protein	2619	gi|256088194|ref|XP_002580237.1|hypothetical protein [Schistosoma mansoni] >gi|353228956|emb|CCD75127.1| hypothetical protein Smp_172780 [Schistosoma mansoni]	XP_002580237	0.0	100	1734.92	872	872	x	x	x
smansoni_v5_Schisto_mansoni.Chr_1_44164803_44165816_-!270	dynein light chain	270	20	4.22664E-59	89.6%	5	C:dynein complex; C:cytoplasm; P:microtubule-based process; C:microtubule; F:motor activity	-		dynein light chain	270	gi|256088657|ref|XP_002580444.1|dynein light chain [Schistosoma mansoni] >gi|2842737|sp|Q94758.1|DYL1_SCHMA RecName: Full=Dynein light chain >gi|1620592|gb|AAC47307.1| dynein light chain [Schistosoma mansoni] >gi|353229895|emb|CCD76066.1| putative dynein light chain [Schistosoma mansoni]	XP_002580444	4.22664E-59	100	186.037	89	89	x	x	x
smansoni_v5_Schisto_mansoni.Chr_1_44202561_44221557_-!1741	aminopeptidase n	1741	20	5.67094E-152	56.7%	5	F:zinc ion binding; F:aminopeptidase activity; P:proteolysis; F:metallopeptidase activity; F:serine-type endopeptidase activity	EC:3.4.11.0; EC:3.4.21.0		aminopeptidase n	1741	gi|226480610|emb|CAX73402.1|Glutamyl aminopeptidase [Schistosoma japonicum]	CAX73402	5.67094E-152	65	473.011	477	314	x	x	x
smansoni_v5_Schisto_mansoni.Chr_1_44202561_44227830_-!2577	endoplasmic reticulum aminopeptidase 1	2577	20	0.0	63.75%	5	F:metallopeptidase activity; P:proteolysis; F:serine-type endopeptidase activity; F:zinc ion binding; F:aminopeptidase activity	EC:3.4.21.0; EC:3.4.11.0		endoplasmic reticulum aminopeptidase 1	2577	gi|256088661|ref|XP_002580446.1|aminopeptidase PILS (M01 family) [Schistosoma mansoni]	XP_002580446	0.0	100	970.689	464	464	x	x	x
smansoni_v5_Schisto_mansoni.Chr_1_44222395_44227830_-!1001	aminopeptidase n	1001	20	0.0	67.25%	10	C:vesicle lumen; F:peptide binding; F:zinc ion binding; C:soluble fraction; F:aminopeptidase activity; P:proteolysis; F:metallopeptidase activity; C:vesicle membrane; P:cellular aromatic compound metabolic process; F:serine-type endopeptidase activity	EC:3.4.11.0; EC:3.4.21.0		aminopeptidase n	1001	gi|353229897|emb|CCD76068.1|aminopeptidase PILS (M01 family) [Schistosoma mansoni]	CCD76068	0.0	98	615.15	297	294	x	x	x
smansoni_v5_Schisto_mansoni.Chr_1_44237674_44254358_-!1896	aminopeptidase n-like	1896	20	0.0	59.1%	1	P:proteolysis	-		aminopeptidase n-like	1896	gi|256088663|ref|XP_002580447.1|family M1 non-peptidase homologue (M01 family) [Schistosoma mansoni]	XP_002580447	0.0	94	763.066	397	375	x	x	x
smansoni_v5_Schisto_mansoni.Chr_1_44238354_44252948_-!1191	aminopeptidase n-like	1191	20	0.0	58.95%	1	P:proteolysis	-		aminopeptidase n-like	1191	gi|353229898|emb|CCD76069.1|family M1 non-peptidase homologue (M01 family) [Schistosoma mansoni]	CCD76069	0.0	100	820.846	396	396	x	x	x
smansoni_v5_Schisto_mansoni.Chr_1_44239920_44254358_-!1103	aminopeptidase n-like	1103	20	0.0	62.4%	1	P:proteolysis	-		aminopeptidase n-like	1103	gi|256088663|ref|XP_002580447.1|family M1 non-peptidase homologue (M01 family) [Schistosoma mansoni]	XP_002580447	0.0	100	656.366	315	315	x	x	x
smansoni_v5_Schisto_mansoni.Chr_1_44261553_44290322_-!1458	aminopeptidase n	1458	20	0.0	68.2%	4	F:metallopeptidase activity; P:proteolysis; F:zinc ion binding; F:aminopeptidase activity	EC:3.4.11.0		aminopeptidase n	1458	gi|353229899|emb|CCD76070.1|aminopeptidase A (M01 family) [Schistosoma mansoni]	CCD76070	0.0	100	1014.6	485	485	x	x	x
smansoni_v5_Schisto_mansoni.Chr_1_44261553_44314213_-!1895	aminopeptidase n	1895	20	0.0	68.5%	4	F:metallopeptidase activity; P:proteolysis; F:zinc ion binding; F:aminopeptidase activity	EC:3.4.11.0		aminopeptidase n	1895	gi|353229899|emb|CCD76070.1|aminopeptidase A (M01 family) [Schistosoma mansoni]	CCD76070	0.0	98	967.607	471	466
smansoni_v5_Schisto_mansoni.Chr_1_44261553_44314213_-!1663	aminopeptidase n	1663	20	0.0	73.35%	5	F:metallopeptidase activity; P:proteolysis; F:serine-type endopeptidase activity; F:zinc ion binding; F:aminopeptidase activity	EC:3.4.21.0; EC:3.4.11.0		aminopeptidase n	1663	gi|353229899|emb|CCD76070.1|aminopeptidase A (M01 family) [Schistosoma mansoni]	CCD76070	0.0	98	537.339	265	260
smansoni_v5_Schisto_mansoni.Chr_1_44354879_44388564_-!2927	protein prune homolog	2927	20	0.0	53.75%	3	C:cytoplasm; F:manganese ion binding; F:pyrophosphatase activity	-		protein prune homolog	2927	gi|256088270|ref|XP_002580269.1|hypothetical protein [Schistosoma mansoni] >gi|353229902|emb|CCD76073.1| hypothetical protein Smp_173050.2 [Schistosoma mansoni]	XP_002580269	0.0	96	1467.98	805	778	x
smansoni_v5_Schisto_mansoni.Chr_1_44354879_44388584_-!2951	protein prune homolog	2951	20	0.0	56.95%	3	C:cytoplasm; F:manganese ion binding; F:pyrophosphatase activity	-		protein prune homolog	2951	gi|256088270|ref|XP_002580269.1|hypothetical protein [Schistosoma mansoni] >gi|353229902|emb|CCD76073.1| hypothetical protein Smp_173050.2 [Schistosoma mansoni]	XP_002580269	0.0	100	798.89	437	437
smansoni_v5_Schisto_mansoni.Chr_1_44355345_44386924_-!2343	protein prune homolog	2343	20	0.0	55.2%	3	C:cytoplasm; F:manganese ion binding; F:pyrophosphatase activity	-		protein prune homolog	2343	gi|256088270|ref|XP_002580269.1|hypothetical protein [Schistosoma mansoni] >gi|353229902|emb|CCD76073.1| hypothetical protein Smp_173050.2 [Schistosoma mansoni]	XP_002580269	0.0	100	1488.4	780	780
smansoni_v5_Schisto_mansoni.Chr_1_44358139_44386924_-!2331	protein prune homolog	2331	20	0.0	55.2%	3	C:cytoplasm; F:manganese ion binding; F:pyrophosphatase activity	-		protein prune homolog	2331	gi|256088270|ref|XP_002580269.1|hypothetical protein [Schistosoma mansoni] >gi|353229902|emb|CCD76073.1| hypothetical protein Smp_173050.2 [Schistosoma mansoni]	XP_002580269	0.0	100	1479.15	776	776
smansoni_v5_Schisto_mansoni.Chr_1_44426702_44487066_-!3720	protocadherin alpha-7-like	3720	20	0.0	51.1%	4	C:integral to membrane; P:homophilic cell adhesion; F:calcium ion binding; C:plasma membrane	-		protocadherin alpha-7-like	3720	gi|353229905|emb|CCD76076.1|putative cadherin [Schistosoma mansoni]	CCD76076	0.0	100	2339.69	1239	1239	x
smansoni_v5_Schisto_mansoni.Chr_1_46551993_46568568_-!3924	snf2 histone linker phd ring helicase	3924	20	0.0	60.15%	4	F:zinc ion binding; F:DNA binding; F:ATP binding; F:helicase activity	-		snf2 histone linker phd ring helicase	3924	gi|353229963|emb|CCD76134.1|putative snf2 histone linker phd ring helicase [Schistosoma mansoni]	CCD76134	0.0	100	2275.36	1140	1140	x
smansoni_v5_Schisto_mansoni.Chr_1_46551993_46574378_-!4999	snf2 histone linker phd ring helicase	4999	20	0.0	60.45%	4	F:zinc ion binding; F:DNA binding; F:ATP binding; F:helicase activity	-		snf2 histone linker phd ring helicase	4999	gi|353229963|emb|CCD76134.1|putative snf2 histone linker phd ring helicase [Schistosoma mansoni]	CCD76134	0.0	100	2275.36	1140	1140
smansoni_v5_Schisto_mansoni.Chr_1_46551993_46574378_-!4043	snf2 histone linker phd ring helicase	4043	20	0.0	59.85%	4	F:zinc ion binding; F:DNA binding; F:ATP binding; F:helicase activity	-		snf2 histone linker phd ring helicase	4043	gi|353229963|emb|CCD76134.1|putative snf2 histone linker phd ring helicase [Schistosoma mansoni]	CCD76134	0.0	96	1197.57	594	575
smansoni_v5_Schisto_mansoni.Chr_1_46551993_46575094_-!5734	snf2 histone linker phd ring helicase	5734	20	0.0	59.5%	4	F:zinc ion binding; F:DNA binding; F:ATP binding; F:helicase activity	-		snf2 histone linker phd ring helicase	5734	gi|256079746|ref|XP_002576146.1|snf2 histone linker phd ring helicase [Schistosoma mansoni]	XP_002576146	0.0	100	3217.94	1584	1584	x	x	x
smansoni_v5_Schisto_mansoni.Chr_1_46551993_46575094_-!5754	snf2 histone linker phd ring helicase	5754	20	0.0	60.45%	4	F:zinc ion binding; F:DNA binding; F:ATP binding; F:helicase activity	-		snf2 histone linker phd ring helicase	5754	gi|353229963|emb|CCD76134.1|putative snf2 histone linker phd ring helicase [Schistosoma mansoni]	CCD76134	0.0	100	2275.36	1140	1140	x	x	x
smansoni_v5_Schisto_mansoni.Chr_1_46552247_46574378_-!4725	snf2 histone linker phd ring helicase	4725	20	0.0	58.9%	4	F:zinc ion binding; F:DNA binding; F:ATP binding; F:helicase activity	-		snf2 histone linker phd ring helicase	4725	gi|353229963|emb|CCD76134.1|putative snf2 histone linker phd ring helicase [Schistosoma mansoni]	CCD76134	0.0	100	3190.98	1574	1574
smansoni_v5_Schisto_mansoni.Chr_1_47598825_47671698_-!2855	protein sec13 homolog	2855	20	0.0	64.6%	6	P:transmembrane transport; C:protein complex; C:integral to membrane; C:cytoplasmic part; P:ER to Golgi vesicle-mediated transport; C:nuclear envelope	-		protein sec13 homolog	2855	gi|256087901|ref|XP_002580100.1|protein transport protein Sec13 [Schistosoma mansoni] >gi|353229990|emb|CCD76161.1| putative protein transport protein Sec13 [Schistosoma mansoni]	XP_002580100	0.0	100	902.508	510	510	x
smansoni_v5_Schisto_mansoni.Chr_1_47598825_47671698_-!2959	protein sec13 homolog	2959	20	0.0	66.65%	6	P:transmembrane transport; C:protein complex; C:integral to membrane; C:cytoplasmic part; P:ER to Golgi vesicle-mediated transport; C:nuclear envelope	-		protein sec13 homolog	2959	gi|256087901|ref|XP_002580100.1|protein transport protein Sec13 [Schistosoma mansoni] >gi|353229990|emb|CCD76161.1| putative protein transport protein Sec13 [Schistosoma mansoni]	XP_002580100	0.0	99	1551.57	878	874
smansoni_v5_Schisto_mansoni.Chr_1_47599159_47671698_-!2637	protein sec13 homolog	2637	20	0.0	67.65%	13	P:macromolecule localization; C:ER to Golgi transport vesicle membrane; F:protein binding; P:mitotic prometaphase; P:antigen processing and presentation of peptide antigen via MHC class I; C:endoplasmic reticulum membrane; C:cytosol; C:kinetochore; P:COPII vesicle coating; P:transmembrane transport; C:nuclear pore outer ring; P:post-translational protein modification; P:protein N-linked glycosyla…	-		protein sec13 homolog	2637	gi|256087901|ref|XP_002580100.1|protein transport protein Sec13 [Schistosoma mansoni] >gi|353229990|emb|CCD76161.1| putative protein transport protein Sec13 [Schistosoma mansoni]	XP_002580100	0.0	100	1566.21	878	878
smansoni_v5_Schisto_mansoni.Chr_1_47640512_47672108_-!3367	glucose-6-phosphate translocase	3367	20	0.0	52.9%	2	P:transmembrane transport; C:integral to membrane	-		glucose-6-phosphate translocase	3367	gi|256087901|ref|XP_002580100.1|protein transport protein Sec13 [Schistosoma mansoni] >gi|353229990|emb|CCD76161.1| putative protein transport protein Sec13 [Schistosoma mansoni]	XP_002580100	0.0	96	876.315	524	507
smansoni_v5_Schisto_mansoni.Chr_1_47640512_47672166_-!2975	glucose-6-phosphate translocase	2975	20	0.0	52.95%	2	P:transmembrane transport; C:integral to membrane	-		glucose-6-phosphate translocase	2975	gi|256087901|ref|XP_002580100.1|protein transport protein Sec13 [Schistosoma mansoni] >gi|353229990|emb|CCD76161.1| putative protein transport protein Sec13 [Schistosoma mansoni]	XP_002580100	0.0	96	876.315	524	507
smansoni_v5_Schisto_mansoni.Chr_1_47640512_47674125_-!4792	glucose-6-phosphate translocase	4792	20	0.0	53.05%	2	P:transmembrane transport; C:integral to membrane	-		glucose-6-phosphate translocase	4792	gi|256087901|ref|XP_002580100.1|protein transport protein Sec13 [Schistosoma mansoni] >gi|353229990|emb|CCD76161.1| putative protein transport protein Sec13 [Schistosoma mansoni]	XP_002580100	0.0	99	875.93	502	499
smansoni_v5_Schisto_mansoni.Chr_1_47640512_47674125_-!3175	glucose-6-phosphate translocase	3175	20	0.0	52.65%	2	P:transmembrane transport; C:integral to membrane	-		glucose-6-phosphate translocase	3175	gi|256087901|ref|XP_002580100.1|protein transport protein Sec13 [Schistosoma mansoni] >gi|353229990|emb|CCD76161.1| putative protein transport protein Sec13 [Schistosoma mansoni]	XP_002580100	0.0	96	876.315	524	507
smansoni_v5_Schisto_mansoni.Chr_2_36765_40311_plus!639	dna replication complex gins protein psf1	639	20	1.98952E-144	64.9%	6	C:cytoplasm; P:DNA replication; C:GINS complex; F:chromatin binding; F:protein binding; P:inner cell mass cell proliferation	-		dna replication complex gins protein psf1	639	gi|256071721|ref|XP_002572187.1|partner of sld5 [Schistosoma mansoni] >gi|353230526|emb|CCD76943.1| putative partner of sld5 [Schistosoma mansoni]	XP_002572187	1.98952E-144	100	412.535	212	212	x
smansoni_v5_Schisto_mansoni.Chr_2_898670_918670_plus!1392	tetratricopeptide repeat protein 6-like	1392	20	0.0	48.85%	2	F:binding; F:transferase activity	-		tetratricopeptide repeat protein 6-like	1392	gi|256076828|ref|XP_002574711.1|o-linked n-acetylglucosamine transferase ogt [Schistosoma mansoni]	XP_002574711	0.0	93	826.624	449	420	x	x	x
smansoni_v5_Schisto_mansoni.Chr_2_2657007_2734564_plus!3315	family c2 unassigned peptidase (c02 family)	3315	20	0.0	75.95%	4	C:intracellular; P:proteolysis; F:calcium-dependent cysteine-type endopeptidase activity; F:calcium ion binding	-		family c2 unassigned peptidase (c02 family)	3315	gi|256087627|ref|XP_002579967.1|family C2 unassigned peptidase (C02 family) [Schistosoma mansoni] >gi|353230606|emb|CCD77023.1| family C2 unassigned peptidase (C02 family) [Schistosoma mansoni]	XP_002579967	0.0	98	1555.81	784	775	x	x	x
smansoni_v5_Schisto_mansoni.Chr_2_2657027_2705789_plus!1860	family c2 unassigned peptidase (c02 family)	1860	20	0.0	79.85%	4	C:intracellular; P:proteolysis; F:calcium-dependent cysteine-type endopeptidase activity; F:calcium ion binding	-		family c2 unassigned peptidase (c02 family)	1860	gi|256087629|ref|XP_002579968.1|family C2 unassigned peptidase (C02 family) [Schistosoma mansoni] >gi|353230605|emb|CCD77022.1| family C2 unassigned peptidase (C02 family) [Schistosoma mansoni]	XP_002579968	0.0	100	1195.65	594	594	x	x	x
smansoni_v5_Schisto_mansoni.Chr_2_2657061_2733658_plus!2340	family c2 unassigned peptidase (c02 family)	2340	20	0.0	76.25%	4	C:intracellular; P:proteolysis; F:calcium-dependent cysteine-type endopeptidase activity; F:calcium ion binding	-		family c2 unassigned peptidase (c02 family)	2340	gi|256087627|ref|XP_002579967.1|family C2 unassigned peptidase (C02 family) [Schistosoma mansoni] >gi|353230606|emb|CCD77023.1| family C2 unassigned peptidase (C02 family) [Schistosoma mansoni]	XP_002579967	0.0	100	1573.91	779	779	x	x	x
smansoni_v5_Schisto_mansoni.Chr_2_2657061_2733658_plus!2322	family c2 unassigned peptidase (c02 family)	2322	20	0.0	76.6%	4	C:intracellular; P:proteolysis; F:calcium-dependent cysteine-type endopeptidase activity; F:calcium ion binding	-		family c2 unassigned peptidase (c02 family)	2322	gi|256087629|ref|XP_002579968.1|family C2 unassigned peptidase (C02 family) [Schistosoma mansoni] >gi|353230605|emb|CCD77022.1| family C2 unassigned peptidase (C02 family) [Schistosoma mansoni]	XP_002579968	0.0	100	1560.81	773	773	x	x	x
smansoni_v5_Schisto_mansoni.Chr_2_2746269_2748984_plus!639	hypothetical protein [Schistosoma mansoni]	639	2	1.83217E-100	93.5%	0	-			hypothetical protein [Schistosoma mansoni]	639	gi|256087631|ref|XP_002579969.1|hypothetical protein [Schistosoma mansoni] >gi|353230607|emb|CCD77024.1| hypothetical protein Smp_089470 [Schistosoma mansoni]	XP_002579969	1.83217E-100	100	301.212	212	212	x
smansoni_v5_Schisto_mansoni.Chr_2_2746269_2749944_plus!450	hypothetical protein [Schistosoma mansoni]	450	1	9.9149E-9	100.0%	0	-			hypothetical protein [Schistosoma mansoni]	450	gi|256087631|ref|XP_002579969.1|hypothetical protein [Schistosoma mansoni] >gi|353230607|emb|CCD77024.1| hypothetical protein Smp_089470 [Schistosoma mansoni]	XP_002579969	9.9149E-9	100	59.3066	69	69
smansoni_v5_Schisto_mansoni.Chr_2_44105_160959_-!9578		9578	1	0	1	4	F:ATP binding; P:protein phosphorylation; F:small GTPase regulator activity; F:protein tyrosine kinase activity		IPR000719; IPR001180; IPR002290; IPR011009; IPR020635; G3DSA:1.10.510.10 (GENE3D), PTHR24361 (PANTHER), PTHR24361:SF205 (PANTHER)	null	0	>FakeBlastResult|smansoni_v5_Schisto_mansoni.Chr_2_44105_160959_-!9578	smansoni_v5_Schisto_mansoni.Chr_2_44105_160959_-!9578	0.0	100	1	1	1	x	x	x
smansoni_v5_Schisto_mansoni.Chr_2_44105_161239_-!9922		9922	1	0	1	4	F:ATP binding; P:protein phosphorylation; F:small GTPase regulator activity; F:protein tyrosine kinase activity		IPR000719; IPR001180; IPR002290; IPR011009; IPR017441; IPR020635; G3DSA:1.10.510.10 (GENE3D), G3DSA:3.30.200.20 (GENE3D), PTHR24361 (PANTHER), PTHR24361:SF86 (PANTHER)	null	0	>FakeBlastResult|smansoni_v5_Schisto_mansoni.Chr_2_44105_161239_-!9922	smansoni_v5_Schisto_mansoni.Chr_2_44105_161239_-!9922	0.0	100	1	1	1	x	x	x
smansoni_v5_Schisto_mansoni.Chr_2_921807_938818_-!303	guanine nucleotide-binding protein g alpha subunit	303	20	1.06322E-65	86.9%	45	F:signal transducer activity; F:GTP binding; P:gamma-aminobutyric acid signaling pathway; P:G-protein coupled acetylcholine receptor signaling pathway; P:sensory perception of umami taste; P:G-protein coupled glutamate receptor signaling pathway; C:apical plasma membrane; P:positive regulation of cell proliferation; P:response to nutrient; F:phosphatidylinositol phospholipase C activity; P:cell d…	EC:3.1.4.11		guanine nucleotide-binding protein g alpha subunit	303	gi|256076830|ref|XP_002574712.1|GTP-binding protein (I) alpha subunit gnai [Schistosoma mansoni] >gi|353230546|emb|CCD76963.1| putative gtp-binding protein (I) alpha subunit, gnai [Schistosoma mansoni]	XP_002574712	1.06322E-65	100	203.756	100	100	x	x	x
smansoni_v5_Schisto_mansoni.Chr_2_939650_940297_-!648	guanine nucleotide-binding protein g alpha subunit	648	20	4.68291E-145	76.95%	14	F:signal transducer activity; P:adenylate cyclase-inhibiting G-protein coupled receptor signaling pathway; P:adenosine receptor signaling pathway; P:negative regulation of calcium ion transport via voltage-gated calcium channel activity; C:heterotrimeric G-protein complex; F:GTP binding; P:cell division; P:GTP catabolic process; P:gamma-aminobutyric acid signaling pathway; F:G-protein beta/gamma-…	-		guanine nucleotide-binding protein g alpha subunit	648	gi|256076832|ref|XP_002574713.1|GTP-binding protein (I) alpha-2 subunit gnai2 [Schistosoma mansoni] >gi|353230547|emb|CCD76964.1| putative gtp-binding protein (I) alpha-2 subunit, gnai2 [Schistosoma mansoni]	XP_002574713	4.68291E-145	100	414.461	215	215	x	x	x
smansoni_v5_Schisto_mansoni.Chr_2_945753_952178_-!2989	cassette chromosome recombinase b	2989	3	5.88547E-121	84.66666666666667%	0	-			cassette chromosome recombinase b	2989	gi|256076836|ref|XP_002574715.1|cassette chromosome recombinase b [Schistosoma mansoni] >gi|353230549|emb|CCD76966.1| putative cassette chromosome recombinase b [Schistosoma mansoni]	XP_002574715	5.88547E-121	95	389.808	222	213	x
smansoni_v5_Schisto_mansoni.Chr_2_945753_952178_-!3059	cassette chromosome recombinase b	3059	3	0.0	88.33333333333333%	0	-			cassette chromosome recombinase b	3059	gi|256076836|ref|XP_002574715.1|cassette chromosome recombinase b [Schistosoma mansoni] >gi|353230549|emb|CCD76966.1| putative cassette chromosome recombinase b [Schistosoma mansoni]	XP_002574715	0.0	100	663.685	337	337
smansoni_v5_Schisto_mansoni.Chr_2_945753_952182_-!3089	cassette chromosome recombinase b	3089	3	0.0	85.0%	0	-			cassette chromosome recombinase b	3089	gi|256076836|ref|XP_002574715.1|cassette chromosome recombinase b [Schistosoma mansoni] >gi|353230549|emb|CCD76966.1| putative cassette chromosome recombinase b [Schistosoma mansoni]	XP_002574715	0.0	100	549.666	263	263
smansoni_v5_Schisto_mansoni.Chr_2_945753_952182_-!3072	cassette chromosome recombinase b	3072	3	0.0	82.33333333333333%	0	-			cassette chromosome recombinase b	3072	gi|256076836|ref|XP_002574715.1|cassette chromosome recombinase b [Schistosoma mansoni] >gi|353230549|emb|CCD76966.1| putative cassette chromosome recombinase b [Schistosoma mansoni]	XP_002574715	0.0	93	806.209	433	407
smansoni_v5_Schisto_mansoni.Chr_2_946993_951812_-!1479	cassette chromosome recombinase b	1479	3	0.0	84.66666666666667%	0	-			cassette chromosome recombinase b	1479	gi|256076836|ref|XP_002574715.1|cassette chromosome recombinase b [Schistosoma mansoni] >gi|353230549|emb|CCD76966.1| putative cassette chromosome recombinase b [Schistosoma mansoni]	XP_002574715	0.0	100	985.326	492	492
smansoni_v5_Schisto_mansoni.Chr_2_2626508_2644919_-!3276	rab6-interacting protein 2 elks erc	3276	12	3.5789E-94	74.75%	10	F:binding; F:ATPase activity; F:ATP binding; F:nucleotide binding; F:nucleoside-triphosphatase activity; P:ATP catabolic process; F:receptor activity; C:membrane; F:extracellular ligand-gated ion channel activity; P:transport			rab6-interacting protein 2 elks erc	3276	gi|256087625|ref|XP_002579966.1|hypothetical protein [Schistosoma mansoni] >gi|353230604|emb|CCD77021.1| hypothetical protein Smp_170940 [Schistosoma mansoni]	XP_002579966	3.5789E-94	100	311.997	171	171	x
smansoni_v5_Schisto_mansoni.Chr_2_2626508_2648179_-!2443	protein phosphatase methylesterase 1 (s33 family)	2443	5	4.19403E-96	75.8%	9	F:ATPase activity; F:ATP binding; F:nucleotide binding; F:nucleoside-triphosphatase activity; P:ATP catabolic process; F:receptor activity; C:membrane; F:extracellular ligand-gated ion channel activity; P:transport			protein phosphatase methylesterase 1 (s33 family)	2443	gi|256087625|ref|XP_002579966.1|hypothetical protein [Schistosoma mansoni] >gi|353230604|emb|CCD77021.1| hypothetical protein Smp_170940 [Schistosoma mansoni]	XP_002579966	4.19403E-96	100	311.997	171	171
smansoni_v5_Schisto_mansoni.Chr_2_2739134_2756431_-!1035	hypothetical protein [Schistosoma mansoni]	1035	2	2.1588E-8	74.5%	0	-			hypothetical protein [Schistosoma mansoni]	1035	gi|256074392|ref|XP_002573509.1|hypothetical protein [Schistosoma mansoni]	XP_002573509	2.1588E-8	74	60.4622	55	41	x
smansoni_v5_Schisto_mansoni.Chr_3_8036051_8054613_plus!2093	sjchgc04682 protein	2093	20	0.0	56.4%	1	F:nucleotide binding	-		sjchgc04682 protein	2093	gi|256073010|ref|XP_002572826.1|hypothetical protein [Schistosoma mansoni] >gi|360042900|emb|CCD78310.1| hypothetical protein Smp_013520 [Schistosoma mansoni]	XP_002572826	0.0	99	929.087	517	516	x
smansoni_v5_Schisto_mansoni.Chr_3_8036051_8054613_plus!2096	sjchgc04682 protein	2096	20	0.0	56.5%	1	F:nucleotide binding	-		sjchgc04682 protein	2096	gi|256073010|ref|XP_002572826.1|hypothetical protein [Schistosoma mansoni] >gi|360042900|emb|CCD78310.1| hypothetical protein Smp_013520 [Schistosoma mansoni]	XP_002572826	0.0	100	936.791	517	517
smansoni_v5_Schisto_mansoni.Chr_3_8036770_8054163_plus!1554	sjchgc04682 protein	1554	20	0.0	56.5%	1	F:nucleotide binding	-		sjchgc04682 protein	1554	gi|256073010|ref|XP_002572826.1|hypothetical protein [Schistosoma mansoni] >gi|360042900|emb|CCD78310.1| hypothetical protein Smp_013520 [Schistosoma mansoni]	XP_002572826	0.0	100	936.791	517	517
smansoni_v5_Schisto_mansoni.Chr_3_8062300_8072725_plus!1257	lim class homeodomain transcription lhx3 subclass	1257	20	0.0	65.7%	1	F:zinc ion binding	-		lim class homeodomain transcription lhx3 subclass	1257	gi|256073008|ref|XP_002572825.1|arrowhead [Schistosoma mansoni] >gi|360042902|emb|CCD78312.1| putative lim homeobox protein [Schistosoma mansoni]	XP_002572825	0.0	100	684.485	418	418	x
smansoni_v5_Schisto_mansoni.Chr_3_8085718_8109343_plus!1194	lim homeobox protein lhx1	1194	20	0.0	73.1%	49	F:sequence-specific DNA binding transcription factor activity; P:oviduct epithelium development; P:embryonic retina morphogenesis in camera-type eye; P:negative regulation of transcription, DNA-dependent; P:spinal cord motor neuron differentiation; P:metanephric comma-shaped body morphogenesis; P:ectoderm formation; P:positive regulation of nephron tubule epithelial cell differentiation; P:pronep…	-		lim homeobox protein lhx1	1194	gi|256073006|ref|XP_002572824.1|lhx-5 [Schistosoma mansoni] >gi|360042903|emb|CCD78313.1| putative lim homeobox protein [Schistosoma mansoni]	XP_002572824	0.0	100	707.212	397	397	x
smansoni_v5_Schisto_mansoni.Chr_3_8229484_8262997_plus!1575	dystroglycan preproprotein	1575	20	0.0	50.35%	2	F:calcium ion binding; C:membrane	-		dystroglycan preproprotein	1575	gi|256073004|ref|XP_002572823.1|hypothetical protein [Schistosoma mansoni] >gi|360042904|emb|CCD78314.1| hypothetical protein Smp_129470 [Schistosoma mansoni]	XP_002572823	0.0	100	1052.35	513	513	x
smansoni_v5_Schisto_mansoni.Chr_3_8287502_8301316_plus!1515	sjchgc07421 protein	1515	4	0.0	81.5%	0	-			sjchgc07421 protein	1515	gi|360042905|emb|CCD78315.1|hypothetical protein Smp_129460 [Schistosoma mansoni]	CCD78315	0.0	100	1047.34	504	504	x	x	x
smansoni_v5_Schisto_mansoni.Chr_3_8299612_8306211_plus!3764	sjchgc07421 protein	3764	6	1.2049E-128	82.66666666666667%	0	-			sjchgc07421 protein	3764	gi|256067165|ref|XP_002570601.1|hypothetical protein [Schistosoma mansoni] >gi|360042906|emb|CCD78316.1| hypothetical protein Smp_114180 [Schistosoma mansoni]	XP_002570601	1.2049E-128	100	404.831	216	216	x	x	x
smansoni_v5_Schisto_mansoni.Chr_3_8358668_8378645_plus!2982	glucose-6-phosphatase	2982	20	0.0	55.25%	8	C:integral to membrane; P:hexose transport; P:chemical homeostasis; P:carbohydrate metabolic process; P:macromolecule metabolic process; F:hydrolase activity; P:cellular metabolic process; C:endoplasmic reticulum	-		glucose-6-phosphatase	2982	gi|256072994|ref|XP_002572818.1|glucose-6-phosphatase [Schistosoma mansoni] >gi|360042910|emb|CCD78320.1| putative glucose-6-phosphatase [Schistosoma mansoni]	XP_002572818	0.0	99	586.645	307	304	x
smansoni_v5_Schisto_mansoni.Chr_3_8361391_8377372_plus!673	glucose-6-phosphatase 3	673	20	1.76679E-157	55.75%	8	C:integral to membrane; P:hexose transport; P:chemical homeostasis; P:carbohydrate metabolic process; P:macromolecule metabolic process; F:hydrolase activity; P:cellular metabolic process; C:endoplasmic reticulum	-		glucose-6-phosphatase 3	673	gi|256072994|ref|XP_002572818.1|glucose-6-phosphatase [Schistosoma mansoni] >gi|360042910|emb|CCD78320.1| putative glucose-6-phosphatase [Schistosoma mansoni]	XP_002572818	1.76679E-157	99	450.284	219	217
smansoni_v5_Schisto_mansoni.Chr_3_8361391_8378627_plus!945	glucose-6-phosphatase 3	945	20	0.0	55.6%	8	C:integral to membrane; P:hexose transport; P:chemical homeostasis; P:carbohydrate metabolic process; P:macromolecule metabolic process; F:hydrolase activity; P:cellular metabolic process; C:endoplasmic reticulum	-		glucose-6-phosphatase 3	945	gi|256072994|ref|XP_002572818.1|glucose-6-phosphatase [Schistosoma mansoni] >gi|360042910|emb|CCD78320.1| putative glucose-6-phosphatase [Schistosoma mansoni]	XP_002572818	0.0	100	611.683	314	314
smansoni_v5_Schisto_mansoni.Chr_3_8518456_8520438_plus!861	hypotherical protein	861	20	8.32151E-125	68.35%	3	C:ribosome; F:structural constituent of ribosome; P:translation	-		hypotherical protein	861	gi|256072986|ref|XP_002572814.1|ribosomal protein S11 [Schistosoma mansoni]	XP_002572814	8.32151E-125	100	365.155	178	178	x
smansoni_v5_Schisto_mansoni.Chr_3_8518494_8520438_plus!855	hypotherical protein	855	20	9.46848E-132	68.15%	3	C:ribosome; F:structural constituent of ribosome; P:translation	-		hypotherical protein	855	gi|256072986|ref|XP_002572814.1|ribosomal protein S11 [Schistosoma mansoni]	XP_002572814	9.46848E-132	100	382.489	185	185
smansoni_v5_Schisto_mansoni.Chr_3_8519525_8520177_plus!585	hypotherical protein	585	20	5.65466E-140	67.75%	3	C:ribosome; F:structural constituent of ribosome; P:translation	-		hypotherical protein	585	gi|256072988|ref|XP_002572815.1|28S ribosomal protein S11 [Schistosoma mansoni] >gi|360042913|emb|CCD78323.1| putative 28s ribosomal protein S11 [Schistosoma mansoni]	XP_002572815	5.65466E-140	100	399.823	194	194	x	x	x
smansoni_v5_Schisto_mansoni.Chr_3_9183722_9187864_plus!588	ubiquitin-like-conjugating enzyme atg10	588	20	5.73649E-126	58.0%	5	C:intracellular; F:ligase activity; P:cellular protein modification process; P:regulation of cellular process; P:autophagy	-		ubiquitin-like-conjugating enzyme atg10	588	gi|256078935|ref|XP_002575748.1|Apg10p-like protein [Schistosoma mansoni] >gi|360042930|emb|CCD78340.1| Apg10p-like protein [Schistosoma mansoni]	XP_002575748	5.73649E-126	100	364.385	195	195	x
smansoni_v5_Schisto_mansoni.Chr_3_9184875_9187983_plus!780	ubiquitin-like-conjugating enzyme atg10	780	20	5.18347E-124	57.75%	5	C:intracellular; F:ligase activity; P:cellular protein modification process; P:regulation of cellular process; P:autophagy	-		ubiquitin-like-conjugating enzyme atg10	780	gi|256078935|ref|XP_002575748.1|Apg10p-like protein [Schistosoma mansoni] >gi|360042930|emb|CCD78340.1| Apg10p-like protein [Schistosoma mansoni]	XP_002575748	5.18347E-124	100	362.073	194	194
smansoni_v5_Schisto_mansoni.Chr_3_9187307_9187864_plus!558	ubiquitin-like-conjugating enzyme atg10	558	20	1.05298E-117	57.95%	5	C:intracellular; F:ligase activity; P:cellular protein modification process; P:regulation of cellular process; P:autophagy	-		ubiquitin-like-conjugating enzyme atg10	558	gi|256078935|ref|XP_002575748.1|Apg10p-like protein [Schistosoma mansoni] >gi|360042930|emb|CCD78340.1| Apg10p-like protein [Schistosoma mansoni]	XP_002575748	1.05298E-117	100	343.199	185	185
smansoni_v5_Schisto_mansoni.Chr_3_9203316_9209926_plus!5236	subfamily m67c unassigned peptidase (m67 family)	5236	20	0.0	69.65%	2	F:hydrolase activity; F:ubiquitin thiolesterase activity			subfamily m67c unassigned peptidase (m67 family)	5236	gi|256078933|ref|XP_002575747.1|subfamily M67C unassigned peptidase (M67 family) [Schistosoma mansoni] >gi|360042933|emb|CCD78343.1| subfamily M67C unassigned peptidase (M67 family) [Schistosoma mansoni]	XP_002575747	0.0	100	718.383	366	366	x
smansoni_v5_Schisto_mansoni.Chr_3_9203316_9209926_plus!3846	subfamily m67c unassigned peptidase (m67 family)	3846	20	0.0	69.65%	2	F:hydrolase activity; F:ubiquitin thiolesterase activity			subfamily m67c unassigned peptidase (m67 family)	3846	gi|256078933|ref|XP_002575747.1|subfamily M67C unassigned peptidase (M67 family) [Schistosoma mansoni] >gi|360042933|emb|CCD78343.1| subfamily M67C unassigned peptidase (M67 family) [Schistosoma mansoni]	XP_002575747	0.0	100	718.383	366	366
smansoni_v5_Schisto_mansoni.Chr_3_9203316_9209926_plus!6569	subfamily m67c unassigned peptidase (m67 family)	6569	20	0.0	69.65%	2	F:hydrolase activity; F:ubiquitin thiolesterase activity			subfamily m67c unassigned peptidase (m67 family)	6569	gi|256078933|ref|XP_002575747.1|subfamily M67C unassigned peptidase (M67 family) [Schistosoma mansoni] >gi|360042933|emb|CCD78343.1| subfamily M67C unassigned peptidase (M67 family) [Schistosoma mansoni]	XP_002575747	0.0	100	717.613	366	366
smansoni_v5_Schisto_mansoni.Chr_3_9203508_9209926_plus!5459	subfamily m67c unassigned peptidase (m67 family)	5459	20	0.0	69.65%	2	F:hydrolase activity; F:ubiquitin thiolesterase activity			subfamily m67c unassigned peptidase (m67 family)	5459	gi|256078933|ref|XP_002575747.1|subfamily M67C unassigned peptidase (M67 family) [Schistosoma mansoni] >gi|360042933|emb|CCD78343.1| subfamily M67C unassigned peptidase (M67 family) [Schistosoma mansoni]	XP_002575747	0.0	100	718.383	366	366
smansoni_v5_Schisto_mansoni.Chr_3_9203528_9209926_plus!3597	subfamily m67c unassigned peptidase (m67 family)	3597	20	0.0	69.65%	2	F:hydrolase activity; F:ubiquitin thiolesterase activity			subfamily m67c unassigned peptidase (m67 family)	3597	gi|256078933|ref|XP_002575747.1|subfamily M67C unassigned peptidase (M67 family) [Schistosoma mansoni] >gi|360042933|emb|CCD78343.1| subfamily M67C unassigned peptidase (M67 family) [Schistosoma mansoni]	XP_002575747	0.0	100	718.383	366	366
smansoni_v5_Schisto_mansoni.Chr_3_9206704_9207804_plus!1101	subfamily m67c unassigned peptidase (m67 family)	1101	20	0.0	69.65%	2	F:hydrolase activity; F:ubiquitin thiolesterase activity			subfamily m67c unassigned peptidase (m67 family)	1101	gi|256078933|ref|XP_002575747.1|subfamily M67C unassigned peptidase (M67 family) [Schistosoma mansoni] >gi|360042933|emb|CCD78343.1| subfamily M67C unassigned peptidase (M67 family) [Schistosoma mansoni]	XP_002575747	0.0	100	718.383	366	366
smansoni_v5_Schisto_mansoni.Chr_3_9243762_9267700_plus!2303	sodium dicarboxylate symporter-related	2303	20	0.0	58.35%	3	P:dicarboxylic acid transport; F:sodium:dicarboxylate symporter activity; C:membrane	-		sodium dicarboxylate symporter-related	2303	gi|256078927|ref|XP_002575744.1|sodium/dicarboxylate symporter-related [Schistosoma mansoni] >gi|360042936|emb|CCD78346.1| sodium/dicarboxylate symporter-related [Schistosoma mansoni]	XP_002575744	0.0	99	581.637	312	310	x	x	x
smansoni_v5_Schisto_mansoni.Chr_3_9243762_9267700_plus!2346	sodium dicarboxylate symporter-related	2346	20	0.0	57.9%	6	F:binding; P:L-glutamate transport; F:sodium:dicarboxylate symporter activity; P:dicarboxylic acid transport; F:L-glutamate transmembrane transporter activity; C:membrane	-		sodium dicarboxylate symporter-related	2346	gi|256078929|ref|XP_002575745.1|sodium/dicarboxylate symporter-related [Schistosoma mansoni] >gi|360042935|emb|CCD78345.1| sodium/dicarboxylate symporter-related [Schistosoma mansoni]	XP_002575745	0.0	100	652.129	365	365	x	x	x
smansoni_v5_Schisto_mansoni.Chr_3_9243762_9267700_plus!2448	excitatory amino acid transporter 3	2448	20	8.64969E-103	60.0%	10	F:glutamate binding; P:protein homooligomerization; P:L-glutamate import; P:D-aspartate import; F:glutamate:sodium symporter activity; F:protein binding; F:sodium:dicarboxylate symporter activity; P:dicarboxylic acid transport; C:cell part; C:membrane	-		excitatory amino acid transporter 3	2448	gi|256078927|ref|XP_002575744.1|sodium/dicarboxylate symporter-related [Schistosoma mansoni] >gi|360042936|emb|CCD78346.1| sodium/dicarboxylate symporter-related [Schistosoma mansoni]	XP_002575744	8.64969E-103	100	331.643	185	185	x	x	x
smansoni_v5_Schisto_mansoni.Chr_3_9244021_9260783_plus!1119	excitatory amino acid transporter 3	1119	20	0.0	57.75%	6	F:binding; P:L-glutamate transport; F:sodium:dicarboxylate symporter activity; P:dicarboxylic acid transport; F:L-glutamate transmembrane transporter activity; C:membrane	-		excitatory amino acid transporter 3	1119	gi|256078929|ref|XP_002575745.1|sodium/dicarboxylate symporter-related [Schistosoma mansoni] >gi|360042935|emb|CCD78345.1| sodium/dicarboxylate symporter-related [Schistosoma mansoni]	XP_002575745	0.0	100	664.455	372	372	x	x	x
smansoni_v5_Schisto_mansoni.Chr_3_9246290_9266974_plus!1005	excitatory amino acid transporter 3	1005	20	0.0	57.9%	6	F:binding; P:L-glutamate transport; F:sodium:dicarboxylate symporter activity; P:dicarboxylic acid transport; F:L-glutamate transmembrane transporter activity; C:membrane	-		excitatory amino acid transporter 3	1005	gi|256078927|ref|XP_002575744.1|sodium/dicarboxylate symporter-related [Schistosoma mansoni] >gi|360042936|emb|CCD78346.1| sodium/dicarboxylate symporter-related [Schistosoma mansoni]	XP_002575744	0.0	100	609.372	324	324	x	x	x
smansoni_v5_Schisto_mansoni.Chr_3_15083449_15093910_plus!1441	rna methyltransferase like 1	1441	20	0.0	57.9%	4	F:RNA binding; P:RNA methylation; F:RNA methyltransferase activity; P:RNA processing	-		rna methyltransferase like 1	1441	gi|360043146|emb|CCD78558.1|rna methyltransferase-related [Schistosoma mansoni]	CCD78558	0.0	97	754.592	396	385	x	x	x
smansoni_v5_Schisto_mansoni.Chr_3_15083451_15126630_plus!2822	trna (uracil-5-)-methyltransferase homolog a-like	2822	20	0.0	62.85%	4	F:RNA binding; F:RNA methyltransferase activity; P:RNA processing; P:RNA methylation	-		trna (uracil-5-)-methyltransferase homolog a-like	2822	gi|256070796|ref|XP_002571728.1|rna m5u methyltransferase [Schistosoma mansoni] >gi|360043147|emb|CCD78559.1| putative rna m5u methyltransferase [Schistosoma mansoni]	XP_002571728	0.0	99	942.184	461	457	x	x	x
smansoni_v5_Schisto_mansoni.Chr_3_15086877_15093746_plus!1224	rna methyltransferase-like protein 1	1224	20	0.0	57.35%	4	F:RNA binding; P:RNA methylation; F:RNA methyltransferase activity; P:RNA processing	-		rna methyltransferase-like protein 1	1224	gi|360043146|emb|CCD78558.1|rna methyltransferase-related [Schistosoma mansoni]	CCD78558	0.0	100	809.675	407	407	x	x	x
smansoni_v5_Schisto_mansoni.Chr_3_15095009_15126630_plus!2112	trm2 trna methyltransferase 2 homolog a ( cerevisiae)	2112	20	0.0	55.6%	3	F:RNA methyltransferase activity; P:RNA processing; P:RNA methylation	-		trm2 trna methyltransferase 2 homolog a ( cerevisiae)	2112	gi|256070796|ref|XP_002571728.1|rna m5u methyltransferase [Schistosoma mansoni] >gi|360043147|emb|CCD78559.1| putative rna m5u methyltransferase [Schistosoma mansoni]	XP_002571728	0.0	95	1231.85	634	606	x	x	x
smansoni_v5_Schisto_mansoni.Chr_3_15095191_15126605_plus!1824	trm2 trna methyltransferase 2 homolog a ( cerevisiae)	1824	20	0.0	53.65%	3	F:RNA methyltransferase activity; P:RNA processing; P:RNA methylation	-		trm2 trna methyltransferase 2 homolog a ( cerevisiae)	1824	gi|256070796|ref|XP_002571728.1|rna m5u methyltransferase [Schistosoma mansoni] >gi|360043147|emb|CCD78559.1| putative rna m5u methyltransferase [Schistosoma mansoni]	XP_002571728	0.0	100	1256.12	607	607
smansoni_v5_Schisto_mansoni.Chr_3_15095191_15126630_plus!1718	trna (uracil-5-)-methyltransferase homolog a	1718	20	0.0	57.95%	3	F:RNA methyltransferase activity; P:RNA processing; P:RNA methylation	-		trna (uracil-5-)-methyltransferase homolog a	1718	gi|256070796|ref|XP_002571728.1|rna m5u methyltransferase [Schistosoma mansoni] >gi|360043147|emb|CCD78559.1| putative rna m5u methyltransferase [Schistosoma mansoni]	XP_002571728	0.0	99	942.184	461	457
smansoni_v5_Schisto_mansoni.Chr_3_15095191_15126630_plus!1788	rna m5u methyltransferase	1788	20	0.0	63.75%	3	F:RNA methyltransferase activity; P:RNA processing; P:RNA methylation	-		rna m5u methyltransferase	1788	gi|256070796|ref|XP_002571728.1|rna m5u methyltransferase [Schistosoma mansoni] >gi|360043147|emb|CCD78559.1| putative rna m5u methyltransferase [Schistosoma mansoni]	XP_002571728	0.0	100	810.446	390	390
smansoni_v5_Schisto_mansoni.Chr_3_15154554_15178379_plus!3926	probable atp-dependent rna helicase dhx37	3926	20	0.0	55.7%	3	F:ATP-dependent helicase activity; F:nucleic acid binding; F:ATP binding	-		probable atp-dependent rna helicase dhx37	3926	gi|256070792|ref|XP_002571726.1|ATP-dependent RNA Helicase [Schistosoma mansoni]	XP_002571726	0.0	95	1565.44	851	816	x	x	x
smansoni_v5_Schisto_mansoni.Chr_3_15154554_15178379_plus!3738	probable atp-dependent rna helicase dhx37	3738	20	0.0	73.95%	3	F:nucleic acid binding; F:ATP binding; F:ATP-dependent helicase activity	-		probable atp-dependent rna helicase dhx37	3738	gi|256070792|ref|XP_002571726.1|ATP-dependent RNA Helicase [Schistosoma mansoni]	XP_002571726	0.0	93	858.981	507	472
smansoni_v5_Schisto_mansoni.Chr_3_15154554_15178379_plus!3804	probable atp-dependent rna helicase dhx37	3804	20	0.0	60.3%	3	F:ATP-dependent helicase activity; F:nucleic acid binding; F:ATP binding	-		probable atp-dependent rna helicase dhx37	3804	gi|360043149|emb|CCD78561.1|putative atp-dependent RNA helicase [Schistosoma mansoni]	CCD78561	0.0	100	2276.52	1181	1181	x	x	x
smansoni_v5_Schisto_mansoni.Chr_3_15154554_15178379_plus!3679	probable atp-dependent rna helicase dhx37	3679	20	0.0	71.85%	3	F:ATP-dependent helicase activity; F:nucleic acid binding; F:ATP binding	-		probable atp-dependent rna helicase dhx37	3679	gi|360043149|emb|CCD78561.1|putative atp-dependent RNA helicase [Schistosoma mansoni]	CCD78561	0.0	100	1099.73	596	596
smansoni_v5_Schisto_mansoni.Chr_3_15154566_15178102_plus!3552	probable atp-dependent rna helicase dhx37	3552	20	0.0	60.35%	3	F:ATP-dependent helicase activity; F:nucleic acid binding; F:ATP binding	-		probable atp-dependent rna helicase dhx37	3552	gi|360043149|emb|CCD78561.1|putative atp-dependent RNA helicase [Schistosoma mansoni]	CCD78561	0.0	100	2283.06	1183	1183
smansoni_v5_Schisto_mansoni.Chr_3_15173929_15178379_plus!1235	atp-dependent rna helicase	1235	20	0.0	52.95%	3	F:nucleic acid binding; F:ATP binding; F:ATP-dependent helicase activity	-		atp-dependent rna helicase	1235	gi|256070792|ref|XP_002571726.1|ATP-dependent RNA Helicase [Schistosoma mansoni]	XP_002571726	0.0	99	709.523	350	347	x	x	x
smansoni_v5_Schisto_mansoni.Chr_3_15326288_15330003_plus!1236	fad oxidoreductase	1236	20	0.0	54.8%	2	P:oxidation-reduction process; F:oxidoreductase activity	-		fad oxidoreductase	1236	gi|256070770|ref|XP_002571715.1|fad oxidoreductase [Schistosoma mansoni] >gi|360043160|emb|CCD78572.1| putative fad oxidoreductase [Schistosoma mansoni]	XP_002571715	0.0	100	771.541	397	397	x
smansoni_v5_Schisto_mansoni.Chr_3_15328053_15329894_plus!1323	fad-dependent oxidoreductase	1323	20	0.0	54.95%	2	P:oxidation-reduction process; F:oxidoreductase activity	-		fad-dependent oxidoreductase	1323	gi|256070770|ref|XP_002571715.1|fad oxidoreductase [Schistosoma mansoni] >gi|360043160|emb|CCD78572.1| putative fad oxidoreductase [Schistosoma mansoni]	XP_002571715	0.0	98	552.747	276	271
smansoni_v5_Schisto_mansoni.Chr_3_15340859_15341397_plus!497	---NA---	497	0			0	-			#N/A	#N/A	#N/A	#N/A	#N/A	#N/A	#N/A	#N/A	#N/A	#N/A	N/A	x
smansoni_v5_Schisto_mansoni.Chr_3_15373465_15396868_plus!1016	---NA---	1016	0			0	-			#N/A	#N/A	#N/A	#N/A	#N/A	#N/A	#N/A	#N/A	#N/A	#N/A	N/A	x
smansoni_v5_Schisto_mansoni.Chr_3_15373472_15396868_plus!947	---NA---	947	0			0	-			#N/A	#N/A	#N/A	#N/A	#N/A	#N/A	#N/A	#N/A	#N/A	#N/A	N/A	x
smansoni_v5_Schisto_mansoni.Chr_3_15373577_15408721_plus!1217	---NA---	1217	0			0	-			#N/A	#N/A	#N/A	#N/A	#N/A	#N/A	#N/A	#N/A	#N/A	#N/A	N/A	x
smansoni_v5_Schisto_mansoni.Chr_3_15377421_15396868_plus!907	---NA---	907	0			0	-			#N/A	#N/A	#N/A	#N/A	#N/A	#N/A	#N/A	#N/A	#N/A	#N/A	N/A	x
smansoni_v5_Schisto_mansoni.Chr_3_15382665_15396868_plus!773	---NA---	773	0			0	-			#N/A	#N/A	#N/A	#N/A	#N/A	#N/A	#N/A	#N/A	#N/A	#N/A	N/A	x
smansoni_v5_Schisto_mansoni.Chr_3_15394122_15396868_plus!1562	---NA---	1562	0			0	-			#N/A	#N/A	#N/A	#N/A	#N/A	#N/A	#N/A	#N/A	#N/A	#N/A	N/A	x
smansoni_v5_Schisto_mansoni.Chr_3_15396920_15412383_plus!514	---NA---	514	0			0	-			#N/A	#N/A	#N/A	#N/A	#N/A	#N/A	#N/A	#N/A	#N/A	#N/A	N/A	x
smansoni_v5_Schisto_mansoni.Chr_3_15405837_15408897_plus!3061	endonuclease-reverse transcriptase	3061	20	5.68568E-33	66.8%	1	F:catalytic activity	-		endonuclease-reverse transcriptase	3061	gi|67625701|tpe|CAJ00236.1|TPA: endonuclease-reverse transcriptase [Schistosoma mansoni]	CAJ00236	5.82682E-30	71	137.117	142	102	#N/A	x	x
smansoni_v5_Schisto_mansoni.Chr_3_15440707_15442319_plus!549	---NA---	549	0			0	-			#N/A	#N/A	#N/A	#N/A	#N/A	#N/A	#N/A	#N/A	#N/A	#N/A	N/A	x
smansoni_v5_Schisto_mansoni.Chr_3_15440861_15442319_plus!361	---NA---	361	0			0	-			#N/A	#N/A	#N/A	#N/A	#N/A	#N/A	#N/A	#N/A	#N/A	#N/A	N/A	x
smansoni_v5_Schisto_mansoni.Chr_3_15441076_15442319_plus!274	---NA---	274	0			0	-			#N/A	#N/A	#N/A	#N/A	#N/A	#N/A	#N/A	#N/A	#N/A	#N/A	N/A	x
smansoni_v5_Schisto_mansoni.Chr_3_15441792_15441858_plus!67	---NA---	67	0			0	-			#N/A	#N/A	#N/A	#N/A	#N/A	#N/A	#N/A	#N/A	#N/A	#N/A	N/A	x
smansoni_v5_Schisto_mansoni.Chr_3_15456890_15456955_plus!66	---NA---	66	0			0	-			#N/A	#N/A	#N/A	#N/A	#N/A	#N/A	#N/A	#N/A	#N/A	#N/A	N/A	x
smansoni_v5_Schisto_mansoni.Chr_3_15637096_15638232_plus!1137	rab6-interacting protein 2 elks erc	1137	10	1.71717E-18	73.7%	6	F:nucleoside-triphosphatase activity; P:transport; F:extracellular ligand-gated ion channel activity; F:receptor activity; F:nucleotide binding; C:membrane	EC:3.6.1.15		rab6-interacting protein 2 elks erc	1137	gi|350644054|emb|CCD61104.1|rab6-interacting protein 2/elks/erc/cast,putative [Schistosoma mansoni]	CCD61104	1.71717E-18	64	95.1301	93	60	#N/A
smansoni_v5_Schisto_mansoni.Chr_3_23748020_23767827_plus!2014	hypothetical protein [Schistosoma mansoni]	2014	2	0.0	74.5%	0	-			hypothetical protein [Schistosoma mansoni]	2014	gi|256074037|ref|XP_002573333.1|hypothetical protein [Schistosoma mansoni] >gi|360043461|emb|CCD78874.1| hypothetical protein Smp_132520 [Schistosoma mansoni]	XP_002573333	0.0	100	973.0	499	499	x	x	x
smansoni_v5_Schisto_mansoni.Chr_3_23748193_23782853_plus!1650	hypothetical protein [Schistosoma mansoni]	1650	2	0.0	74.5%	0	-			hypothetical protein [Schistosoma mansoni]	1650	gi|256074037|ref|XP_002573333.1|hypothetical protein [Schistosoma mansoni] >gi|360043461|emb|CCD78874.1| hypothetical protein Smp_132520 [Schistosoma mansoni]	XP_002573333	0.0	100	1102.81	549	549
smansoni_v5_Schisto_mansoni.Chr_3_23776496_23783076_plus!523	hypothetical protein [Schistosoma mansoni]	523	1	6.33482E-25	83.0%	0	-			hypothetical protein [Schistosoma mansoni]	523	gi|256074037|ref|XP_002573333.1|hypothetical protein [Schistosoma mansoni] >gi|360043461|emb|CCD78874.1| hypothetical protein Smp_132520 [Schistosoma mansoni]	XP_002573333	6.33482E-25	83	108.997	66	55
smansoni_v5_Schisto_mansoni.Chr_3_23762041_23762107_plus!67	---NA---	67	0			0	-			#N/A	#N/A	#N/A	#N/A	#N/A	#N/A	#N/A	#N/A	#N/A	#N/A	N/A	x
smansoni_v5_Schisto_mansoni.Chr_3_23844644_23859873_plus!2541	hypothetical protein [Schistosoma mansoni]	2541	4	0.0	56.25%	0	-			hypothetical protein [Schistosoma mansoni]	2541	gi|256074039|ref|XP_002573334.1|hypothetical protein [Schistosoma mansoni] >gi|360043462|emb|CCD78875.1| hypothetical protein Smp_018870 [Schistosoma mansoni]	XP_002573334	0.0	100	1005.74	485	485	#N/A	N/A	x
smansoni_v5_Schisto_mansoni.Chr_3_23844919_23859468_plus!1974	hypothetical protein [Schistosoma mansoni]	1974	4	0.0	56.75%	0	-			hypothetical protein [Schistosoma mansoni]	1974	gi|256074039|ref|XP_002573334.1|hypothetical protein [Schistosoma mansoni] >gi|360043462|emb|CCD78875.1| hypothetical protein Smp_018870 [Schistosoma mansoni]	XP_002573334	0.0	100	1333.16	657	657
smansoni_v5_Schisto_mansoni.Chr_3_23844919_23859873_plus!2485	hypothetical protein [Schistosoma mansoni]	2485	4	0.0	57.75%	0	-			hypothetical protein [Schistosoma mansoni]	2485	gi|256074039|ref|XP_002573334.1|hypothetical protein [Schistosoma mansoni] >gi|360043462|emb|CCD78875.1| hypothetical protein Smp_018870 [Schistosoma mansoni]	XP_002573334	0.0	100	531.561	252	252
smansoni_v5_Schisto_mansoni.Chr_3_23860821_23865229_plus!1583	cog4 transport	1583	9	3.18208E-24	78.22222222222223%	6	F:nucleoside-triphosphatase activity; P:transport; F:extracellular ligand-gated ion channel activity; F:receptor activity; F:nucleotide binding; C:membrane	EC:3.6.1.15		cog4 transport	1583	gi|256074041|ref|XP_002573335.1|hypothetical protein [Schistosoma mansoni] >gi|360043463|emb|CCD78876.1| hypothetical protein Smp_018880 [Schistosoma mansoni]	XP_002573335	3.18208E-24	100	107.071	112	112	x	x	x
smansoni_v5_Schisto_mansoni.Chr_3_23868803_23868869_plus!67	---NA---	67	0			0	-			#N/A	#N/A	#N/A	#N/A	#N/A	#N/A	#N/A	#N/A	#N/A	#N/A	N/A	x
smansoni_v5_Schisto_mansoni.Chr_3_23880000_23893370_plus!1735	family c44 unassigned peptidase (c44 family)	1735	20	1.39193E-88	71.15%	9	P:transmembrane transport; F:oxidoreductase activity, acting on the CH-CH group of donors; P:lipid metabolic process; C:integral to membrane; F:ATPase activity, coupled to transmembrane movement of substances; P:ATP catabolic process; P:carbohydrate metabolic process; F:ATP binding; C:cytoplasm	-		family c44 unassigned peptidase (c44 family)	1735	gi|56752557|gb|AAW24492.1|SJCHGC01345 protein [Schistosoma japonicum]	AAW24492	1.39193E-88	82	286.189	194	161	#N/A	N/A	x
smansoni_v5_Schisto_mansoni.Chr_3_23880152_23894212_plus!816	probable polyprenol reductase-like	816	20	1.46725E-92	54.05%	4	C:cytoplasm; P:lipid metabolic process; F:oxidoreductase activity, acting on the CH-CH group of donors; C:integral to membrane	-		probable polyprenol reductase-like	816	gi|56752557|gb|AAW24492.1|SJCHGC01345 protein [Schistosoma japonicum]	AAW24492	1.46725E-92	83	285.804	192	161
smansoni_v5_Schisto_mansoni.Chr_3_23880182_23893370_plus!1346	family c44 unassigned peptidase (c44 family)	1346	20	6.6054E-91	71.2%	9	P:transmembrane transport; F:oxidoreductase activity, acting on the CH-CH group of donors; P:lipid metabolic process; C:integral to membrane; F:ATPase activity, coupled to transmembrane movement of substances; P:ATP catabolic process; P:carbohydrate metabolic process; F:ATP binding; C:cytoplasm	-		family c44 unassigned peptidase (c44 family)	1346	gi|56752557|gb|AAW24492.1|SJCHGC01345 protein [Schistosoma japonicum]	AAW24492	6.6054E-91	83	288.115	195	162
smansoni_v5_Schisto_mansoni.Chr_3_23882019_23893370_plus!1097	family c44 unassigned peptidase (c44 family)	1097	19	1.05853E-45	75.78947368421052%	9	P:transmembrane transport; F:oxidoreductase activity, acting on the CH-CH group of donors; P:lipid metabolic process; C:integral to membrane; F:ATPase activity, coupled to transmembrane movement of substances; P:ATP catabolic process; P:carbohydrate metabolic process; F:ATP binding; C:cytoplasm	-		family c44 unassigned peptidase (c44 family)	1097	gi|56752557|gb|AAW24492.1|SJCHGC01345 protein [Schistosoma japonicum]	AAW24492	1.05853E-45	87	167.933	102	89
smansoni_v5_Schisto_mansoni.Chr_3_23888857_23895501_plus!234	sjchgc01345 protein	234	3	8.23991E-48	90.66666666666667%	4	C:integral to membrane; C:cytoplasm; F:oxidoreductase activity, acting on the CH-CH group of donors; P:lipid metabolic process	-		sjchgc01345 protein	234	gi|256074043|ref|XP_002573336.1|hypothetical protein [Schistosoma mansoni] >gi|360043464|emb|CCD78877.1| hypothetical protein Smp_132530 [Schistosoma mansoni]	XP_002573336	8.23991E-48	100	156.377	77	77	x	x	x
smansoni_v5_Schisto_mansoni.Chr_3_23902054_23915303_plus!1885	phosphoglycerate kinase 1	1885	20	0.0	92.25%	5	C:cytoplasm; F:phosphoglycerate kinase activity; P:phosphorylation; F:ATP binding; P:glycolysis	EC:2.7.2.3		phosphoglycerate kinase 1	1885	gi|1172460|sp|P41759.1|PGK_SCHMARecName: Full=Phosphoglycerate kinase >gi|556413|gb|AAA93516.1| phosphoglycerate kinase [Schistosoma mansoni]	P41759	0.0	100	823.157	416	416	x	x	x
smansoni_v5_Schisto_mansoni.Chr_3_23902098_23903925_plus!519	phosphoglycerate kinase 1	519	20	1.23191E-121	95.3%	5	C:cytoplasm; F:phosphoglycerate kinase activity; P:phosphorylation; F:ATP binding; P:glycolysis	EC:2.7.2.3		phosphoglycerate kinase 1	519	gi|256092676|ref|XP_002582024.1|phosphoglycerate kinase [Schistosoma mansoni] >gi|360043465|emb|CCD78878.1| phosphoglycerate kinase [Schistosoma mansoni]	XP_002582024	1.23191E-121	100	351.673	172	172	x	x	x
smansoni_v5_Schisto_mansoni.Chr_3_23909025_23914713_plus!732	phosphoglycerate kinase 1	732	20	1.06916E-165	91.8%	6	P:gluconeogenesis; F:phosphoglycerate kinase activity; P:phosphorylation; F:ATP binding; P:glycolysis; C:cytosol	EC:2.7.2.3		phosphoglycerate kinase 1	732	gi|256074045|ref|XP_002573337.1|phosphoglycerate kinase [Schistosoma mansoni] >gi|360043466|emb|CCD78879.1| phosphoglycerate kinase [Schistosoma mansoni]	XP_002573337	1.06916E-165	100	469.159	243	243	x	x	x
smansoni_v5_Schisto_mansoni.Chr_3_24020019_24020087_plus!69	---NA---	69	0			0	-			#N/A	#N/A	#N/A	#N/A	#N/A	#N/A	#N/A	#N/A	#N/A	#N/A	N/A	x
smansoni_v5_Schisto_mansoni.Chr_3_24073616_24077669_plus!934	sjchgc03260 protein	934	2	1.60396E-121	92.5%	0	-			sjchgc03260 protein	934	gi|256074051|ref|XP_002573340.1|hypothetical protein [Schistosoma mansoni] >gi|360043469|emb|CCD78882.1| hypothetical protein Smp_018930 [Schistosoma mansoni]	XP_002573340	1.60396E-121	100	357.836	190	190	#N/A	N/A	x
smansoni_v5_Schisto_mansoni.Chr_3_24076831_24077403_plus!573	sjchgc03260 protein	573	2	1.95999E-123	92.5%	0	-			sjchgc03260 protein	573	gi|256074051|ref|XP_002573340.1|hypothetical protein [Schistosoma mansoni] >gi|360043469|emb|CCD78882.1| hypothetical protein Smp_018930 [Schistosoma mansoni]	XP_002573340	1.95999E-123	100	357.451	190	190
smansoni_v5_Schisto_mansoni.Chr_3_24086409_24101258_plus!1963	la-related protein 7	1963	20	0.0	58.4%	5	F:RNA binding; C:ribonucleoprotein complex; P:RNA processing; C:nucleus; F:nucleotide binding	-		la-related protein 7	1963	gi|360043471|emb|CCD78884.1|putative lupus la ribonucleoprotein [Schistosoma mansoni]	CCD78884	0.0	100	1179.85	592	592	x	x	x
smansoni_v5_Schisto_mansoni.Chr_3_24087261_24101258_plus!1319	lupus la	1319	20	3.77876E-127	68.05%	5	F:RNA binding; C:ribonucleoprotein complex; C:nucleus; F:nucleotide binding; P:RNA processing	-		lupus la	1319	gi|360043471|emb|CCD78884.1|putative lupus la ribonucleoprotein [Schistosoma mansoni]	CCD78884	3.77876E-127	97	391.734	197	192
smansoni_v5_Schisto_mansoni.Chr_3_24087355_24101129_plus!1779	la-related protein 7	1779	20	0.0	58.45%	5	F:RNA binding; C:ribonucleoprotein complex; P:RNA processing; C:nucleus; F:nucleotide binding	-		la-related protein 7	1779	gi|360043471|emb|CCD78884.1|putative lupus la ribonucleoprotein [Schistosoma mansoni]	CCD78884	0.0	100	1178.7	592	592
smansoni_v5_Schisto_mansoni.Chr_3_24087355_24101258_plus!1927	la-related protein 7	1927	20	0.0	58.8%	5	F:RNA binding; C:ribonucleoprotein complex; P:RNA processing; C:nucleus; F:nucleotide binding	-		la-related protein 7	1927	gi|360043471|emb|CCD78884.1|putative lupus la ribonucleoprotein [Schistosoma mansoni]	CCD78884	0.0	100	597.816	313	313
smansoni_v5_Schisto_mansoni.Chr_3_24096775_24101258_plus!2824	endonuclease-reverse transcriptase	2824	20	0.0	68.35%	6	F:RNA binding; C:ribonucleoprotein complex; C:nucleus; F:catalytic activity; F:nucleotide binding; P:RNA processing	-		endonuclease-reverse transcriptase	2824	gi|360043471|emb|CCD78884.1|putative lupus la ribonucleoprotein [Schistosoma mansoni]	CCD78884	0.0	100	597.045	313	313
smansoni_v5_Schisto_mansoni.Chr_3_24133336_24153336_plus!2047	ccr4-not transcription complex subunit 10-like	2047	20	0.0	51.7%	1	F:binding	-		ccr4-not transcription complex subunit 10-like	2047	gi|256074059|ref|XP_002573344.1|hypothetical protein [Schistosoma mansoni] >gi|360043473|emb|CCD78886.1| hypothetical protein Smp_132560 [Schistosoma mansoni]	XP_002573344	0.0	94	724.161	385	364	x	x	x
smansoni_v5_Schisto_mansoni.Chr_3_24133363_24153336_plus!2419	ccr4-not transcription complex subunit 10	2419	20	0.0	51.7%	1	F:binding	-		ccr4-not transcription complex subunit 10	2419	gi|256074059|ref|XP_002573344.1|hypothetical protein [Schistosoma mansoni] >gi|360043473|emb|CCD78886.1| hypothetical protein Smp_132560 [Schistosoma mansoni]	XP_002573344	0.0	100	644.04	315	315
smansoni_v5_Schisto_mansoni.Chr_3_24133806_24334721_plus!3515	ccr4-not transcription complex subunit 10	3515	20	0.0	53.7%	1	F:binding	-		ccr4-not transcription complex subunit 10	3515	gi|256074059|ref|XP_002573344.1|hypothetical protein [Schistosoma mansoni] >gi|360043473|emb|CCD78886.1| hypothetical protein Smp_132560 [Schistosoma mansoni]	XP_002573344	0.0	100	922.154	526	526
smansoni_v5_Schisto_mansoni.Chr_3_24133806_24334721_plus!3511	ccr4-not transcription complex subunit 10-like	3511	20	0.0	49.95%	1	F:binding	-		ccr4-not transcription complex subunit 10-like	3511	gi|256074059|ref|XP_002573344.1|hypothetical protein [Schistosoma mansoni] >gi|360043473|emb|CCD78886.1| hypothetical protein Smp_132560 [Schistosoma mansoni]	XP_002573344	0.0	100	1567.36	842	842
smansoni_v5_Schisto_mansoni.Chr_3_24134519_24153336_plus!2990	ccr4-not transcription complex subunit 10-like	2990	20	0.0	51.7%	1	F:binding	-		ccr4-not transcription complex subunit 10-like	2990	gi|256074059|ref|XP_002573344.1|hypothetical protein [Schistosoma mansoni] >gi|360043473|emb|CCD78886.1| hypothetical protein Smp_132560 [Schistosoma mansoni]	XP_002573344	0.0	94	724.161	385	364
smansoni_v5_Schisto_mansoni.Chr_3_24135669_24334540_plus!3003	ccr4-not transcription complex subunit 10-like	3003	20	0.0	50.2%	1	F:binding	-		ccr4-not transcription complex subunit 10-like	3003	gi|256074059|ref|XP_002573344.1|hypothetical protein [Schistosoma mansoni] >gi|360043473|emb|CCD78886.1| hypothetical protein Smp_132560 [Schistosoma mansoni]	XP_002573344	0.0	100	1886.31	1000	1000
smansoni_v5_Schisto_mansoni.Chr_3_24135669_24334721_plus!3188	ccr4-not transcription complex subunit 10	3188	20	0.0	53.65%	2	F:binding; P:RNA metabolic process	-		ccr4-not transcription complex subunit 10	3188	gi|256074059|ref|XP_002573344.1|hypothetical protein [Schistosoma mansoni] >gi|360043473|emb|CCD78886.1| hypothetical protein Smp_132560 [Schistosoma mansoni]	XP_002573344	0.0	100	966.452	473	473
smansoni_v5_Schisto_mansoni.Chr_3_24145096_24334721_plus!2020	ccr4-not transcription complex subunit 10-like	2020	20	0.0	67.35%	3	F:binding; P:nuclear-transcribed mRNA poly(A) tail shortening; C:cytosol	-		ccr4-not transcription complex subunit 10-like	2020	gi|256074059|ref|XP_002573344.1|hypothetical protein [Schistosoma mansoni] >gi|360043473|emb|CCD78886.1| hypothetical protein Smp_132560 [Schistosoma mansoni]	XP_002573344	0.0	100	922.154	526	526
smansoni_v5_Schisto_mansoni.Chr_3_24325500_24334721_plus!2506	sjchgc04357 protein	2506	8	0.0	78.0%	6	F:nucleoside-triphosphatase activity; P:transport; F:extracellular ligand-gated ion channel activity; F:receptor activity; F:nucleotide binding; C:membrane	EC:3.6.1.15		sjchgc04357 protein	2506	gi|256074059|ref|XP_002573344.1|hypothetical protein [Schistosoma mansoni] >gi|360043473|emb|CCD78886.1| hypothetical protein Smp_132560 [Schistosoma mansoni]	XP_002573344	0.0	100	845.499	490	490
smansoni_v5_Schisto_mansoni.Chr_3_24185025_24186600_plus!690	venom allergen-like 1 protein	690	20	7.85069E-171	78.55%	1	C:extracellular region			venom allergen-like 1 protein	690	gi|256070806|ref|XP_002571733.1|venom allergen-like (VAL) 2 protein [Schistosoma mansoni] >gi|66269582|gb|AAY43181.1| venom allergen-like protein 2 [Schistosoma mansoni] >gi|360043475|emb|CCD78888.1| venom allergen-like (VAL) 2 protein [Schistosoma mansoni]	XP_002571733	7.85069E-171	100	481.1	229	229	x	x	x
smansoni_v5_Schisto_mansoni.Chr_3_24193076_24196157_plus!786	glioma pathogenesis-related protein 1 precursor	786	20	1.65798E-164	66.65%	1	C:extracellular region	-		glioma pathogenesis-related protein 1 precursor	786	gi|256070804|ref|XP_002571732.1|venom allergen-like (VAL) 8 protein [Schistosoma mansoni] >gi|360043476|emb|CCD78889.1| venom allergen-like (VAL) 8 protein [Schistosoma mansoni]	XP_002571732	1.65798E-164	100	467.618	261	261	x	x	x
smansoni_v5_Schisto_mansoni.Chr_3_24203525_24207464_plus!615	glioma pathogenesis-related protein 1 precursor	615	20	9.68771E-137	65.15%	1	C:extracellular region			glioma pathogenesis-related protein 1 precursor	615	gi|256070802|ref|XP_002571731.1|venom allergen-like (VAL) protein 12 [Schistosoma mansoni] >gi|82659455|gb|ABB88844.1| venom allergen-like protein 12 [Schistosoma mansoni] >gi|360043477|emb|CCD78890.1| venom allergen-like (VAL) protein 12 [Schistosoma mansoni]	XP_002571731	9.68771E-137	100	392.504	204	204	x	x	x
smansoni_v5_Schisto_mansoni.Chr_3_24225630_24232241_plus!312	cell wall integrity and stress response component 1 precursor	312	20	9.22066E-69	64.15%	0	-			cell wall integrity and stress response component 1 precursor	312	gi|360043478|emb|CCD78891.1|hypothetical protein Smp_159300 [Schistosoma mansoni]	CCD78891	9.22066E-69	100	211.846	103	103	x	x	x
smansoni_v5_Schisto_mansoni.Chr_3_7917791_7948473_-!2120	metallophosphoesterase domain-containing protein 1-like	2120	20	0.0	48.65%	3	F:hydrolase activity; P:protein dephosphorylation; F:protein serine/threonine phosphatase activity			metallophosphoesterase domain-containing protein 1-like	2120	gi|256073016|ref|XP_002572829.1|hypothetical protein [Schistosoma mansoni] >gi|360042897|emb|CCD78307.1| hypothetical protein Smp_129510 [Schistosoma mansoni]	XP_002572829	0.0	100	561.607	278	278	x	x	x
smansoni_v5_Schisto_mansoni.Chr_3_7918365_7919105_-!741	sjchgc04795 protein	741	3	9.65125E-162	85.0%	0	-			sjchgc04795 protein	741	gi|256073020|ref|XP_002572831.1|hypothetical protein [Schistosoma mansoni] >gi|360042896|emb|CCD78306.1| hypothetical protein Smp_013570 [Schistosoma mansoni]	XP_002572831	9.65125E-162	100	459.529	246	246	x	x	x
smansoni_v5_Schisto_mansoni.Chr_3_7947550_7948816_-!888	ser thr protein phosphatase family protein	888	20	0.0	43.25%	3	F:hydrolase activity; P:protein dephosphorylation; F:protein serine/threonine phosphatase activity			ser thr protein phosphatase family protein	888	gi|256073016|ref|XP_002572829.1|hypothetical protein [Schistosoma mansoni] >gi|360042897|emb|CCD78307.1| hypothetical protein Smp_129510 [Schistosoma mansoni]	XP_002572829	0.0	100	592.038	295	295	x	x	x
smansoni_v5_Schisto_mansoni.Chr_3_7974354_7978497_-!1437	tyrosinase	1437	20	0.0	57.65%	3	P:oxidation-reduction process; F:metal ion binding; F:oxidoreductase activity	-		tyrosinase	1437	gi|256073014|ref|XP_002572828.1|tyrosinase precursor [Schistosoma mansoni] >gi|56682981|gb|AAW21822.1| tyrosinase 2 precursor [Schistosoma mansoni] >gi|360042898|emb|CCD78308.1| tyrosinase precursor [Schistosoma mansoni]	XP_002572828	0.0	100	967.607	478	478	x	x	x
smansoni_v5_Schisto_mansoni.Chr_3_7992899_8024188_-!5380	dna-directed rna polymerase i largest subunit	5380	20	0.0	61.2%	5	F:DNA-directed RNA polymerase activity; P:transcription, DNA-dependent; F:DNA binding; C:nucleus; F:zinc ion binding	EC:2.7.7.6		dna-directed rna polymerase i largest subunit	5380	gi|360042899|emb|CCD78309.1|putative dna-directed rna polymerase I largest subunit [Schistosoma mansoni]	CCD78309	0.0	98	3392.44	1775	1746	x	x	x
smansoni_v5_Schisto_mansoni.Chr_3_7993038_8024188_-!5328	dna-directed rna polymerase i largest subunit	5328	20	0.0	61.4%	5	F:DNA-directed RNA polymerase activity; P:transcription, DNA-dependent; F:DNA binding; C:nucleus; F:zinc ion binding	EC:2.7.7.6		dna-directed rna polymerase i largest subunit	5328	gi|360042899|emb|CCD78309.1|putative dna-directed rna polymerase I largest subunit [Schistosoma mansoni]	CCD78309	0.0	100	3471.79	1775	1775
smansoni_v5_Schisto_mansoni.Chr_3_8054846_8056962_-!2117	---NA---	2117	0			0	-			#N/A	#N/A	#N/A	#N/A	#N/A	#N/A	#N/A	#N/A	#N/A	#N/A	N/A	x
smansoni_v5_Schisto_mansoni.Chr_3_8054846_8059644_-!873	---NA---	873	0			0	-			#N/A	#N/A	#N/A	#N/A	#N/A	#N/A	#N/A	#N/A	#N/A	#N/A	N/A	x
smansoni_v5_Schisto_mansoni.Chr_3_8202593_8232165_-!356	---NA---	356	0			0	-			#N/A	#N/A	#N/A	#N/A	#N/A	#N/A	#N/A	#N/A	#N/A	#N/A	N/A	x
smansoni_v5_Schisto_mansoni.Chr_3_8205352_8224370_-!291	---NA---	291	0			0	-			#N/A	#N/A	#N/A	#N/A	#N/A	#N/A	#N/A	#N/A	#N/A	#N/A	N/A	x
smansoni_v5_Schisto_mansoni.Chr_3_8205352_8232165_-!548	---NA---	548	0			0	-			#N/A	#N/A	#N/A	#N/A	#N/A	#N/A	#N/A	#N/A	#N/A	#N/A	N/A	x
smansoni_v5_Schisto_mansoni.Chr_3_8324399_8325225_-!786	ribosomal protein s2	786	20	2.93969E-163	90.65%	16	P:chaeta morphogenesis; P:compound eye morphogenesis; P:translation; P:actin filament reorganization involved in cell cycle; P:regulation of actin filament polymerization; P:cytoplasmic transport, nurse cell to oocyte; F:actin binding; P:female germline ring canal stabilization; C:Arp2/3 protein complex; F:structural constituent of ribosome; F:RNA binding; P:axonal fasciculation; P:pseudocleavage…	-		ribosomal protein s2	786	gi|256072998|ref|XP_002572820.1|ribosomal protein S2 [Schistosoma mansoni] >gi|360042907|emb|CCD78317.1| putative ribosomal protein S2 [Schistosoma mansoni]	XP_002572820	2.93969E-163	100	464.537	226	226	#N/A	N/A	x
smansoni_v5_Schisto_mansoni.Chr_3_8324496_8325225_-!693	ribosomal protein s2	693	20	4.02837E-139	90.7%	16	P:chaeta morphogenesis; P:compound eye morphogenesis; P:translation; P:actin filament reorganization involved in cell cycle; P:regulation of actin filament polymerization; P:cytoplasmic transport, nurse cell to oocyte; F:actin binding; P:female germline ring canal stabilization; C:Arp2/3 protein complex; F:structural constituent of ribosome; F:RNA binding; P:axonal fasciculation; P:pseudocleavage…	-		ribosomal protein s2	693	gi|256073000|ref|XP_002572821.1|ribosomal protein S2 [Schistosoma mansoni] >gi|360042908|emb|CCD78318.1| putative ribosomal protein S2 [Schistosoma mansoni]	XP_002572821	4.02837E-139	100	400.593	195	195	x	x	x
smansoni_v5_Schisto_mansoni.Chr_3_8338012_8349094_-!1722	secretory carrier membrane protein 2	1722	20	0.0	66.2%	8	C:integral to membrane; C:Golgi membrane; C:synaptic vesicle membrane; P:exocytosis; F:protein binding; P:response to retinoic acid; C:zymogen granule membrane; P:intracellular protein transport	-		secretory carrier membrane protein 2	1722	gi|256072996|ref|XP_002572819.1|SCAMP family [Schistosoma mansoni] >gi|360042909|emb|CCD78319.1| putative scamp family [Schistosoma mansoni]	XP_002572819	0.0	100	600.512	334	334	x	x	x
smansoni_v5_Schisto_mansoni.Chr_3_8338800_8349030_-!1005	secretory carrier membrane protein 2	1005	20	0.0	66.15%	8	C:integral to membrane; C:Golgi membrane; C:synaptic vesicle membrane; P:exocytosis; F:protein binding; P:response to retinoic acid; C:zymogen granule membrane; P:intracellular protein transport	-		secretory carrier membrane protein 2	1005	gi|256072996|ref|XP_002572819.1|SCAMP family [Schistosoma mansoni] >gi|360042909|emb|CCD78319.1| putative scamp family [Schistosoma mansoni]	XP_002572819	0.0	100	600.512	334	334
smansoni_v5_Schisto_mansoni.Chr_3_8413836_8441284_-!1714	zinc transporter zip14	1714	20	5.43215E-140	54.95%	6	F:metal ion transmembrane transporter activity; P:divalent metal ion transport; P:transmembrane transport; C:cell part; C:membrane; P:transition metal ion transport	-		zinc transporter zip14	1714	gi|256072992|ref|XP_002572817.1|solute carrier protein [Schistosoma mansoni] >gi|360042911|emb|CCD78321.1| putative solute carrier protein [Schistosoma mansoni]	XP_002572817	5.43215E-140	100	418.698	201	201	x	x	x
smansoni_v5_Schisto_mansoni.Chr_3_8413836_8441284_-!1285	solute carrier protein	1285	20	0.0	67.5%	5	F:metal ion transmembrane transporter activity; P:transmembrane transport; C:cell part; C:membrane; P:metal ion transport	-		solute carrier protein	1285	gi|256072992|ref|XP_002572817.1|solute carrier protein [Schistosoma mansoni] >gi|360042911|emb|CCD78321.1| putative solute carrier protein [Schistosoma mansoni]	XP_002572817	0.0	100	526.939	258	258
smansoni_v5_Schisto_mansoni.Chr_3_8414117_8433782_-!861	solute carrier protein	861	20	0.0	67.3%	5	F:metal ion transmembrane transporter activity; P:transmembrane transport; C:cell part; C:membrane; P:metal ion transport	-		solute carrier protein	861	gi|256072992|ref|XP_002572817.1|solute carrier protein [Schistosoma mansoni] >gi|360042911|emb|CCD78321.1| putative solute carrier protein [Schistosoma mansoni]	XP_002572817	0.0	100	532.717	286	286
smansoni_v5_Schisto_mansoni.Chr_3_8426197_8441280_-!1280	zinc transporter zip8 precursor	1280	20	7.29334E-29	58.8%	4	P:metal ion transport; C:membrane; F:metal ion transmembrane transporter activity; P:transmembrane transport	-		zinc transporter zip8 precursor	1280	gi|56759518|gb|AAW27899.1|SJCHGC06610 protein [Schistosoma japonicum]	AAW27899	7.29334E-29	65	119.013	139	91	x	x	x
smansoni_v5_Schisto_mansoni.Chr_3_8479287_8502446_-!2693	mef2c protein	2693	20	0.0	86.3%	8	P:response to freezing; F:ice binding; F:sequence-specific DNA binding transcription factor activity; F:sequence-specific DNA binding; F:protein dimerization activity; P:homoiothermy; C:nucleus; P:regulation of transcription, DNA-dependent	-		mef2c protein	2693	gi|360042912|emb|CCD78322.1|putative myocyte-specific enhancer factor 2a [Schistosoma mansoni]	CCD78322	0.0	100	1251.88	658	658	x	x	x
smansoni_v5_Schisto_mansoni.Chr_3_8479287_8510655_-!3753	mef2c protein	3753	20	0.0	86.35%	8	P:response to freezing; F:ice binding; F:sequence-specific DNA binding transcription factor activity; F:sequence-specific DNA binding; F:protein dimerization activity; P:homoiothermy; C:nucleus; P:regulation of transcription, DNA-dependent	-		mef2c protein	3753	gi|356875465|gb|AET37260.1|myocyte enhancer factor 2 [Schistosoma mansoni]	AET37260	0.0	100	1286.17	730	730	x	x	x
smansoni_v5_Schisto_mansoni.Chr_3_8480000_8502443_-!1977	mef2c protein	1977	20	0.0	86.5%	81	F:activating transcription factor binding; P:positive regulation of bone mineralization; P:platelet formation; P:positive regulation of protein homodimerization activity; P:negative regulation of neuron apoptotic process; P:regulation of megakaryocyte differentiation; P:regulation of synaptic activity; F:RNA polymerase II core promoter sequence-specific DNA binding transcription factor activity; …	-		mef2c protein	1977	gi|360042912|emb|CCD78322.1|putative myocyte-specific enhancer factor 2a [Schistosoma mansoni]	CCD78322	0.0	100	1252.27	658	658	x	x	x
smansoni_v5_Schisto_mansoni.Chr_3_8485764_8502446_-!2234	mef2c protein	2234	20	0.0	86.15%	8	P:response to freezing; F:ice binding; F:sequence-specific DNA binding transcription factor activity; F:sequence-specific DNA binding; F:protein dimerization activity; P:homoiothermy; C:nucleus; P:regulation of transcription, DNA-dependent	-		mef2c protein	2234	gi|356875465|gb|AET37260.1|myocyte enhancer factor 2 [Schistosoma mansoni]	AET37260	0.0	99	1197.19	687	686	x	x	x
smansoni_v5_Schisto_mansoni.Chr_3_8485764_8502446_-!2165	mef2c protein	2165	20	0.0	86.3%	8	P:response to freezing; F:ice binding; F:sequence-specific DNA binding transcription factor activity; F:sequence-specific DNA binding; F:protein dimerization activity; P:homoiothermy; C:nucleus; P:regulation of transcription, DNA-dependent	-		mef2c protein	2165	gi|356875465|gb|AET37260.1|myocyte enhancer factor 2 [Schistosoma mansoni]	AET37260	0.0	99	1193.33	692	688
smansoni_v5_Schisto_mansoni.Chr_3_8523139_8526878_-!951	hypothetical protein [Schistosoma mansoni]	951	2	6.63192E-134	90.0%	0	-			hypothetical protein [Schistosoma mansoni]	951	gi|256072984|ref|XP_002572813.1|hypothetical protein [Schistosoma mansoni] >gi|360042914|emb|CCD78324.1| hypothetical protein Smp_129410 [Schistosoma mansoni]	XP_002572813	6.63192E-134	100	390.193	191	191	x	x	x
smansoni_v5_Schisto_mansoni.Chr_3_8523203_8525941_-!621	hypothetical protein [Schistosoma mansoni]	621	2	3.97346E-149	89.5%	0	-			hypothetical protein [Schistosoma mansoni]	621	gi|256072984|ref|XP_002572813.1|hypothetical protein [Schistosoma mansoni] >gi|360042914|emb|CCD78324.1| hypothetical protein Smp_129410 [Schistosoma mansoni]	XP_002572813	3.97346E-149	100	424.091	206	206
smansoni_v5_Schisto_mansoni.Chr_3_9189652_9198923_-!261	hypothetical protein [Schistosoma mansoni]	261	1	9.17914E-18	100.0%	0	-			hypothetical protein [Schistosoma mansoni]	261	gi|256078939|ref|XP_002575750.1|hypothetical protein [Schistosoma mansoni] >gi|360042932|emb|CCD78342.1| putative hypothetical protein [Schistosoma mansoni]	XP_002575750	9.17914E-18	100	80.1073	36	36	x	x	x
smansoni_v5_Schisto_mansoni.Chr_3_9210032_9216139_-!1139	caseinolytic peptidase b protein homolog	1139	20	8.10641E-104	75.3%	4	P:cellular response to heat; F:ATP binding; F:nucleoside-triphosphatase activity; C:mitochondrion	EC:3.6.1.15		caseinolytic peptidase b protein homolog	1139	gi|226483493|emb|CAX74047.1|ClpB caseinolytic peptidase B homolog [Schistosoma japonicum]	CAX74047	8.10641E-104	94	329.331	177	168	x	x	x
smansoni_v5_Schisto_mansoni.Chr_3_9210032_9231113_-!1893	caseinolytic peptidase b protein homolog	1893	20	0.0	76.0%	4	P:cellular response to heat; F:ATP binding; F:nucleoside-triphosphatase activity; C:mitochondrion	EC:3.6.1.15		caseinolytic peptidase b protein homolog	1893	gi|256078931|ref|XP_002575746.1|suppressor of potassium transport defect 3 (skd3 protein) [Schistosoma mansoni]	XP_002575746	0.0	96	884.019	481	463	x	x	x
smansoni_v5_Schisto_mansoni.Chr_3_9210032_9231375_-!1932	caseinolytic peptidase b protein homolog	1932	20	1.46481E-99	92.1%	4	P:cellular response to heat; F:ATP binding; F:nucleoside-triphosphatase activity; C:mitochondrion	EC:3.6.1.15		caseinolytic peptidase b protein homolog	1932	gi|226483493|emb|CAX74047.1|ClpB caseinolytic peptidase B homolog [Schistosoma japonicum]	CAX74047	1.46481E-99	94	327.405	177	168	x	x	x
smansoni_v5_Schisto_mansoni.Chr_3_9210032_9231399_-!2118	caseinolytic peptidase b protein homolog	2118	20	0.0	79.75%	4	P:cellular response to heat; F:ATP binding; F:nucleoside-triphosphatase activity; C:mitochondrion	EC:3.6.1.15		caseinolytic peptidase b protein homolog	2118	gi|226483493|emb|CAX74047.1|ClpB caseinolytic peptidase B homolog [Schistosoma japonicum]	CAX74047	0.0	96	694.115	358	344
smansoni_v5_Schisto_mansoni.Chr_3_9210032_9231399_-!2184	caseinolytic peptidase b protein homolog	2184	20	0.0	74.35%	4	P:cellular response to heat; F:ATP binding; F:nucleoside-triphosphatase activity; C:mitochondrion	EC:3.6.1.15		caseinolytic peptidase b protein homolog	2184	gi|226483493|emb|CAX74047.1|ClpB caseinolytic peptidase B homolog [Schistosoma japonicum]	CAX74047	0.0	91	986.482	599	547
smansoni_v5_Schisto_mansoni.Chr_3_9210032_9231399_-!2049	caseinolytic peptidase b protein homolog	2049	20	5.09903E-160	80.2%	4	P:cellular response to heat; F:ATP binding; F:nucleoside-triphosphatase activity; C:mitochondrion	EC:3.6.1.15		caseinolytic peptidase b protein homolog	2049	gi|256078931|ref|XP_002575746.1|suppressor of potassium transport defect 3 (skd3 protein) [Schistosoma mansoni]	XP_002575746	5.09903E-160	100	482.256	260	260	x	x	x
smansoni_v5_Schisto_mansoni.Chr_3_9210389_9231093_-!1521	caseinolytic peptidase b protein homolog	1521	20	0.0	73.75%	4	P:cellular response to heat; F:ATP binding; F:nucleoside-triphosphatase activity; C:mitochondrion	EC:3.6.1.15		caseinolytic peptidase b protein homolog	1521	gi|360042934|emb|CCD78344.1|putative suppressor of potassium transport defect 3 (skd3 protein) [Schistosoma mansoni]	CCD78344	0.0	100	991.104	506	506	x	x	x
smansoni_v5_Schisto_mansoni.Chr_3_9271621_9311923_-!4283	suppressor of hairless protein homolog	4283	20	0.0	72.6%	11	P:positive regulation of transcription of Notch receptor target; P:neurogenesis; P:heart development; P:determination of left/right asymmetry in lateral mesoderm; F:DNA binding; P:sprouting angiogenesis; F:protein binding; F:sequence-specific DNA binding transcription factor activity; P:somitogenesis; C:cytoplasm; C:nucleus	-		suppressor of hairless protein homolog	4283	gi|360042937|emb|CCD78347.1|putative recombining binding protein suppressor of hairless [Schistosoma mansoni]	CCD78347	0.0	100	1358.2	774	774	x	x	x
smansoni_v5_Schisto_mansoni.Chr_3_9272136_9297784_-!2541	suppressor of hairless protein homolog	2541	20	0.0	72.6%	11	P:positive regulation of transcription of Notch receptor target; P:neurogenesis; P:heart development; P:determination of left/right asymmetry in lateral mesoderm; F:DNA binding; P:sprouting angiogenesis; F:protein binding; F:sequence-specific DNA binding transcription factor activity; P:somitogenesis; C:cytoplasm; C:nucleus	-		suppressor of hairless protein homolog	2541	gi|360042937|emb|CCD78347.1|putative recombining binding protein suppressor of hairless [Schistosoma mansoni]	CCD78347	0.0	100	1501.49	846	846
smansoni_v5_Schisto_mansoni.Chr_3_9299152_9312520_-!483	hypothetical protein [Schistosoma mansoni]	483	1	2.88276E-84	100.0%	0	-			hypothetical protein [Schistosoma mansoni]	483	gi|256078923|ref|XP_002575742.1|hypothetical protein [Schistosoma mansoni] >gi|360042938|emb|CCD78348.1| hypothetical protein Smp_145960 [Schistosoma mansoni]	XP_002575742	2.88276E-84	100	255.758	160	160	x	x	x
smansoni_v5_Schisto_mansoni.Chr_3_9353494_9358485_-!603	hypothetical protein [Schistosoma mansoni]	603	1	2.9697E-108	100.0%	0	-			hypothetical protein [Schistosoma mansoni]	603	gi|256078921|ref|XP_002575741.1|hypothetical protein [Schistosoma mansoni] >gi|360042939|emb|CCD78349.1| hypothetical protein Smp_145950 [Schistosoma mansoni]	XP_002575741	2.9697E-108	100	320.087	187	187	x	x	x
smansoni_v5_Schisto_mansoni.Chr_3_9386412_9401634_-!2309	matrix metalloproteinase-25	2309	20	1.37814E-163	57.5%	4	F:metalloendopeptidase activity; C:extracellular matrix; P:proteolysis; F:zinc ion binding	EC:3.4.24.0		matrix metalloproteinase-25	2309	gi|358335193|dbj|GAA53703.1|matrix metalloproteinase-25 [Clonorchis sinensis]	GAA53703	1.37814E-163	83	497.278	337	283	x	x	x
smansoni_v5_Schisto_mansoni.Chr_3_9386412_9406751_-!5773	matrix metalloproteinase-25	5773	20	0.0	57.85%	5	F:metalloendopeptidase activity; C:extracellular matrix; C:cell part; P:proteolysis; F:zinc ion binding	EC:3.4.24.0		matrix metalloproteinase-25	5773	gi|358335193|dbj|GAA53703.1|matrix metalloproteinase-25 [Clonorchis sinensis]	GAA53703	0.0	84	605.134	401	340
smansoni_v5_Schisto_mansoni.Chr_3_9386412_9409882_-!3008	matrix metalloproteinase-25	3008	20	0.0	55.05%	4	F:metalloendopeptidase activity; C:extracellular matrix; P:proteolysis; F:zinc ion binding	EC:3.4.24.0		matrix metalloproteinase-25	3008	gi|360042941|emb|CCD78351.1|matrix metallopeptidase-7 (M10 family) [Schistosoma mansoni]	CCD78351	0.0	100	818.15	451	451	x	x	x
smansoni_v5_Schisto_mansoni.Chr_3_9386412_9409882_-!3019	matrix metalloproteinase-25	3019	20	0.0	57.8%	4	F:metalloendopeptidase activity; C:extracellular matrix; P:proteolysis; F:zinc ion binding	EC:3.4.24.0		matrix metalloproteinase-25	3019	gi|358335193|dbj|GAA53703.1|matrix metalloproteinase-25 [Clonorchis sinensis]	GAA53703	0.0	84	605.134	401	340	x	x	x
smansoni_v5_Schisto_mansoni.Chr_3_9386412_9424332_-!3254	matrix metalloproteinase-25	3254	20	0.0	54.0%	4	F:metalloendopeptidase activity; C:extracellular matrix; P:proteolysis; F:zinc ion binding	EC:3.4.24.0		matrix metalloproteinase-25	3254	gi|360042941|emb|CCD78351.1|matrix metallopeptidase-7 (M10 family) [Schistosoma mansoni]	CCD78351	0.0	96	773.852	450	435	x	x	x
smansoni_v5_Schisto_mansoni.Chr_3_9387656_9390332_-!381	matrix metalloproteinase	381	20	2.41189E-88	56.45%	8	F:metal ion binding; P:basement membrane organization; P:signaling; F:metallopeptidase activity; P:cell communication; P:imaginal disc morphogenesis; P:open tracheal system development; C:cell part	-		matrix metalloproteinase	381	gi|256078919|ref|XP_002575740.1|hypothetical protein [Schistosoma mansoni] >gi|360042940|emb|CCD78350.1| hypothetical protein Smp_145940 [Schistosoma mansoni]	XP_002575740	2.41189E-88	100	263.462	126	126	x	x	x
smansoni_v5_Schisto_mansoni.Chr_3_9391859_9409882_-!1365	matrix metalloproteinase-25	1365	20	0.0	53.1%	4	F:metalloendopeptidase activity; C:extracellular matrix; P:proteolysis; F:zinc ion binding	EC:3.4.24.0		matrix metalloproteinase-25	1365	gi|360042941|emb|CCD78351.1|matrix metallopeptidase-7 (M10 family) [Schistosoma mansoni]	CCD78351	0.0	100	825.854	454	454	x	x	x
smansoni_v5_Schisto_mansoni.Chr_3_9434251_9453794_-!1857	s-adenosylmethionine mitochondrial carrier protein	1857	20	0.0	67.35%	5	F:binding; C:mitochondrial inner membrane; P:transmembrane transport; P:amino acid transport; C:integral to membrane	-		s-adenosylmethionine mitochondrial carrier protein	1857	gi|256078915|ref|XP_002575738.1|mitochondrial carrier protein [Schistosoma mansoni] >gi|360042942|emb|CCD78352.1| putative mitochondrial carrier protein [Schistosoma mansoni]	XP_002575738	0.0	100	555.058	290	290	x	x	x
smansoni_v5_Schisto_mansoni.Chr_3_9434251_9453794_-!2020	s-adenosylmethionine mitochondrial carrier protein	2020	20	1.1826E-154	66.75%	5	F:binding; C:mitochondrial inner membrane; P:transmembrane transport; P:amino acid transport; C:integral to membrane	-		s-adenosylmethionine mitochondrial carrier protein	2020	gi|256078915|ref|XP_002575738.1|mitochondrial carrier protein [Schistosoma mansoni] >gi|360042942|emb|CCD78352.1| putative mitochondrial carrier protein [Schistosoma mansoni]	XP_002575738	1.1826E-154	97	459.914	231	226
smansoni_v5_Schisto_mansoni.Chr_3_9434251_9453796_-!1896	s-adenosylmethionine mitochondrial carrier protein	1896	20	3.22435E-155	66.75%	5	F:binding; C:mitochondrial inner membrane; P:transmembrane transport; P:amino acid transport; C:integral to membrane	-		s-adenosylmethionine mitochondrial carrier protein	1896	gi|256078915|ref|XP_002575738.1|mitochondrial carrier protein [Schistosoma mansoni] >gi|360042942|emb|CCD78352.1| putative mitochondrial carrier protein [Schistosoma mansoni]	XP_002575738	3.22435E-155	97	459.914	231	226
smansoni_v5_Schisto_mansoni.Chr_3_9434251_9453796_-!1937	s-adenosylmethionine mitochondrial carrier protein	1937	20	5.04456E-155	66.75%	5	F:binding; C:mitochondrial inner membrane; P:transmembrane transport; P:amino acid transport; C:integral to membrane	-		s-adenosylmethionine mitochondrial carrier protein	1937	gi|256078915|ref|XP_002575738.1|mitochondrial carrier protein [Schistosoma mansoni] >gi|360042942|emb|CCD78352.1| putative mitochondrial carrier protein [Schistosoma mansoni]	XP_002575738	5.04456E-155	97	459.914	231	226
smansoni_v5_Schisto_mansoni.Chr_3_9434251_9453811_-!2041	s-adenosylmethionine mitochondrial carrier protein	2041	20	3.56185E-159	66.75%	5	F:binding; C:mitochondrial inner membrane; P:transmembrane transport; P:amino acid transport; C:integral to membrane	-		s-adenosylmethionine mitochondrial carrier protein	2041	gi|256078915|ref|XP_002575738.1|mitochondrial carrier protein [Schistosoma mansoni] >gi|360042942|emb|CCD78352.1| putative mitochondrial carrier protein [Schistosoma mansoni]	XP_002575738	3.56185E-159	97	459.914	231	226
smansoni_v5_Schisto_mansoni.Chr_3_9435150_9445885_-!873	s-adenosylmethionine mitochondrial carrier protein	873	20	0.0	67.4%	5	F:binding; C:mitochondrial inner membrane; P:transmembrane transport; P:amino acid transport; C:integral to membrane	-		s-adenosylmethionine mitochondrial carrier protein	873	gi|256078915|ref|XP_002575738.1|mitochondrial carrier protein [Schistosoma mansoni] >gi|360042942|emb|CCD78352.1| putative mitochondrial carrier protein [Schistosoma mansoni]	XP_002575738	0.0	100	555.058	290	290
smansoni_v5_Schisto_mansoni.Chr_3_15057951_15065329_-!1197	lysosomal pro-x carboxypeptidase	1197	20	7.53221E-130	60.2%	3	P:proteolysis; F:serine-type peptidase activity; F:carboxypeptidase activity	-		lysosomal pro-x carboxypeptidase	1197	gi|256070800|ref|XP_002571730.1|lysosomal Pro-Xaa carboxypeptidase (S28 family) [Schistosoma mansoni] >gi|360043145|emb|CCD78557.1| lysosomal Pro-Xaa carboxypeptidase (S28 family) [Schistosoma mansoni]	XP_002571730	7.53221E-130	100	394.045	207	207	x	x	x
smansoni_v5_Schisto_mansoni.Chr_3_15057951_15078229_-!2168	lysosomal pro-x carboxypeptidase	2168	20	0.0	66.65%	3	F:carboxypeptidase activity; F:serine-type peptidase activity; P:proteolysis	-		lysosomal pro-x carboxypeptidase	2168	gi|256070800|ref|XP_002571730.1|lysosomal Pro-Xaa carboxypeptidase (S28 family) [Schistosoma mansoni] >gi|360043145|emb|CCD78557.1| lysosomal Pro-Xaa carboxypeptidase (S28 family) [Schistosoma mansoni]	XP_002571730	0.0	100	957.207	480	480
smansoni_v5_Schisto_mansoni.Chr_3_15058460_15077966_-!1497	lysosomal pro-x carboxypeptidase	1497	20	0.0	66.65%	3	F:carboxypeptidase activity; F:serine-type peptidase activity; P:proteolysis	-		lysosomal pro-x carboxypeptidase	1497	gi|256070800|ref|XP_002571730.1|lysosomal Pro-Xaa carboxypeptidase (S28 family) [Schistosoma mansoni] >gi|360043145|emb|CCD78557.1| lysosomal Pro-Xaa carboxypeptidase (S28 family) [Schistosoma mansoni]	XP_002571730	0.0	100	957.592	480	480
[truncated: 381 more rows]
